# Supplementary material for: In vivo tracking of grape marc biomarkers, bioconversion, metabolic tracers, and microbiota modulation in swine fed a polyphenol-rich extract diet
Source: PLoS One. 2025 Jun 10;20(6):e0325079. doi: 10.1371/journal.pone.0325079 (PMC12151431; doi:10.1371/journal.pone.0325079)
Supplement: S1 File — (XLSX) [file pone.0325079.s001.xlsx]

## Sheet: Analytes detected
Analyte	RT (MIN)	m/z	CAECUM	CAECUM2	CAECUM3	CAECUM4	CAECUM5	CAECUM6	CAECUM7	CAECUM8	CAECUM9	CAECUM10	CAECUM11	CAECUM12	CAECUM13	CAECUM14	CAECUM15	CAECUM16	CAECUM17	CAECUM18	CAECUM19	CAECUM20	COLON	COLON2	COLON3	COLON4	COLON5	COLON6	COLON7	COLON8	COLON9	COLON10	COLON11	COLON12	COLON13	COLON14	COLON15	COLON16	COLON17	COLON18	COLON19	COLON20	GATRIC CONTENT	GATRIC CONTENT2	GATRIC CONTENT3	GATRIC CONTENT4	GATRIC CONTENT5	GATRIC CONTENT6	GATRIC CONTENT7
GROUP	0		TEST GROUP 1	TEST GROUP 1	TEST GROUP 1	TEST GROUP 1	TEST GROUP 1	TEST GROUP 2	TEST GROUP 2	TEST GROUP 2	TEST GROUP 2	TEST GROUP 2	CONTROL GROUP 3	CONTROL GROUP 3	CONTROL GROUP 3	CONTROL GROUP 3	CONTROL GROUP 3	CONTROL GROUP 4	CONTROL GROUP 4	CONTROL GROUP 4	CONTROL GROUP 4	CONTROL GROUP 4	TEST GROUP 1	TEST GROUP 1	TEST GROUP 1	TEST GROUP 1	TEST GROUP 1	TEST GROUP 1	TEST GROUP 1	TEST GROUP 1	TEST GROUP 1	TEST GROUP 1	CONTROL GROUP 3	CONTROL GROUP 3	CONTROL GROUP 3	CONTROL GROUP 3	CONTROL GROUP 3	CONTROL GROUP 4	CONTROL GROUP 4	CONTROL GROUP 4	CONTROL GROUP 4	CONTROL GROUP 4	TEST GROUP 1	TEST GROUP 1	TEST GROUP 1	TEST GROUP 1	TEST GROUP 1	TEST GROUP 1	TEST GROUP 1
429.96907 Da 30.36 s	0.51	42896179	8664	9960	9082	9790	9630	8816	9664	8882	8896	8884	8142	7416	8090	7844	7984	7106	7362	7642	6598	6700	5354	6268	6366	6236	6322	6134	6710	6194	5948	5250	5344	5702	5242	5274	5328	4986	5544	4550	5246	5684	9796	10316	9248	10438	9752	9222	10208
793.86927 Da 30.53 s	0.51	79286199	0	3094	0	0	0	0	0	0	10448	0	0	0	0	10162	10098	0	10186	0	10492	11390	12938	11954	10844	12238	11190	13140	10070	0	11122	11022	11686	10822	11390	11002	12258	0	11980	14316	10886	11068	0	0	3488	0	0	0	1530
497.95653 Da 30.67 s	0.51	49694925	10440	10252	10862	9866	10560	10494	9596	9806	9726	9658	10296	8982	8202	6942	8862	8978	8266	7542	8276	8014	7780	7552	6314	7442	7392	6790	6884	6810	6402	6654	5550	5996	4500	4652	5824	5374	5688	5294	5438	5646	11272	10854	10376	10292	11210	11028	10220
725.88083 Da 30.89 s	0.51	72487356	10456	11618	10420	10778	10776	12762	11540	11438	13570	11132	13280	12278	11388	13030	12224	12898	13060	12048	12546	14938	16554	14636	13380	16112	12676	14928	15144	14116	14356	12944	14952	18144	14226	14806	15664	17702	16592	16472	15334	15256	10880	0	0	0	0	10666	10092
453.93050 Da 30.90 s	0.51	45292322	19162	20860	20208	19596	20682	20248	19644	21426	23452	19572	20758	22616	19958	21886	18512	21294	21360	22728	22324	24040	25130	23728	23354	27222	20786	23262	22340	23332	22498	22884	24968	24890	23738	24034	25194	28012	26358	25622	25554	23918	17712	18134	15798	17324	17936	19208	18874
317.95548 Da 30.90 s	0.52	3169482	27360	0	0	0	28066	31282	28794	29040	28992	29300	30742	29834	32196	28430	28338	29848	0	31228	33586	31150	36752	34264	34624	37758	30616	34976	34140	31194	32470	29046	35778	33364	31662	0	34512	36530	33278	38310	34262	36686	26024	26262	27030	23768	26388	25626	25664
385.94307 Da 30.91 s	0.52	3849358	0	20502	0	0	18530	0	0	19454	18018	18920	20212	19202	18602	19634	20420	21126	21186	22042	20862	21528	25350	21650	22492	22276	19124	24262	23212	21984	21952	22124	24984	21148	25036	21192	22224	24296	21792	24620	22244	21030	17330	17148	14156	17428	18750	16674	8748
793.87894 Da 30.91 s	0.52	79287166	0	0	0	0	0	0	0	0	0	0	0	0	0	0	0	0	0	0	0	0	0	0	0	0	0	0	0	0	0	0	0	0	0	0	0	12622	0	0	0	0	0	0	0	0	0	0	0
589.90542 Da 30.93 s	0.52	58889814	0	17770	17968	15458	17990	18928	16850	19248	18084	17196	18016	19900	17988	18614	16846	19214	18876	20066	18926	21792	23770	20728	19512	21146	18508	21566	20636	18844	22696	21418	24304	23864	20294	23828	21496	24408	20744	24586	20822	22276	14206	14380	13274	15612	14950	0	17354
521.91795 Da 30.94 s	0.52	52091067	15866	18398	18438	17778	16150	18130	15212	18316	19140	17748	18308	20696	18182	18010	18110	16962	18092	19680	19954	21364	25822	21548	22260	23348	21660	23386	19680	21160	18304	19636	23926	20130	22126	22776	20888	23868	20242	24076	19926	21410	14926	14800	12600	15090	16624	15832	15604
657.89298 Da 30.97 s	0.52	6568857	10764	13006	13738	12528	13972	13360	14242	13972	13234	14358	13352	13612	13944	13802	12642	14320	15650	13278	13118	15280	16974	16418	15298	17038	14362	16566	16550	14158	16566	16480	17394	17894	15816	15614	14802	16976	18376	18356	16468	17832	11320	0	0	3578	0	11136	10280
249.96746 Da 31.02 s	0.52	24896019	31534	38222	34946	30694	32376	34648	33132	35538	35132	38036	36938	35616	34838	36998	33172	32736	35450	36448	34332	34720	42730	37112	38266	37500	39952	40664	36038	37668	36506	37952	37258	38570	37872	37072	36032	40570	36822	39514	0	39032	28630	34052	28838	29434	32638	30136	31016
361.98168 Da 31.14 s	0.52	3609744	13178	11796	11984	11384	11200	10878	11582	10812	10978	10836	10018	11558	9790	10408	8964	8800	9190	9230	8724	8892	7178	7646	7602	7732	8410	7276	7670	7296	7666	7698	6184	6720	6538	6720	7254	6064	6712	6438	5662	5912	12364	12666	12106	12780	10710	13522	12982
113.99093 Da 31.30 s	0.52	11298365	131688	134282	142310	35180	39394	133330	127030	136846	147082	143040	144748	132326	139446	141064	38458	137000	39514	143888	127688	0	41108	150600	148950	152656	115456	0	45208	38406	137266	39088	44720	42226	138308	40598	143378	46474	146072	0	130592	41586	134298	132790	134862	123874	132016	126372	134006
181.97906 Da 31.31 s	0.52	18097179	7770	10432	6600	10670	11778	0	10786	10050	0	10470	10710	0	11126	6964	11864	0	11046	0	0	10912	12390	10872	10304	12848	11630	13642	11574	11872	12214	12234	11738	12688	11860	11704	12422	11966	12022	12638	12096	12726	0	0	0	0	10246	10550	11054
293.99394 Da 31.47 s	0.52	29298667	13328	11936	12296	12480	11880	12454	11720	11306	12110	11632	10118	12010	11464	11244	11080	10986	10050	10004	9744	9360	8858	9232	10084	7822	8632	7524	9074	7778	7816	7824	6870	7314	7416	7180	6958	6068	6550	6454	7460	6484	13296	13616	13304	12436	13762	12600	14478
158.01721 Da 35.09 s	0.58	15700993	17156	17012	17870	17004	16298	15882	16412	16054	15692	15628	15396	14822	15338	14002	13542	13476	13596	13744	12392	12672	12072	12378	11248	11608	11158	11440	11030	10920	11084	10644	10072	9806	9828	10172	9188	9468	8822	7672	8748	8278	20138	17092	17696	17092	17552	16146	18024
202.04425 Da 53.16 s	0.89	20103698	10526	8100	9504	8984	7514	8534	7118	8626	6794	7538	6240	5446	5886	5644	4454	4802	5640	4680	4302	4624	4462	3730	3762	3636	3992	3036	3564	3006	2874	2926	2796	2492	2724	2882	2992	2098	2584	2438	2380	2014	10434	10276	10202	10998	10286	9964	9572
273.96647 Da 61.12 s	1.02	2729592	4138	9406	5998	9988	8062	7988	7310	8058	7302	10076	38202	37546	23416	23728	0	33888	38120	32370	57964	41098	52528	48306	48976	34420	23332	19426	28404	31462	19514	32612	40778	42032	58214	45206	42102	112160	124652	117266	119728	114148	39864	55758	46704	43094	43310	38608	34752
387.94816 Da 61.39 s	1.02	38694089	1174	1148	1382	1410	1268	1566	1674	1688	1684	1778	6670	5990	2526	2766	152	4628	5390	5036	11762	6240	9146	8874	10364	4392	3080	2328	3692	3890	2366	4842	7352	8738	13924	8004	7024	36192	36192	38992	37658	34106	6770	10238	7376	6624	8028	6750	4894
501.92836 Da 61.43 s	1.02	50092109	588	616	442	624	646	426	0	0	766	1030	2070	1492	704	804	0	1660	1242	1706	4340	1506	3242	2292	2242	1704	766	728	688	1258	638	1176	2242	2116	4146	2000	1772	14964	16080	15812	16140	16178	1794	3058	2246	0	1524	0	0
503.92669 Da 61.56 s	1.03	50291942	0	0	0	0	0	0	0	0	0	0	1584	742	0	0	0	1028	1262	868	2596	1342	2090	1972	1544	1224	0	0	0	0	0	996	1542	1856	3330	1438	1556	11628	10918	11686	12044	11712	1548	2094	1476	1564	1370	1062	1158
115.99433 Da 61.67 s	1.03	11498705	2548	4364	3496	4536	4306	4188	3816	4410	4366	4856	7786	8654	6036	7244	498	8310	8074	9426	9622	8452	9780	8322	9882	8538	6070	5628	6650	7542	6082	7440	9452	9546	11228	8150	9696	13906	14008	14804	15708	15004	8052	10954	8016	8814	8368	7498	6762
260.08581 Da 62.42 s	1.04	25907853	252	0	0	656	728	0	0	218	0	0	892	0	658	0	0	740	958	606	1106	706	1000	1200	1260	874	530	910	1216	1336	630	1156	1000	958	1376	1064	938	2390	2178	2062	2494	2160	5710	7522	6644	6108	6250	8614	7512
159.98433 Da 62.43 s	1.04	15897705	10010	13470	11764	14828	13886	13700	13640	12826	14838	13988	24608	26890	23204	20436	272	25132	24582	25604	30406	27002	30536	26552	28102	25046	21892	20422	24286	25072	21314	24478	29146	26672	30202	27830	28980	44272	42244	40662	43628	43020	31090	33082	32692	31024	32128	29900	26478
374.06725 Da 62.67 s	1.04	37305997	0	0	0	0	0	0	0	102	0	0	0	0	0	0	0	0	0	0	0	0	0	368	734	0	0	0	0	0	0	366	442	514	588	342	606	1824	1582	1636	1802	1316	3156	3362	4546	3128	2534	2666	3080
258.11909 Da 62.75 s	1.05	25711182	676	824	820	880	834	0	462	0	324	318	340	0	326	0	0	404	278	388	322	388	308	500	458	386	466	618	574	634	0	0	0	328	254	0	266	0	0	202	0	138	1560	1050	1304	1602	1416	1734	1950
328.07351 Da 63.06 s	1.05	32706623	0	268	440	900	588	262	0	0	0	0	930	758	376	412	0	722	1028	780	812	642	1524	1200	1596	1234	1068	886	964	1378	922	1236	810	954	1244	888	716	1874	1506	2216	1730	1600	4992	5484	5046	5382	5452	6382	5798
409.94204 Da 64.09 s	1.07	40893476	1800	3632	2990	3608	3038	3072	3160	2368	3856	4660	5854	8398	5648	5972	0	6734	7428	6844	9812	9694	10054	9158	7668	7036	5754	6140	6114	7324	6140	6844	9344	9726	10386	9458	8700	10594	11048	10656	11634	10670	5834	7460	5926	5588	5754	5054	4752
314.19286 Da 64.49 s	1.07	31318559	0	0	0	0	0	0	0	0	0	0	0	0	0	0	0	0	0	0	0	0	144	98	0	0	0	0	0	0	0	0	0	0	164	0	0	0	0	0	0	0	656	840	0	686	838	1470	1542
363.94885 Da 65.16 s	1.09	36294157	7750	9310	9174	10638	11292	10142	10480	9008	10172	13088	22146	21514	14602	19268	0	23120	22108	25718	28110	23652	21760	22354	23094	19322	15462	14040	17046	19378	12810	19294	19526	20396	21992	19690	20678	11980	14056	10830	13248	13042	11816	11604	11790	10686	12066	9980	8242
295.96117 Da 65.63 s	1.09	29495389	6372	5964	7554	6642	8010	8626	7126	7086	7740	8574	15468	15170	12888	11768	0	16280	17312	13870	18238	18086	16544	16732	16204	15506	13032	9868	13658	15076	12074	15128	20160	20654	20872	20288	19414	17052	20458	19862	18022	17322	15730	16650	17060	16102	16974	12932	13874
441.89129 Da 66.15 s	0.11	44088402	0	288	0	0	0	0	370	466	0	276	370	406	0	590	0	0	206	302	638	548	0	518	390	270	562	394	618	394	362	0	712	934	700	688	646	4370	4114	3716	3960	4178	3998	2920	3364	3326	3198	3038	3194
465.81206 Da 66.55 s	1.11	46480478	0	0	0	0	0	0	0	0	0	0	0	0	0	0	0	0	0	0	0	0	0	0	0	0	0	0	0	0	0	0	0	0	0	0	0	0	0	292	0	0	0	0	0	0	0	0	0
411.87077 Da 66.56 s	1.11	41086349	256	0	0	0	0	0	0	172	134	0	0	0	520	0	0	324	344	0	0	296	0	216	0	464	286	472	562	588	186	0	960	800	752	960	630	2258	2488	2922	2416	1964	1790	1468	1250	0	1604	1470	2678
379.92289 Da 66.58 s	1.11	37891561	1054	1726	1240	1670	1180	1382	1782	1878	1650	1576	3716	3968	3514	3832	0	3894	5180	4404	5450	4088	7206	6474	5826	6800	5874	3142	4672	4192	3152	3532	13476	13762	15586	13608	13286	20466	19064	17040	17068	18414	11864	13278	13176	13034	13694	10382	11790
381.85099 Da 66.70 s	1.11	38084371	0	0	0	0	0	0	0	0	0	0	0	0	0	0	0	0	0	0	0	0	0	0	0	0	0	0	0	0	0	0	0	0	0	0	246	680	554	664	692	718	0	0	0	0	0	0	0
549.77328 Da 66.71 s	1.11	54876601	0	0	0	0	0	0	0	0	0	0	0	0	0	0	0	0	0	0	0	0	0	0	0	0	0	0	0	0	0	0	0	0	0	0	0	0	0	0	0	0	0	0	0	0	0	0	0
327.90927 Da 66.78 s	1.11	326902	562	0	326	0	492	0	0	0	0	458	0	564	812	444	714	542	534	418	734	526	732	580	588	968	470	720	0	458	522	540	1248	1240	1536	1404	1250	5424	5352	3810	3582	3892	2518	3070	3010	2416	3584	3056	3036
243.94776 Da 66.83 s	1.11	24294048	0	0	0	1044	0	1078	1430	1320	1410	0	1166	1328	0	868	0	1098	1356	1030	0	976	0	1310	1160	0	1320	0	0	1072	1228	1216	2662	2314	3150	2454	2894	6374	8682	8006	6420	8830	8256	9408	8720	8400	8842	10382	9840
214.09207 Da 66.91 s	1.12	21308479	2530	3218	3158	3370	3080	1550	1972	2360	2000	2404	3146	2920	3100	2502	0	3386	2952	2562	3068	3754	4126	4410	5270	4590	3428	4580	4528	4962	5036	5176	3974	4194	3952	4398	4374	3876	4646	5164	2762	5330	8270	8040	8936	7598	8646	11358	10966
213.92731 Da 66.98 s	1.12	21292003	0	0	0	0	0	0	0	0	0	0	0	0	0	0	0	0	0	0	0	0	330	0	0	0	266	0	0	0	0	0	932	656	922	742	812	2026	1392	1592	1242	1574	192	344	0	388	0	0	524
223.05625 Da 67.07 s	1.12	22204897	286	470	494	606	436	0	0	0	322	278	238	330	0	592	0	0	0	0	0	0	0	0	82	0	0	102	0	0	0	0	0	0	0	0	0	0	0	0	0	0	0	0	0	0	0	0	0
657.89309 Da 67.12 s	1.12	65688582	16362	18054	16192	17296	18970	27140	23138	23920	25872	25162	9166	8414	8806	8316	0	9692	9510	9896	9588	9202	4534	3972	5186	4430	3502	8446	7888	9140	7256	9172	462	794	876	822	816	0	646	0	0	0	0	0	0	0	0	0	0
230.06599 Da 67.12 s	1.12	22905872	0	0	0	0	0	114	0	0	0	0	274	0	0	238	0	0	0	0	0	0	776	0	508	546	0	502	428	528	690	0	0	0	678	694	720	1842	1196	1370	1716	2004	2192	2130	1900	2110	1712	2884	2720
311.93516 Da 67.17 s	1.12	31092789	644	916	606	676	664	820	868	968	1000	898	1804	1634	1360	1572	0	2248	1280	1244	1624	1692	2202	2944	2248	2166	2040	996	1480	1418	1220	1220	7154	6088	7120	6092	6980	14880	13860	15456	13718	12894	8848	10502	8704	10710	9154	10922	9844
861.85381 Da 67.18 s	1.12	86084654	6956	6344	6514	6860	7594	11068	12010	12284	12078	12832	2744	2594	2836	2496	284	3560	3216	3386	3822	2976	1386	0	1160	1106	1066	2042	2678	2520	1864	2632	0	0	0	0	0	0	0	0	0	0	0	0	0	0	0	0	0
395.89720 Da 67.34 s	1.12	39488993	0	902	620	548	1064	1096	1414	1062	1074	0	1270	1224	1214	1006	0	1004	1192	1308	1064	1372	1438	1632	1920	1640	1358	1590	1372	1186	1420	1416	4032	4314	5000	4640	3878	10950	11184	12034	10520	10636	5628	6088	5984	6066	6662	5872	6858
521.91838 Da 67.45 s	1.12	52091111	27462	28886	27526	26918	30816	37294	34622	35256	35368	36216	17986	16218	16680	15526	2006	15916	16782	16562	20088	18054	10658	10858	10358	9268	8738	15608	16344	16936	14492	16590	2238	2160	2426	2386	2622	0	0	0	0	0	0	0	0	0	0	0	0
725.88027 Da 67.46 s	1.12	724873	12008	15846	15754	14622	15942	22270	21866	24350	22070	24534	7342	6494	5352	6806	312	7662	7454	6726	7840	7752	3152	3438	3260	3052	2816	6152	6116	6846	5438	6430	0	0	636	0	0	0	0	0	0	0	0	0	0	0	0	0	0
589.90583 Da 67.53 s	1.13	58889855	23918	23372	23308	24818	25538	33378	32762	34242	34868	39914	15944	14626	13494	12680	0	15320	15986	16158	16524	16150	8808	7834	7582	6480	7884	13554	12886	13178	13318	13708	1508	1466	1660	1416	1594	0	0	0	0	0	0	0	0	0	0	0	0
289.94429 Da 67.72 s	1.13	28893701	994	1646	1188	1568	1328	1542	1580	2394	1936	1210	3352	3012	2232	2052	0	3600	3336	2896	3118	3858	1534	2086	2816	1486	1874	1332	1292	1270	1114	1866	1622	2104	2786	2512	3322	3656	4250	4506	2836	3360	5268	6102	6392	5938	5338	6374	5990
453.93081 Da 67.78 s	1.13	45292353	32326	35782	36784	34198	34042	42846	45934	42806	42146	46028	23138	25606	21600	23716	1760	27734	22496	26034	25116	23304	17216	15242	14570	14810	13006	21576	24332	23872	22782	22234	4492	3764	4836	4282	3914	0	566	634	0	0	0	0	0	646	0	468	0
793.86738 Da 67.78 s	1.13	79286011	10104	10100	10910	11506	12528	17986	18396	18668	16728	19198	5166	4622	4304	3992	0	4880	4926	4776	5502	5078	1976	2168	2246	1496	1660	3506	4736	4102	3560	4106	0	0	0	0	0	0	0	0	0	0	0	0	0	0	0	0	0
673.86692 Da 67.79 s	1.13	67285965	14630	15926	13842	14914	15138	15994	14064	16052	16016	15210	13798	12150	13700	12424	0	12328	12150	12952	14444	13256	11382	9262	10542	8516	8172	12874	12764	12758	13060	12410	2184	2948	2820	2512	2346	0	0	0	0	0	0	0	226	0	0	0	0
385.94327 Da 67.82 s	1.13	384936	35246	39000	38002	38378	36770	41948	45570	43084	45446	46392	27694	26222	28308	27294	2574	27130	28662	28458	31154	29348	22532	19566	21678	17208	17948	25924	28972	27876	26914	28480	6926	6526	6748	6702	8002	0	1056	1296	1462	1734	0	0	0	0	0	0	0
605.87971 Da 67.82 s	1.13	60487243	15602	17940	16140	17492	15710	15094	16224	16038	17156	19360	16184	16838	17262	15520	0	15984	15070	15436	17072	16766	13400	12616	15264	11792	11068	16120	15720	15256	14978	16420	3760	3570	4798	4002	4546	0	0	756	0	0	0	0	0	0	0	0	0
469.90467 Da 67.84 s	1.13	4688974	13118	14196	13856	13540	14630	10708	11714	12970	13234	11934	16052	16614	17462	16034	0	16020	15434	15916	15872	15550	17858	15348	15742	15804	15662	16368	16294	15724	16460	16528	8028	8310	8946	8394	9258	1934	2240	2358	1840	2456	0	0	0	0	996	694	0
741.85448 Da 67.85 s	1.13	74084721	14796	14888	15632	16044	14800	16872	14976	15014	16190	16830	12464	12666	12056	13850	0	11622	11766	13088	13758	11932	7986	7744	9278	7362	6832	13160	13556	12524	11452	11802	1700	1692	1728	1236	2022	0	0	0	0	0	0	0	0	0	0	0	0
537.89230 Da 67.91 s	1.13	53688502	14392	15248	16130	15232	17394	16298	15936	14666	14076	15010	17322	17740	17848	17768	0	17718	16076	16378	15458	15828	15058	15278	14834	14378	13714	17224	17182	16904	17408	17836	6250	5600	5858	6320	6746	1094	958	0	1356	1154	0	0	0	0	0	0	0
175.96197 Da 67.99 s	1.13	1749547	1844	1972	1432	1818	1836	2290	3238	3256	3064	1634	2000	2540	1850	1910	0	2602	2146	2026	1380	1918	0	970	1412	1560	1832	1274	1170	1214	238	1570	1658	1746	1280	1670	2046	1648	1062	1646	1358	1686	9834	12676	9760	8684	9992	12200	12618
809.84148 Da 68.05 s	1.13	80883421	13396	12738	13350	13512	14102	15008	14582	15554	14538	15784	9534	8758	9646	8900	0	9420	9388	10284	10372	10094	5780	5402	5216	4928	4780	8158	9338	8172	8786	7894	1184	1236	1120	0	0	0	0	0	0	0	0	0	0	0	0	0	0
317.95558 Da 68.17 s	1.14	3169483	61116	60736	62538	61930	64720	71194	70188	69152	69754	71140	56794	0	54538	50530	2936	55754	51488	56668	56292	52370	45610	42606	43902	40910	39040	53254	50770	50688	52212	51302	18638	20568	20290	20266	20674	5370	5422	5798	6530	5602	3540	3236	2982	2988	2880	2576	3050
297.89034 Da 68.23 s	1.14	29688306	4418	0	3752	0	3968	0	5342	0	0	0	0	0	0	0	0	2694	0	0	0	2636	0	2030	0	2028	1640	0	0	0	0	0	1194	1204	826	1026	560	1704	1926	1560	1938	1398	0	0	0	268	406	0	854
349.90353 Da 68.33 s	1.14	34889625	832	698	832	856	770	602	516	492	916	648	2060	2260	2736	2680	0	2122	1896	1838	2040	1602	4190	4100	4954	4090	4478	2070	2584	2542	2458	2448	8016	6926	5960	6980	6980	9648	7838	8208	7990	9248	1630	1542	2552	2596	2402	2182	2906
249.96756 Da 68.43 s	1.14	24896028	72758	73936	71514	75742	72102	77820	83546	73930	78680	83702	66030	63988	65950	67258	5200	66216	63838	65974	70170	68466	59214	61266	59458	56670	58878	66862	69074	69594	64282	67306	31592	34138	36166	33388	33886	13428	13960	13728	14580	15200	6360	7398	8292	8030	6646	6030	7094
401.91722 Da 68.55 s	1.14	40090994	8954	8996	9530	9454	9358	7148	7598	6904	7178	7476	12812	12310	13432	12190	0	10530	11270	10282	12118	11578	14958	13268	13924	13680	13064	13314	11022	11694	11948	12256	7988	9344	9496	9026	8678	3650	3576	3384	3254	3692	1364	1358	1366	1246	1498	0	1476
456.10833 Da 68.75 s	1.15	45510105	0	0	0	0	0	0	0	0	0	0	1624	1258	2120	1994	0	0	438	332	0	232	0	0	0	0	0	332	0	0	0	0	0	522	442	0	752	0	0	510	0	322	3962	4130	4292	3366	4248	3638	5140
621.85373 Da 68.80 s	1.15	62084645	4886	4090	4870	4606	4794	3230	3822	3526	3050	3936	8448	8622	9602	8848	0	6986	8806	7632	7470	8432	11250	10410	10564	10278	9074	8986	10484	8368	8276	9340	6244	5798	6824	6248	5802	1834	0	1618	1774	1506	0	0	0	0	0	0	0
365.87747 Da 68.89 s	1.15	3648702	2176	1600	0	1360	0	0	2294	2368	0	0	360	0	0	360	0	236	816	862	0	0	1008	974	904	1252	732	0	510	458	218	762	1612	1684	1520	1522	1654	4388	3614	3042	3370	3880	0	0	0	686	0	718	1042
757.82822 Da 68.92 s	1.15	75682095	6296	6324	5748	6308	5808	4634	5314	3834	4742	4334	10388	9804	9570	11048	0	9624	9312	8574	10400	9250	9832	9618	9720	8366	8662	9730	8556	8474	10270	10720	3440	3404	3782	3872	0	0	0	0	0	0	0	0	0	0	0	0	0
877.82699 Da 68.94 s	1.15	87681971	8544	9838	8038	8404	9390	11134	11192	10440	9770	11390	6310	7032	6040	5814	0	6946	6170	7204	6930	5296	3656	3128	3042	2866	2366	5418	6320	5424	5508	5782	0	0	0	0	0	0	0	0	0	0	0	0	0	0	0	0	0
333.92963 Da 68.96 s	1.15	33292236	10362	9948	9592	9620	9876	6746	7056	9228	8170	8362	15508	13998	16120	15550	0	14474	12680	13808	12130	14642	19488	19312	18588	17600	17260	16378	15090	17116	15614	16788	17730	16062	17508	16306	19322	9272	8818	9976	8650	9818	2434	3610	3818	3128	3518	3722	3848
197.95323 Da 68.96 s	1.15	19694595	1348	1224	1224	1004	1592	1432	1134	1084	1058	946	2772	2248	2498	2338	0	2344	2262	2256	2070	2168	2752	3206	3086	4272	4350	2896	2136	2990	3052	2084	5202	5258	4584	5686	6002	6232	7948	6748	6328	7512	2000	2120	2402	2216	2398	2338	2884
265.94138 Da 69.13 s	1.15	2649341	5652	5532	5870	5830	5886	4888	4482	4704	4526	4114	10190	9378	10898	11124	0	9436	9402	8712	9402	7926	15318	15176	14330	15196	14976	12210	10974	10570	10538	9686	15454	18562	16238	17464	17652	13996	16526	16372	15730	14970	5278	4932	4824	5314	4752	4936	6276
689.84147 Da 69.15 s	1.15	68883419	5932	4666	5038	5692	6058	3786	3356	4242	3780	4718	8662	9560	9196	9346	0	8062	8506	7510	7388	7526	10426	10202	10194	8722	10016	9068	10284	8668	8816	8082	4808	4430	5454	4704	4176	830	0	1208	0	0	0	0	0	0	0	0	0
303.84737 Da 69.27 s	1.15	3028401	1358	1398	1564	1610	2272	0	0	0	0	0	784	0	1216	0	0	1604	0	0	0	0	456	772	1222	958	860	0	0	0	0	0	920	690	0	0	0	490	0	796	0	890	0	0	0	0	0	0	0
173.02843 Da 69.27 s	1.15	17202115	2186	1906	2142	2758	2208	1224	1182	1306	1578	1542	1660	1540	1828	1602	0	1410	1626	1532	1884	1506	1900	1130	2192	1750	1844	1908	1976	1996	2020	2970	1322	1566	1594	1934	1414	0	2058	1766	2486	1600	0	0	0	0	366	0	398
281.91582 Da 69.28 s	1.15	28090855	328	0	362	438	572	0	266	0	240	0	986	1438	1158	1062	0	880	892	836	870	800	1782	1912	1714	2058	1998	1242	1322	1100	994	1130	4416	5370	3712	4490	4704	7924	7698	6956	7972	7886	1358	1786	1632	1928	1720	2152	2812
227.98171 Da 70.18 s	1.17	11298358	78694	0	0	80314	0	0	82316	0	0	0	0	0	0	0	0	0	0	0	0	0	0	0	0	0	0	0	0	0	83604	0	0	0	0	0	0	0	0	0	0	0	0	0	0	0	0	0	0
326.16903 Da 70.73 s	1.18	32516176	2188	1462	2126	1654	1718	620	740	554	982	728	916	1094	920	716	0	964	418	698	712	626	1172	1240	1444	1160	1126	1424	1080	1190	1074	1208	1206	698	1106	1034	1010	2136	2054	2188	1880	1622	1626	1560	1436	0	1228	0	2226
328.18419 Da 70.79 s	1.18	32717691	0	0	0	0	0	0	0	0	0	0	0	0	0	0	0	0	0	0	0	0	0	0	0	0	0	0	0	0	0	0	0	0	0	0	0	0	0	0	0	0	0	0	756	0	0	0	2746
334.06660 Da 71.23 s	1.19	33305933	450	558	546	606	326	1204	1070	822	1168	836	3812	4054	3372	3888	0	0	0	0	0	0	0	0	0	0	0	604	650	472	0	0	1046	1050	1050	824	890	724	958	768	890	918	3914	3396	3576	3128	4440	5272	4022
103.96182 Da 72.22 s	0.12	10295455	22080	23780	20930	23810	19680	24874	23056	21168	22434	24824	11618	13500	10028	10734	0	15996	17928	18834	17732	15404	18996	18724	17832	18382	13388	15888	16968	17350	16518	17094	13872	13588	12632	13578	14512	11636	12310	12870	10650	13440	11370	11274	10932	12536	10292	9676	9858
181.92876 Da 72.59 s	1.21	18092148	0	0	418	0	0	0	0	238	0	0	1058	870	808	888	0	436	662	610	766	440	608	508	428	0	464	472	562	672	0	0	1046	1046	1324	1318	1050	1116	1870	1538	1214	1370	962	1102	1030	738	960	1158	1312
155.06773 Da 72.69 s	1.21	15406046	1364	1124	990	1236	1372	452	438	448	460	272	672	694	0	0	0	234	0	0	0	222	0	0	438	472	268	260	278	388	410	308	748	0	612	194	444	398	298	520	472	424	0	0	0	0	0	0	332
233.89220 Da 72.84 s	1.21	23288492	0	0	0	484	0	0	0	0	0	0	892	1098	938	792	0	0	0	0	0	0	0	0	0	0	0	0	0	0	0	0	0	2346	0	0	0	0	0	0	0	0	0	0	0	0	0	0	0
165.95139 Da 73.29 s	1.22	16494412	3210	3542	4298	3686	3558	0	0	238	0	0	6922	6992	6292	6042	0	172	0	0	0	0	0	0	0	0	0	0	0	0	0	0	5338	0	0	0	0	0	0	0	0	0	3090	1766	3148	3238	1462	2048	3756
132.05135 Da 74.13 s	1.24	13104407	0	0	0	0	0	0	0	0	0	0	0	0	0	0	0	0	0	0	0	0	0	0	0	0	0	0	0	0	0	0	0	0	0	0	0	0	0	0	0	0	1806	1696	1648	2160	1546	1814	2144
93.93301 Da 74.72 s	1.25	9292574	21788	24558	22088	21814	20190	22176	23142	22638	21992	21542	5106	4720	4996	4332	0	12634	12998	12290	13116	12032	14000	17230	13418	14832	13348	12438	12450	12064	11298	11902	9542	10664	10778	9720	10970	8380	8876	8922	8700	9166	18538	16474	17718	17440	17834	14334	14886
89.04658 Da 74.79 s	1.25	880393	3682	3330	2840	3834	2668	1520	1756	1824	1998	1694	2654	2816	2282	2792	0	2480	2202	2768	2350	2674	3034	3660	3096	3368	2716	2422	2154	2328	2162	2260	2904	2464	2384	2716	2308	5410	4650	5844	5050	4444	566	0	328	0	394	360	0
267.81097 Da 75.18 s	1.25	26680369	2220	2336	2492	1996	1616	2336	2480	2498	2598	2460	250	0	0	0	0	636	930	990	650	622	1074	1116	1214	1006	796	742	552	400	542	652	818	740	822	1086	1066	976	1058	1006	980	968	0	0	0	0	0	0	0
233.90716 Da 75.36 s	1.26	23289988	0	0	0	0	0	682	238	0	0	582	0	0	0	0	0	644	0	768	642	866	648	606	600	584	0	1112	874	916	886	824	1972	0	1716	0	0	1334	1118	1750	1648	1846	2196	1576	1564	1916	1764	2208	2054
155.93290 Da 75.73 s	1.26	15492562	5652	4654	4744	5492	5070	7404	7060	6982	7326	6760	3926	4472	3832	3464	0	7782	8230	7088	7622	7044	5576	5858	6020	5956	5240	10922	10356	10536	9720	10472	6446	5804	6224	5908	5418	3428	3998	4264	3416	4106	8082	7330	8296	7308	7382	7020	7228
109.90713 Da 76.70 s	1.28	10889985	1204	1254	924	1514	1230	1166	1360	1048	1124	750	964	724	466	498	0	1640	1664	1672	1786	1514	2506	2790	3216	3042	2802	1594	1704	1730	1656	1572	2720	2818	2796	2872	3122	5476	6092	5116	4930	5044	7678	5736	7690	7504	7288	6460	6154
79.96479 Da 77.58 s	1.29	7895751	3256	3224	3270	3400	3100	10320	9634	8142	8660	8848	13048	12652	12502	13152	0	12896	13220	13886	11640	13662	11748	9162	9558	8716	8644	16744	15746	14458	14658	17802	12958	12880	11682	12044	11082	10024	9224	9552	9468	11896	10824	9838	9730	10426	10184	11986	9718
452.02559 Da 77.95 s	0.13	45101831	0	0	0	0	0	0	0	0	0	0	578	778	0	0	0	0	0	0	0	0	506	0	700	530	0	0	0	0	0	0	722	758	1002	914	652	1868	1930	1684	1858	2326	10176	9850	9722	9990	9950	10308	10330
133.03580 Da 78.03 s	0.13	13202853	27958	28590	29368	27696	26240	14128	15954	15282	13770	15856	39876	40516	35886	36110	0	32760	29486	34226	31208	30874	36760	40494	38320	37558	29524	24066	24222	22666	23212	22096	36214	39560	43338	35836	40456	71282	74614	72390	76518	78894	3324	2584	2978	2838	3506	3250	2884
62.99424 Da 78.33 s	1.31	6198697	2450	2342	2136	3052	2816	2292	1756	2092	1572	1740	2916	2858	3212	3164	0	2584	2142	2168	1610	1746	2260	2520	2370	2188	1992	2442	2568	2876	2442	2726	1916	2266	2376	2196	2208	3260	3528	3002	3086	2824	2068	1610	1918	1550	2212	1382	998
263.06366 Da 78.89 s	1.31	26205639	456	1022	1206	988	1000	1350	1594	1168	1362	1086	2096	1518	1432	1394	0	0	0	0	0	0	0	0	0	0	0	0	0	0	0	794	1162	1058	1276	902	1022	0	0	0	0	0	4302	3758	3836	5058	4762	5178	4394
778.16685 Da 79.10 s	1.32	77715957	0	0	0	0	0	0	0	0	0	0	0	0	0	0	0	0	0	0	0	0	0	0	0	0	0	0	0	0	0	0	0	0	0	0	0	0	0	0	0	0	7140	7786	7892	8052	6806	8956	7390
402.13714 Da 79.11 s	1.32	40112986	0	0	0	584	570	674	860	906	912	748	0	4158	0	0	0	1270	878	1088	0	0	480	0	0	0	0	548	0	0	0	0	142	0	0	0	0	0	1902	1950	1858	0	0	0	284	206	0	496	436
436.05135 Da 79.26 s	1.32	43504407	0	0	0	0	0	710	600	714	0	742	2112	2244	1864	1768	0	1262	1598	1154	1314	1440	1106	1070	1234	1222	1074	1102	1214	1258	1016	1488	1202	1326	1188	1416	1598	1398	1330	1468	1488	1208	11104	11298	11184	11670	12906	9866	10822
356.13154 Da 79.30 s	1.32	35512427	0	0	0	0	0	0	0	0	0	0	0	0	0	0	0	0	0	0	0	0	0	0	0	0	0	0	0	0	0	0	0	0	0	0	0	1116	1414	1646	1464	0	0	0	0	0	498	0	0
440.08927 Da 80.57 s	1.34	439082	0	0	0	330	0	384	0	0	0	0	7920	8350	9136	8634	0	1728	2116	1502	1906	1796	852	850	960	1054	844	2356	2056	2288	1610	2142	3524	2598	3218	3034	2554	2936	3686	3898	4004	3532	44096	43518	47496	52754	46196	51642	55206
175.09338 Da 81.02 s	1.35	17408611	4788	5428	4808	4566	4322	4656	3438	4180	4252	4008	4094	4340	3814	4066	0	2842	3318	3308	2318	2936	6286	6412	7066	6342	5170	6996	7064	6912	7186	6432	3712	3102	4184	2842	2812	4108	4836	4364	4862	4792	1292	1328	1520	1950	1596	460	472
847.31590 Da 81.49 s	1.36	84630863	0	0	0	0	0	0	0	0	0	0	0	0	0	0	0	0	0	0	0	0	0	0	0	0	0	0	0	0	0	0	0	0	0	0	0	0	0	0	0	0	0	0	0	0	0	0	0
605.18021 Da 81.61 s	1.36	60417294	0	0	0	0	0	0	0	0	0	0	0	0	0	0	0	0	0	0	0	0	0	0	0	0	0	0	0	0	0	0	0	0	0	0	0	0	0	0	0	0	2480	2002	1986	2058	2148	3314	2516
538.17456 Da 81.83 s	1.36	53716729	0	0	0	0	0	0	0	0	0	0	830	812	850	684	0	0	0	0	0	0	0	0	0	0	0	0	0	0	0	0	0	0	0	0	0	484	0	0	0	0	5874	4458	5882	6798	6162	8914	8250
478.15370 Da 81.86 s	1.36	47714643	0	0	0	0	0	0	0	0	0	0	362	0	0	0	0	0	0	0	0	0	0	0	0	0	0	0	0	0	0	0	0	0	0	0	0	0	0	0	184	0	1360	1488	1658	1758	1574	2270	1928
125.01259 Da 81.87 s	1.36	12400532	27906	28182	28856	27840	27082	6566	6066	7090	6782	7016	22458	22212	19424	18492	0	1704	1972	1684	2026	1980	5584	7068	6580	6212	5042	3926	3374	4004	3688	3176	2624	2534	2732	2624	2704	2816	2858	3058	2576	2786	2540	3600	3466	3858	3180	1408	1566
508.16409 Da 81.93 s	1.37	50715682	0	0	0	0	0	0	0	0	0	0	0	0	428	0	0	0	0	0	0	0	0	0	0	0	0	0	0	0	0	0	0	0	0	0	0	0	0	0	0	0	1184	996	1624	1392	1448	1696	1776
1466.43542 Da 81.96 s	1.37	73221043	0	0	0	0	0	0	0	0	0	0	0	0	0	0	0	0	0	0	0	0	0	0	0	0	0	0	0	0	0	0	0	0	0	0	0	0	0	0	0	0	844	544	884	874	752	1314	1164
405.11223 Da 81.97 s	1.37	40410496	0	0	0	0	0	0	0	0	0	0	1128	1270	934	1272	0	0	0	0	0	560	0	0	0	0	0	0	322	0	0	0	310	0	0	0	0	724	1014	0	764	642	3030	2088	2834	2650	2440	3398	1896
522.17941 Da 82.75 s	1.38	52117214	0	0	0	0	0	0	0	0	0	0	2090	1860	3034	1946	0	0	0	276	0	0	0	0	0	0	0	0	0	0	0	0	0	0	0	0	0	0	0	664	0	0	5740	4004	6198	6270	6056	10392	9378
448.14349 Da 82.80 s	1.38	44713621	0	0	0	0	0	0	0	0	0	0	1194	1672	1166	1446	0	0	0	0	0	0	0	0	0	0	0	0	0	0	0	0	0	0	0	0	0	0	766	788	0	0	906	994	782	942	758	1084	970
492.16917 Da 82.97 s	1.38	4911619	0	0	0	0	0	0	0	0	0	0	876	1042	702	0	0	0	0	0	0	0	0	0	0	0	0	208	0	0	0	0	0	0	0	0	0	0	0	0	0	0	1490	1288	1780	1830	1898	2728	3246
418.13287 Da 83.13 s	1.39	41712559	0	0	0	0	0	0	0	0	0	0	6032	5612	4932	4792	0	920	854	874	584	812	0	578	0	0	0	656	592	528	0	578	662	0	808	604	350	488	0	0	580	0	302	238	542	0	374	456	0
127.91022 Da 83.15 s	1.39	12690294	1142	1000	986	1152	1314	594	432	344	526	436	2236	2572	2254	2494	0	6288	8190	6686	8358	7118	2914	3348	3492	3058	1934	412	562	464	342	502	9748	9594	9428	9406	8252	8282	7438	7450	8128	7786	3970	3040	3524	3520	3492	1050	1056
446.12724 Da 83.46 s	1.39	44511996	0	0	0	0	0	0	0	0	0	0	0	0	0	0	0	0	0	0	0	0	0	0	0	0	0	0	0	0	0	0	0	0	0	0	0	0	0	0	0	0	2046	2442	1798	2324	1922	3110	3348
552.18995 Da 83.58 s	1.39	55118268	0	0	0	0	0	0	0	0	0	0	0	0	0	0	0	0	0	0	0	0	0	0	0	0	0	0	0	0	0	0	0	0	0	0	0	0	274	0	0	0	2114	1200	2364	2302	2050	2700	2226
301.13716 Da 83.68 s	1.39	30012988	0	186	0	334	0	0	0	0	0	0	0	0	0	0	0	0	0	0	0	0	0	0	0	0	0	0	0	0	0	0	0	0	0	0	0	0	0	0	0	0	0	0	0	0	0	568	0
103.06134 Da 83.71 s	0.14	10205406	4136	4390	4438	4792	4114	2066	1978	1710	1768	2166	3038	3480	2380	2682	0	2502	4134	2448	3044	2474	4444	5402	5196	4524	3666	4442	4006	3992	3426	3486	3608	2808	3862	4154	2856	4824	5270	5750	6612	2592	446	608	424	888	742	644	770
293.07952 Da 83.98 s	0.14	29207224	246	0	424	0	0	0	0	588	774	464	0	386	0	652	0	0	500	0	0	0	0	0	0	0	0	0	0	0	0	0	0	0	0	320	0	470	0	554	0	0	1968	1838	1906	1612	1828	2550	2170
602.14365 Da 84.08 s	0.14	60113638	0	0	0	0	0	0	0	0	0	0	2756	2388	2744	2498	0	614	0	306	0	0	0	0	0	0	0	0	0	0	0	0	882	662	0	542	624	990	660	1104	1048	1074	10650	7950	10782	11980	9884	7382	7186
540.14568 Da 84.18 s	0.14	5391384	694	656	0	0	558	720	658	788	918	636	9006	8596	8912	10094	0	1416	1212	1262	1086	1204	700	720	896	646	328	834	896	624	676	426	2046	2088	2342	1844	2232	3034	3910	2932	2856	2800	38164	30934	36324	34268	34576	33730	33912
104.00868 Da 84.21 s	0.14	1030014	1942	1416	0	2104	1748	1572	2232	2766	2878	1924	1530	1292	1608	1374	0	2016	2178	2198	2024	2446	1676	1612	1622	1710	998	2452	2376	2690	2368	2896	1542	1568	1638	1550	1444	2162	2080	1732	1960	1732	6606	6790	6436	5708	6424	7122	6152
236.05261 Da 84.25 s	0.14	23504534	2518	2652	2870	2948	3344	2622	2682	3180	2788	2570	4442	4346	4502	3952	0	13302	12254	12286	12260	13376	16126	18618	20124	17966	12224	20528	23272	20224	16500	22268	12322	11718	13962	13344	11954	13542	15208	15254	18866	16536	324	0	336	266	0	0	252
146.06705 Da 86.32 s	1.44	14505977	2956	2674	2614	3148	3140	1398	1594	1502	1698	1584	1550	1490	1490	1340	0	882	782	936	772	594	1146	866	978	656	696	1356	1476	1432	988	1192	1128	784	732	876	678	1066	1084	876	984	1134	1440	1336	1664	1312	1304	930	1352
930.35258 Da 87.82 s	1.46	9293453	0	0	0	0	0	0	0	0	0	0	0	0	0	0	0	0	0	0	0	0	0	0	0	0	0	0	0	0	0	0	0	0	0	0	0	0	0	0	0	0	0	0	0	0	0	0	0
175.04679 Da 88.24 s	1.47	17403951	1268	1430	1396	1378	1694	2100	2882	2070	2984	2060	4426	4660	3998	4394	0	4892	7196	5696	5808	5006	1734	1688	1624	1760	748	2170	2404	3012	2146	2234	5288	5166	5138	4608	4618	14000	13374	14152	14138	13916	742	1108	502	1172	1092	848	462
267.09490 Da 88.49 s	1.47	26608763	3520	6470	4592	4504	5312	3568	3914	3504	4244	3448	5892	5760	4986	5074	0	8982	4846	8582	7840	7996	12964	12264	11914	11890	11732	9626	8674	11614	9562	9650	7044	7134	6398	7754	7312	10364	5342	9854	10066	5020	0	0	550	0	0	0	0
696.19561 Da 89.22 s	1.49	69518834	0	0	0	0	0	0	0	0	0	0	0	0	0	0	0	0	0	0	0	0	0	0	0	0	0	0	0	0	0	0	0	0	0	0	0	0	0	0	0	0	2600	1176	2378	2310	2422	2282	1850
192.42016 Da 89.99 s	0.15	19141288	0	0	0	0	0	0	0	0	0	0	0	0	0	0	0	0	0	0	0	0	0	0	0	0	0	0	0	0	0	0	0	0	0	0	0	0	0	0	0	0	0	214	338	464	392	0	320
117.07682 Da 90.48 s	1.51	11606954	6354	6324	6060	6218	6592	5946	5666	6800	6976	5856	7742	7424	7778	8140	578	7048	8014	6418	7534	7856	15148	17486	16962	17278	5322	19130	20052	18478	0	22588	8056	6462	6850	6934	6716	10220	10172	11884	9430	9648	1168	1218	1160	910	1136	1242	1376
189.06208 Da 90.68 s	1.51	1880548	3848	3620	3838	4024	3958	6532	6060	5958	6250	5864	15398	14386	13944	13264	0	10682	9386	10484	9164	8648	4608	5282	5170	4912	0	5982	5558	5522	4958	5318	12190	12862	13296	12050	10928	22556	22012	19760	20690	20636	0	592	496	476	414	532	660
534.14310 Da 90.75 s	1.51	53313582	0	0	0	0	0	0	0	0	0	0	0	0	0	0	0	0	0	0	0	0	0	0	0	0	0	0	0	0	0	0	0	0	0	0	0	0	0	0	0	0	1474	1198	1924	2250	1988	2286	1518
192.76476 Da 90.79 s	1.51	19175748	0	0	0	0	0	0	0	0	0	0	0	0	0	0	0	0	0	0	0	0	0	0	0	0	0	0	0	0	0	0	0	0	0	0	0	0	0	0	0	0	0	0	0	0	0	142	0
192.55807 Da 91.01 s	1.52	19155079	0	0	0	0	0	0	0	0	0	0	0	0	0	0	0	0	0	0	0	0	0	0	0	0	0	0	0	0	0	0	0	0	0	0	0	0	0	0	0	0	0	0	0	0	0	0	0
858.24841 Da 91.11 s	1.52	85724114	0	0	0	0	0	0	0	0	0	0	0	0	0	0	0	0	0	0	0	0	0	0	0	0	0	0	0	0	0	0	0	0	0	0	0	0	0	0	0	0	1232	758	1234	1108	1232	1312	856
192.20751 Da 91.56 s	1.53	19120023	0	0	0	0	0	0	0	0	0	0	0	0	0	0	0	0	0	0	0	0	0	0	0	0	0	0	0	0	0	0	0	0	0	0	0	0	0	0	0	0	0	0	0	0	0	0	0
192.24075 Da 91.65 s	1.53	19123348	0	0	0	0	0	0	0	0	0	0	0	0	0	0	0	0	0	0	0	0	0	0	0	0	0	0	0	0	0	0	0	0	0	0	0	0	0	0	0	0	0	0	0	0	0	0	0
112.02291 Da 91.76 s	1.53	11101563	9614	11294	11026	10366	10802	11620	11812	11588	11392	12362	12044	13148	7824	8380	222	25632	0	24950	23700	25722	32826	43004	38474	27870	0	43648	57478	60224	43634	59474	25716	23872	36722	26694	24646	53694	51690	50720	48576	46894	45630	33834	0	51644	48142	46926	0
891.34242 Da 94.05 s	1.57	89033514	0	0	0	0	0	0	0	0	0	0	0	0	0	0	0	0	0	0	612	0	0	0	0	0	0	886	0	0	0	0	0	0	0	0	0	0	0	0	0	0	0	0	0	0	0	0	0
422.00947 Da 94.06 s	1.57	42100219	0	0	0	0	0	0	0	0	0	0	0	0	0	0	0	0	0	0	0	0	0	0	0	0	0	0	0	0	0	0	0	0	0	0	0	0	0	0	0	0	1200	1132	1420	1642	1668	872	974
764.12572 Da 94.17 s	1.57	76311844	0	0	0	0	0	0	0	0	0	0	0	0	0	0	0	0	0	0	0	0	0	0	0	0	0	0	0	0	0	0	0	0	0	0	0	0	0	0	0	0	0	0	0	0	0	0	0
86.03464 Da 94.91 s	1.58	8502736	1474	640	1784	1226	2206	2112	2094	1316	2336	1854	2102	2486	2214	1934	170	2996	3166	1536	3916	2600	3186	3374	3028	2688	1934	3124	1896	3788	4436	3348	1646	1760	1662	1954	2080	0	1396	2766	1924	2148	1824	1958	2504	2462	2368	2720	2386
314.05880 Da 95.75 s	0.16	31305153	10446	14158	13436	13560	12386	1924	2046	2160	1776	1702	0	306	494	0	0	0	0	0	0	160	0	0	0	0	0	0	0	0	0	0	0	0	0	0	0	0	0	0	0	0	796	0	0	0	0	356	0
272.10986 Da 96.16 s	0.16	27110259	3622	3568	3202	3788	3736	3292	2994	2700	2478	2772	0	0	506	482	0	0	0	0	350	0	0	0	0	0	0	0	0	0	0	0	0	0	0	454	0	0	0	0	0	0	3894	5376	4094	4724	6726	7290	12022
270.03208 Da 96.19 s	0.16	26902481	7406	8804	7582	8324	7446	2708	2690	2632	2890	3078	0	0	0	0	340	0	0	0	0	0	178	546	0	0	0	0	0	0	0	0	0	258	0	0	0	0	0	0	0	0	0	0	0	320	0	0	0
229.09169 Da 96.56 s	1.61	22808442	4532	3910	3450	3524	3960	2714	2748	2556	2888	2336	0	0	0	0	284	0	0	0	0	0	0	0	0	0	0	0	0	0	856	0	0	0	0	0	0	0	0	0	0	0	0	0	0	0	0	0	0
529.16346 Da 97.01 s	1.62	52815618	0	0	0	0	0	0	0	0	0	0	0	0	0	0	0	0	0	0	0	0	0	0	0	0	0	0	0	0	0	0	0	0	0	0	0	0	0	0	0	0	0	0	0	0	0	0	0
226.00544 Da 97.08 s	1.62	22499816	10496	11362	9620	9376	9198	4880	5794	5406	3048	6086	662	716	0	408	0	880	1200	1224	0	1148	0	0	1792	0	390	0	1586	1548	0	1660	0	0	1114	0	1180	1260	1538	1300	1282	1234	0	0	0	0	0	0	0
572.09878 Da 97.45 s	1.62	5710915	0	0	0	0	0	0	0	0	0	0	0	0	0	0	0	0	0	0	0	0	0	0	0	0	0	0	0	0	0	0	0	0	0	0	0	0	0	0	0	0	0	764	770	980	788	1068	1324
143.05642 Da 97.46 s	1.62	14204915	0	572	738	592	542	388	568	1024	626	600	1024	896	1274	930	0	2054	1886	2036	1640	2082	2174	2832	2206	2076	300	2004	2216	2162	1588	1956	1346	1934	2158	1724	1756	2750	2804	2358	2258	2740	0	0	158	0	0	0	0
293.99320 Da 97.69 s	1.63	29298593	19624	18694	21480	19164	18976	9818	9348	9616	8352	9310	690	738	578	660	2832	1266	1316	796	1508	1208	1012	1184	0	1172	0	1532	1470	1494	1304	1514	1064	832	856	0	788	912	634	904	0	498	0	0	0	0	0	0	0
361.98093 Da 97.86 s	1.63	36097365	12344	11388	12394	12664	12666	6776	6454	7236	6142	7188	0	0	0	0	0	764	0	912	0	632	0	0	872	0	0	562	708	1136	944	0	0	0	0	0	0	0	0	0	0	0	0	0	0	0	0	0	0
292.06449 Da 98.64 s	1.64	29105721	0	0	0	0	0	0	0	0	0	0	0	0	0	0	0	0	0	0	0	0	0	0	0	0	0	0	0	0	0	0	0	0	0	0	0	0	0	0	0	0	5258	3646	5416	4896	4904	5380	4908
258.11778 Da 98.69 s	1.64	2571105	1230	966	1076	1044	1122	0	0	0	238	0	0	0	0	0	0	0	0	0	0	0	0	0	0	0	0	0	240	0	0	0	0	0	0	0	0	0	0	0	0	0	0	0	0	0	0	0	0
395.89625 Da 98.76 s	1.65	39488898	1634	1762	1766	1582	1770	2116	2002	2160	2362	2742	2410	2756	2516	2098	0	2230	1906	2406	1972	2046	3178	4198	3484	2436	1542	2438	2194	2356	2026	2570	3236	2642	2786	2770	3850	3814	5128	4446	3804	4264	0	0	0	0	0	0	0
317.95552 Da 99.09 s	1.65	31694824	20590	21288	18428	19084	17684	27426	27884	28702	30072	26438	18478	17858	19190	18452	0	15806	16260	15750	16664	15784	11022	12344	13038	12168	5246	16656	16488	17394	19156	14752	4142	3412	3820	4210	4604	856	1082	884	1454	806	0	0	0	0	0	0	0
544.15813 Da 99.19 s	1.65	54315086	0	0	694	0	0	0	0	0	0	0	0	0	0	0	0	0	0	0	0	0	0	0	0	0	0	0	0	0	0	0	0	0	0	0	0	0	0	0	0	0	1742	1736	1984	2064	1764	2474	2146
248.03760 Da 99.48 s	1.66	24703032	1466	2302	2182	2284	2500	604	0	0	368	0	0	0	622	0	0	474	0	534	498	0	480	0	0	758	758	796	604	580	490	386	0	594	546	0	698	784	660	0	1054	592	3680	2880	2536	2968	2776	2214	2258
453.93054 Da 99.59 s	1.66	45292327	8220	7282	6580	8568	6982	12118	11960	11616	11170	11330	5790	5714	5660	5476	482	5208	4324	4658	5050	5622	3106	2576	3012	2946	1460	5684	4638	4650	5128	4820	0	564	0	0	764	0	0	0	0	0	0	0	0	0	0	0	0
267.08276 Da 99.78 s	1.66	26607548	0	0	0	0	0	0	0	0	0	0	0	0	0	0	0	0	0	0	0	0	0	0	0	0	0	0	0	0	0	0	0	0	0	0	0	0	0	0	0	0	0	0	0	0	0	318	0
385.94333 Da 99.84 s	1.66	38493605	9698	9798	9716	9092	9802	14036	14542	16150	14190	13550	7096	7942	8180	8058	0	6896	6788	6504	6378	7112	4148	5330	4264	5398	422	6858	8108	6200	7692	6352	1674	1234	1166	1232	1150	0	0	0	0	0	470	0	0	0	0	0	0
311.93554 Da 99.91 s	1.67	31092826	6758	7536	7274	6714	7234	12544	9964	10008	11552	11292	8114	8424	6838	7722	454	7050	7776	6088	6336	7192	8662	8306	8246	8526	1966	5700	7702	6744	6308	7632	7036	7442	6732	7662	7506	6022	7730	6196	9174	7024	0	0	0	0	0	0	0
510.07475 Da 100.16 s	1.67	50906747	0	0	0	0	0	0	0	0	0	0	0	0	0	0	0	0	0	0	0	0	0	0	0	0	0	0	0	0	0	0	0	0	0	0	0	0	0	0	0	0	1508	1204	450	1488	1360	1398	1630
308.04171 Da 100.21 s	1.67	30703444	0	0	0	0	0	0	0	0	0	0	0	0	0	0	0	0	0	0	0	0	0	0	0	0	0	0	0	0	0	0	0	0	0	0	0	0	0	0	0	0	50174	38356	48564	45772	48250	50364	47416
441.88963 Da 100.28 s	1.67	44088235	0	2278	2514	1990	2640	4794	5968	4706	4674	4732	2566	3618	3008	2972	442	3386	3202	3908	2854	3094	2304	2564	2504	1786	1258	2174	2544	2278	2118	2162	2950	2974	2618	2358	2552	4718	3802	4282	4128	4500	0	0	0	0	0	0	0
327.90868 Da 100.30 s	1.67	32690141	654	962	534	720	586	886	808	1278	984	892	810	952	984	1350	0	778	1048	698	852	756	1240	1088	1408	1062	426	732	940	962	946	764	1440	1278	1114	1600	1458	3108	3414	2810	2674	2686	0	0	0	0	0	0	0
521.91847 Da 100.59 s	1.68	52091119	5202	4574	4500	4230	4870	8828	8690	10162	8930	9264	3436	3816	3528	3310	0	2920	2888	3226	2936	3124	1414	1574	1900	1856	0	2636	3116	2356	3094	2678	0	0	0	0	0	0	0	0	0	0	0	0	0	0	0	0	0
227.97257 Da 100.67 s	1.68	22696529	50912	52220	51858	53534	52152	54904	51596	48956	53852	47986	59564	61020	58244	56924	0	56074	56948	55664	51430	56030	54318	58020	55850	56700	34286	57596	56918	57760	63282	60464	38818	41568	43114	36774	40942	26814	31096	28176	27434	29430	0	0	0	0	0	0	0
589.90546 Da 100.69 s	1.68	58889818	2986	3320	3444	3512	3422	7380	7676	6650	6288	6820	2230	2488	2638	2966	356	2146	2228	2470	2282	2352	1054	888	1370	1538	0	2132	2686	1942	2206	1990	0	0	802	0	0	0	0	0	0	0	0	0	0	0	0	0	0
313.94272 Da 100.78 s	1.68	31293544	0	0	0	0	0	746	898	972	0	0	0	0	0	0	0	0	0	0	0	0	0	0	0	0	0	0	0	0	0	0	0	0	0	0	0	0	0	0	0	0	0	386	402	650	472	0	0
379.92351 Da 100.81 s	1.68	37891623	10474	11384	9822	11404	12712	15744	15286	14804	16022	15178	13362	12996	11484	14604	326	10472	10534	11222	9746	11020	12332	13632	12424	12328	1386	10434	12108	11636	9776	11600	9438	8062	10438	8614	9588	5264	5492	5620	5314	5216	0	0	0	0	0	0	0
295.96080 Da 100.86 s	1.68	29495352	30288	31518	33260	30586	35176	34698	36834	34366	34048	34058	32660	32664	32172	31906	0	28380	30888	31032	29708	31016	30462	29914	27778	28418	13746	31764	29774	29548	27248	29142	16418	15860	16434	18184	16338	6918	8402	7996	7344	7964	0	0	0	0	0	0	0
329.11416 Da 101.13 s	1.69	32810688	406	0	0	0	264	0	0	0	0	630	0	0	0	0	0	0	448	0	0	0	0	0	0	0	0	0	970	854	452	654	0	0	448	0	0	0	0	0	616	162	2280	2920	2146	1624	2206	2648	2950
526.05195 Da 101.69 s	1.69	52504467	0	0	0	0	0	0	0	0	0	0	0	0	0	0	0	0	0	0	0	0	0	0	0	0	0	0	0	0	0	0	0	0	0	0	0	0	0	0	0	0	7190	6154	7364	7452	7172	9272	7372
367.06085 Da 101.84 s	0.17	36605358	0	0	0	0	0	0	0	0	0	0	0	0	0	0	0	0	0	0	0	0	0	0	0	0	0	0	0	0	0	0	0	0	0	0	0	0	0	0	0	0	9404	9872	10530	9880	11182	9584	9688
264.01548 Da 101.90 s	0.17	2630082	1122	1124	1738	0	1730	0	0	0	0	0	0	0	0	0	0	0	0	0	0	0	0	0	0	0	0	0	0	0	0	0	0	0	0	0	0	0	0	0	0	0	26854	24976	24238	26770	27382	18854	23878
438.00009 Da 101.97 s	0.17	43699281	0	0	0	0	0	0	0	0	0	0	0	0	0	0	0	0	0	0	0	0	0	0	0	0	0	0	0	0	0	0	0	0	0	0	0	0	0	0	0	0	5002	5618	4808	4734	4714	2950	3392
243.94758 Da 102.09 s	0.17	2429403	10336	9736	8686	10492	9680	15748	15592	16002	17154	14862	8164	8194	8650	8656	866	7950	7716	7554	9236	8344	7074	6172	5214	5802	3922	6484	7082	6346	6680	6406	5260	6286	6524	4440	6050	8370	9238	8458	7984	8430	0	0	0	0	0	0	0
409.94096 Da 102.14 s	0.17	40893368	8398	7068	7908	7326	6952	7670	8724	6612	7426	6928	14506	15950	17138	14422	0	15360	15224	16066	15546	14946	15188	14702	15772	13670	7062	13048	12888	12958	13890	13104	7510	7242	7576	7284	7132	3100	3546	2844	3640	3676	0	0	0	0	0	0	0
482.02581 Da 102.35 s	1.71	48101854	0	0	0	0	340	0	0	0	0	0	0	0	0	0	0	0	0	0	0	0	0	0	0	0	0	0	0	0	0	0	0	0	0	0	0	0	0	0	0	0	5874	5622	5572	5758	6462	4868	4230
173.99978 Da 102.37 s	1.71	1729925	4144	3168	3162	3624	4054	4272	3952	3084	3506	3930	6988	7170	7336	8282	0	5720	6478	6456	6618	6618	8286	8800	7076	8928	1298	7390	7196	7254	6956	6002	6716	5980	4886	6530	5068	11858	11048	13564	12950	10770	0	0	0	0	0	0	0
263.93732 Da 102.45 s	1.71	26293004	1356	1380	1304	810	1286	996	1342	1660	1062	892	2844	2132	1818	2584	0	6350	7284	7132	6556	5828	10216	9232	9160	9120	9822	5390	5522	5578	4742	6662	14776	13608	15082	13978	12904	15990	15924	15804	15776	18056	0	0	0	0	422	0	0
500.13009 Da 102.51 s	1.71	49912281	0	0	0	0	0	0	0	0	0	0	0	0	0	0	0	0	0	0	0	0	0	0	0	0	0	0	0	0	0	0	0	0	0	0	0	0	0	0	0	0	1208	1038	1130	1152	1378	1186	0
219.98885 Da 102.72 s	1.71	21898157	6888	5904	6676	5874	5906	2566	3804	3252	2028	2196	640	530	466	596	776	586	804	0	954	766	396	494	622	0	558	596	480	334	462	410	850	1046	1192	712	1070	0	0	786	0	0	12958	13462	14784	14876	12444	8314	9760
44.02502 Da 102.98 s	1.72	4301774	1668	5016	1482	5636	1466	0	546	0	0	0	288	0	106	338	0	0	0	218	154	252	0	110	248	0	278	298	0	282	0	292	0	360	0	0	0	0	0	0	118	0	7824	8274	7602	8088	7868	10246	9194
744.06210 Da 103.01 s	1.72	74305483	0	0	0	0	0	0	0	0	0	0	0	0	0	0	0	0	0	0	0	0	0	0	0	0	0	0	0	0	0	0	0	0	0	0	0	0	0	0	0	0	1326	1338	2204	2018	2172	1886	2302
503.92576 Da 103.21 s	1.72	50291848	0	0	0	0	0	0	0	0	0	0	0	1114	1142	1388	0	0	2028	0	1788	0	2276	2284	2356	2306	3166	910	1130	1214	1096	1292	6528	6946	7534	5982	6832	10084	8652	8578	10342	9464	0	0	0	0	0	0	0
556.04287 Da 103.26 s	1.72	55503559	0	0	0	0	0	0	0	0	0	0	0	0	0	0	0	0	0	0	0	0	0	0	0	0	0	0	0	0	0	0	0	0	286	0	0	530	0	0	0	0	0	0	0	0	0	0	0
159.98405 Da 103.41 s	1.72	15897678	62712	56828	56310	58372	56336	49758	52296	49456	50062	48826	100320	98062	104996	97020	448	98912	96278	87842	94176	89428	110460	108042	108110	112098	67844	96132	96382	96722	100756	90076	89274	90418	88948	92486	91438	88222	95952	95016	94398	95964	0	0	0	664	822	416	0
387.94698 Da 103.43 s	1.72	3869397	0	1020	692	924	908	800	946	920	1112	808	8122	6892	7216	7450	0	9492	9848	10626	9892	11084	15722	16064	14792	15206	15366	5892	6610	6340	6740	6012	28506	26594	29552	28394	27944	40802	39992	41458	39324	39356	0	0	0	0	0	0	0
103.96184 Da 104.13 s	1.74	10295457	2342	1942	2070	0	1950	6858	7578	4244	7650	7600	0	0	0	3324	654	5048	5984	4890	5756	0	4448	0	3734	0	3684	4106	3552	3146	3120	3596	3702	2512	2864	2606	3804	0	2906	0	0	0	206	0	350	466	0	258	0
401.96251 Da 104.19 s	1.74	40095523	1604	1810	0	0	0	0	0	0	0	0	2110	2116	2154	2304	0	2620	2322	2940	2486	3348	3762	4698	3948	3276	0	1976	2624	2036	2186	1980	6502	6186	7460	6870	6344	14616	15476	16308	15626	14336	0	0	436	0	254	186	0
132.08687 Da 104.41 s	1.74	13107959	0	1208	0	0	0	0	0	0	0	0	0	0	0	0	0	684	646	0	0	0	0	0	0	0	1214	0	1132	0	0	1270	0	696	0	0	666	2410	0	542	0	0	610	634	512	0	878	458	0
501.92563 Da 104.49 s	1.74	50091836	0	1144	954	0	0	0	0	1030	1558	1082	1914	1932	1574	1654	0	2138	0	0	1986	2164	3142	3230	3430	2962	3594	1316	1348	1626	1216	1288	8996	9526	9240	9052	9396	11464	10788	12676	12838	13180	0	0	0	0	0	268	0
115.99429 Da 104.50 s	1.74	11498701	14124	12868	12278	13406	14862	11444	11114	12600	11852	12222	27528	30064	25036	28420	0	24574	25678	24152	23506	24734	32702	34346	30722	33286	2390	25778	26028	22456	26600	22130	33116	34030	31950	33772	36818	39754	38084	38206	38260	41626	0	0	0	0	0	0	0
273.96598 Da 104.60 s	1.74	2729587	24252	24438	22660	22754	24180	20062	19446	21222	23094	20590	107544	115794	106536	112184	0	126886	134470	127532	128752	127094	159844	167202	164506	175338	120540	99188	102040	101752	88116	104948	186382	197720	199872	202246	195154	266118	267964	267062	272512	266782	0	0	0	0	0	0	0
261.06419 Da 105.06 s	1.75	26005691	1354	1874	1588	1242	1400	626	422	434	0	288	0	0	0	0	0	0	0	0	0	0	0	0	0	0	0	0	0	0	0	0	0	0	0	0	0	0	0	0	0	0	1756	1828	1738	2316	1622	1566	1350
174.10916 Da 105.06 s	1.75	17310189	2796	2566	2562	3214	3888	804	858	818	756	886	548	624	542	544	0	0	0	0	0	298	0	0	334	270	414	0	0	0	0	0	0	0	0	0	0	360	0	0	0	0	1584	1656	1310	1308	1314	0	1302
155.06754 Da 105.28 s	1.75	15406026	0	612	0	0	0	728	0	360	544	0	0	398	0	0	0	220	194	268	0	158	248	0	244	0	250	0	316	188	296	180	0	0	208	288	0	292	0	252	206	0	0	0	0	0	0	0	0
283.16292 Da 105.33 s	1.76	28215564	0	0	0	0	0	0	0	0	0	0	0	0	0	0	0	0	0	0	0	0	0	0	0	0	0	0	0	0	0	0	0	0	0	0	0	0	0	0	0	0	898	628	1002	1028	702	526	882
403.92489 Da 105.57 s	1.76	40291762	1344	1196	1650	1942	1370	2046	1498	2042	1508	2182	12880	12478	10462	10828	0	15454	14450	16006	15790	16040	13224	11948	14110	13470	8338	6706	6750	7352	6522	8252	22436	23150	27078	22528	23256	43198	42616	41686	41104	41096	0	0	0	0	0	0	0
517.90693 Da 105.79 s	1.76	51689966	756	0	0	0	0	0	868	0	1068	0	0	2808	2716	2174	0	2840	3096	3108	2982	3062	3004	4284	3308	3428	2864	0	1790	1316	0	1998	8016	7494	8410	7576	8116	11402	12558	10416	12816	11322	0	0	0	0	0	0	0
48.00221 Da 105.92 s	1.77	4699493	0	458	668	0	416	550	354	474	380	430	478	270	446	482	0	630	0	400	0	660	676	672	0	580	206	900	1438	0	592	0	0	274	374	356	0	0	0	0	858	0	2124	1852	2582	2218	1880	1786	1862
289.94392 Da 106.83 s	1.78	28893665	12572	10806	11858	12616	11292	18992	18836	18832	18850	18280	44782	42330	39996	41060	0	55076	53618	55728	56188	52334	32900	36772	37440	33044	26234	23384	24728	25852	24726	25128	52756	55026	51024	53296	54454	81422	80904	84452	82532	85416	0	488	306	0	0	0	284
175.96204 Da 106.89 s	1.78	17495476	16604	18448	14502	15268	16276	28336	31892	31908	30702	29946	32562	35562	35010	33788	870	38082	37250	35732	37728	37422	18954	18362	19248	19660	15938	18678	17098	17526	17570	16714	34964	33842	32618	34528	31322	40798	41726	43634	43456	40726	2882	3154	1984	2944	2896	1160	1014
305.92134 Da 107.31 s	1.79	30491406	2340	2452	2728	2556	2090	7974	6416	7154	7436	6486	13848	12496	9724	11724	130	17322	18948	16188	19338	17822	4202	5004	6258	5568	3918	3568	3842	4400	3250	4438	13684	19536	14738	15064	14708	27462	25648	26832	23728	27394	0	316	0	0	458	0	402
419.90397 Da 108.16 s	0.18	41889669	0	0	0	0	0	0	0	1346	1758	1828	6840	4954	4022	6294	0	9080	6824	8796	9038	7808	2930	2710	3320	3258	2868	1830	1910	1852	1816	2444	9766	9870	11258	10650	9534	18506	18182	15802	16250	18336	0	0	0	0	0	0	0
456.09815 Da 109.41 s	1.82	45509088	0	0	0	0	0	0	0	0	0	310	0	0	0	0	0	568	0	0	0	0	0	0	0	360	0	0	614	384	0	528	928	542	0	576	556	290	0	288	0	540	0	0	0	0	546	0	0
93.93285 Da 109.91 s	1.83	9292558	4148	0	3306	3558	3382	5170	5196	5160	5446	3910	776	0	0	1000	0	2206	2330	2500	2524	3324	1844	2132	1756	1578	960	1106	0	0	0	1004	1026	1102	1030	0	908	958	0	0	0	0	4418	3586	4404	4916	4664	3226	2846
440.09041 Da 114.62 s	1.91	43908313	0	0	0	0	0	0	0	0	0	0	1038	992	934	866	0	0	0	0	0	0	0	0	0	0	0	0	0	0	0	0	0	0	0	0	0	0	0	0	0	0	23630	26150	24062	23308	23534	29042	31160
133.03515 Da 114.80 s	1.91	13202787	3512	5340	3454	3374	3988	2128	2624	2414	2578	2870	3856	4342	3436	2664	0	4032	3418	3080	3050	4234	3366	3078	2786	2686	2204	0	2044	1486	1524	0	2142	0	2078	1606	1940	3326	0	0	2966	2644	1248	2318	1426	1506	1626	1564	1670
602.14314 Da 117.49 s	1.96	60113586	0	0	0	0	0	0	0	0	0	0	0	494	658	516	0	0	0	0	0	0	0	0	0	0	0	0	380	248	0	270	0	0	0	0	0	0	0	0	0	0	6830	7292	7652	7098	7574	5484	5392
263.06360 Da 120.68 s	2.01	26205633	998	0	0	998	0	1340	1714	768	984	624	1212	820	1040	0	0	0	0	0	0	0	0	0	0	0	0	0	0	0	0	0	0	0	0	0	0	0	952	1396	0	1448	1886	1648	1412	1454	1778	2114	2210
123.03002 Da 123.96 s	2.07	12202274	11148	11396	11914	12164	12760	10014	10138	10750	9800	10144	17644	18488	17068	18278	208	11856	11902	12526	13274	11552	19616	19888	20412	20158	22384	15236	15802	16756	17046	15702	17986	14550	15694	15372	17090	18736	19308	19164	20468	18354	2332	2458	2880	2766	2782	2420	2036
153.08819 Da 124.37 s	2.07	15208091	7870	7256	7124	7454	8298	2148	2572	1532	1452	1698	15482	14984	13910	16370	0	5754	5070	6250	4094	5176	1280	1432	1014	1308	1018	1358	1156	780	906	1262	12870	12308	11924	13710	13714	3308	3910	3814	4616	3526	0	0	0	0	0	0	0
112.02509 Da 124.46 s	2.07	11101782	22280	22736	19820	21578	20752	18528	20128	19702	18984	19416	18460	19296	18734	16758	320	28440	27090	27378	26906	26992	54476	52652	53562	56178	73900	64000	61672	68194	72086	67904	34714	31284	32226	32042	33552	37890	36814	37824	38348	38232	0	0	0	0	0	0	0
538.17414 Da 124.85 s	2.08	53716686	0	0	0	0	0	0	0	0	0	0	0	280	0	0	0	0	0	0	0	0	0	0	0	0	0	0	0	0	0	0	0	0	0	0	0	0	0	0	0	0	1988	2032	2024	1946	1908	3414	0
492.16840 Da 128.56 s	2.14	49116113	0	0	0	0	0	0	0	0	0	0	680	536	690	612	0	0	0	0	0	0	270	0	0	0	0	484	496	0	398	476	0	0	0	0	358	610	1102	1122	814	760	1400	1556	1536	1608	1436	2192	2642
324.03638 Da 128.65 s	2.14	3230291	0	0	0	0	0	0	0	0	0	0	1688	1712	1252	1150	0	0	0	0	0	300	870	1164	736	754	3808	1854	1700	1692	1634	2806	316	0	0	852	0	1502	1630	1362	1794	1974	8062	7760	8864	7560	9726	17376	15080
605.17976 Da 128.66 s	2.14	60417249	0	0	0	0	0	0	0	0	0	0	0	0	0	0	0	0	0	0	0	0	0	0	0	0	0	0	0	0	0	0	0	0	0	0	0	0	0	0	0	0	490	652	826	0	698	974	1040
135.05285 Da 128.89 s	2.15	13404557	2534	2286	2570	2310	2026	2930	3382	3428	3976	3770	71312	65264	70572	73628	414	2754	3676	3144	2980	2614	828	606	638	788	0	4058	3596	3620	4726	5300	9354	9696	11472	10390	11312	5472	6236	5636	5516	6194	6730	8174	6814	7754	7608	3290	2718
476.13807 Da 131.94 s	0.22	47513079	0	0	0	0	0	0	0	0	0	0	0	0	0	0	0	0	0	0	0	0	0	0	0	0	0	0	0	0	0	0	0	0	0	0	0	0	0	0	0	0	2336	1832	2510	2532	2300	3372	3926
168.02701 Da 132.69 s	2.21	16701973	546	302	280	410	464	0	0	0	0	0	280	364	220	0	0	726	612	444	0	538	1822	2136	1694	1652	2480	1612	1814	1770	2084	2474	770	744	700	658	624	784	918	930	782	854	7510	7300	8900	9016	8394	7874	8002
460.14313 Da 134.71 s	2.25	45913585	0	804	0	0	0	538	0	814	0	0	0	1860	798	0	0	0	0	0	0	0	0	0	0	0	0	456	0	0	0	0	0	0	0	0	694	618	930	0	0	0	17016	18000	18380	17502	17980	24248	24378
74.03568 Da 135.49 s	2.26	7302841	6342	7572	7384	7182	7156	3090	3190	5274	5410	5690	1670	1718	2248	0	240	4386	4432	4342	5162	5162	11622	14978	16488	12914	18570	8670	8662	8564	7884	9872	5688	6044	6230	5176	5582	3916	2374	3878	3908	4016	33000	33768	33198	35626	35392	43408	37422
239.03189 Da 137.64 s	2.29	23802461	0	0	1448	1640	1404	1262	0	1496	0	1506	618	572	506	434	0	654	774	0	804	696	906	1232	1024	982	838	1400	1264	1242	1172	1434	546	402	338	374	0	0	0	438	514	418	0	0	0	312	286	0	0
293.11076 Da 138.64 s	2.31	29210348	3954	4010	4862	4346	4518	2276	2116	2152	1858	2234	2308	2430	2148	2058	0	10684	10106	9586	9198	9192	11168	15340	15794	14584	36770	9552	12136	12868	10352	15556	8496	9322	10150	9474	8794	12472	12128	13262	11910	13280	0	0	0	0	0	0	0
258.03423 Da 139.28 s	2.32	25702696	3934	4968	5044	4780	5156	3460	2928	2944	2720	3226	0	282	0	0	0	2216	2186	2332	2302	1950	8192	8270	10280	7700	18628	3124	3802	3354	3102	3920	1828	1846	2528	1868	1864	972	774	702	694	0	10482	10226	12724	12054	12746	10664	8710
232.10498 Da 139.38 s	2.32	2310977	390	0	282	0	0	0	0	0	266	326	312	0	0	344	0	314	0	0	298	0	0	294	354	406	294	348	386	282	156	268	206	238	0	170	234	470	0	364	0	334	382	244	298	538	0	0	0
274.00761 Da 139.48 s	2.32	27300033	450	0	0	876	604	0	0	0	0	570	0	0	0	0	0	0	0	0	0	0	1644	1672	1818	1800	2894	0	0	0	0	746	0	0	770	0	0	0	0	0	0	662	4740	4726	5340	5314	5082	5298	4344
246.12116 Da 140.71 s	2.35	24511388	614	522	704	678	618	780	766	700	662	624	764	438	426	0	0	0	480	462	424	556	760	886	638	542	726	470	520	588	444	498	422	0	460	902	484	552	626	0	258	0	0	0	0	0	0	0	762
432.14850 Da 141.61 s	2.36	43114122	384	328	0	0	416	0	0	0	368	0	0	0	1230	1136	0	0	0	0	0	0	0	0	0	0	0	274	0	0	0	0	0	0	0	0	0	0	0	0	234	0	7852	8700	7462	7572	7570	0	0
337.06704 Da 141.83 s	2.36	33605976	992	848	1050	984	1012	428	548	592	444	534	1432	1432	1334	1458	148	320	884	0	542	438	426	0	800	0	946	418	0	840	0	0	392	0	406	0	596	0	0	0	446	534	3328	5588	5610	5466	6248	16214	10594
364.11219 Da 145.86 s	2.43	36310492	0	0	0	0	0	0	0	0	0	0	0	0	0	0	0	0	0	0	0	0	0	0	0	0	0	0	0	0	0	0	0	0	0	0	0	0	0	0	0	0	0	0	0	0	0	0	0
167.10418 Da 147.14 s	2.45	1660969	6964	7304	5856	6552	5000	1616	1404	1800	1446	1382	11362	9570	11692	10818	0	2876	2870	3004	3358	3180	1770	1834	1488	1474	240	808	1170	832	950	508	8360	9568	8146	8404	10390	2736	2572	4086	2548	2546	0	0	0	0	0	0	0
422.00935 Da 147.16 s	2.45	42100207	0	0	0	0	0	0	0	0	0	0	0	0	0	0	0	0	0	0	0	0	0	0	0	0	0	0	0	0	0	0	0	0	0	0	0	0	0	0	0	0	1540	1216	1092	1384	1566	1456	2132
534.14309 Da 147.86 s	2.46	53313582	0	0	0	0	0	0	0	0	0	0	0	0	0	0	0	0	0	0	0	0	0	0	0	0	0	0	0	0	0	0	0	0	0	0	0	0	0	0	0	0	0	656	0	1140	0	1224	1250
424.13367 Da 148.45 s	2.47	42312639	0	0	0	0	0	0	0	0	0	0	0	0	0	0	0	0	0	0	0	0	0	0	0	0	0	0	0	0	0	0	0	0	0	0	0	0	0	0	0	0	0	0	0	0	0	0	0
813.27546 Da 149.26 s	2.49	81226818	0	0	0	0	0	0	0	0	0	0	0	0	0	0	0	0	0	0	0	0	0	0	0	0	0	0	0	0	0	0	0	0	0	0	0	0	0	0	0	0	0	0	0	0	0	0	0
858.24847 Da 151.25 s	2.52	85724119	0	0	0	0	0	0	0	0	0	0	0	0	0	0	0	0	0	0	0	0	0	0	0	0	0	0	0	0	0	0	0	0	0	0	0	0	0	0	0	0	1258	1534	1494	1334	890	0	2020
334.10147 Da 151.32 s	2.52	33309419	1796	1620	1572	1730	1582	690	458	638	650	726	1152	924	1364	864	0	0	0	0	374	0	0	0	0	0	0	0	438	0	0	0	0	0	0	0	0	0	466	0	0	0	2968	2014	2158	2202	2582	2336	2650
375.16407 Da 151.70 s	2.53	37415679	462	454	668	634	544	436	254	362	324	0	420	374	686	0	0	0	0	0	0	0	0	0	0	0	0	654	482	0	572	506	0	0	0	0	0	346	348	0	356	0	0	0	0	0	0	0	0
373.11280 Da 151.87 s	2.53	37210552	0	0	0	0	0	0	0	0	0	0	0	0	0	0	0	0	0	0	0	0	0	0	0	0	0	0	0	0	0	0	0	0	0	0	0	0	0	0	0	418	0	0	386	0	0	252	0
471.15969 Da 151.87 s	2.53	47015241	0	0	0	0	0	0	0	0	0	0	0	0	0	0	0	0	0	0	0	0	0	0	0	0	0	0	0	0	0	0	0	0	0	0	0	0	0	0	0	0	0	0	0	0	460	0	0
696.19569 Da 160.91 s	2.68	69518841	0	0	0	0	0	0	268	0	0	0	0	0	0	0	0	0	0	0	0	0	0	0	0	0	0	0	0	0	0	0	0	0	0	0	0	0	0	0	0	0	0	0	0	526	0	0	0
202.04449 Da 161.72 s	0.27	20103721	13268	13226	13706	13548	12964	4846	4836	4788	4398	4428	1908	1578	2212	1918	8754	1268	1372	1356	1278	0	0	756	828	722	1568	0	1088	930	932	866	812	704	0	604	710	412	422	346	590	374	2618	3172	0	2718	2402	3584	3210
270.09475 Da 163.94 s	2.73	26908748	5984	5756	5798	5816	5730	4936	4920	4494	4472	5372	2872	2154	2854	2136	610	2204	2118	2010	2410	1846	2228	1742	1864	1880	1970	1768	1758	2052	1846	1712	1106	1166	1064	1056	1162	984	1060	1026	960	894	2622	3070	2320	2712	3166	2912	2422
243.10761 Da 164.66 s	2.74	24210033	6958	7058	6852	6972	7752	3902	3248	3436	3530	3416	1790	2094	2468	1776	268	1404	1728	1470	1270	1448	1260	1854	1626	1422	3126	2098	3042	2664	2344	2516	946	1120	1184	1170	944	692	806	556	650	754	764	592	500	0	0	586	512
855.28537 Da 165.60 s	2.76	8542781	0	0	0	0	0	0	0	0	0	0	0	0	0	0	0	0	0	0	0	0	0	0	0	0	0	0	0	0	0	0	0	0	0	0	0	0	0	0	276	0	0	0	0	0	0	0	0
726.24353 Da 166.39 s	2.77	72523625	0	0	0	0	0	0	0	0	0	0	0	0	0	0	0	312	0	0	0	0	0	0	0	0	0	0	0	0	0	0	0	0	0	0	0	176	0	0	0	0	240	0	0	0	0	0	0
513.17040 Da 166.57 s	2.78	51216313	0	0	0	0	0	0	0	0	0	0	0	0	0	0	0	0	0	0	0	0	0	0	0	0	0	0	0	0	0	0	0	0	0	0	0	0	0	0	0	0	0	0	0	0	0	0	0
284.17086 Da 169.00 s	2.82	28316358	1764	0	2060	2194	2214	1400	0	0	1496	0	1016	0	1256	1136	0	1270	0	1048	1110	0	1796	0	2350	2130	3148	3810	3036	4198	4028	3988	796	1070	1110	1156	1014	914	1152	1152	840	1066	202	0	0	0	0	224	0
321.07252 Da 169.38 s	2.82	32006525	342	0	0	0	0	0	554	0	430	710	0	0	0	0	0	1194	552	588	606	0	0	0	0	0	0	0	0	0	0	0	308	0	0	0	0	0	0	412	0	0	0	0	378	0	0	0	864
338.05226 Da 172.29 s	2.87	33704499	648	0	0	0	0	844	794	1130	1222	1102	2766	0	2932	2668	0	0	0	0	0	0	1204	0	982	1096	0	1082	0	978	0	0	1150	976	1124	1136	0	940	798	1080	998	0	18516	15236	17740	15720	15454	14744	17866
195.05521 Da 176.02 s	2.93	19404793	4912	5464	5084	5028	5074	2532	2440	2602	2672	2930	6686	5290	3916	7506	0	6004	5198	5338	6272	6092	13914	12148	12010	14802	7314	1476	1548	1530	1296	1572	2462	1436	1912	1804	1684	1338	1100	1102	784	1068	0	0	0	0	0	0	0
496.19031 Da 176.15 s	2.94	49518304	0	0	338	0	0	5254	4330	4596	5162	6280	2582	2626	3102	2606	0	1970	2022	2292	2076	2162	1156	0	0	848	504	14272	12828	11852	12716	10512	2486	2538	2306	2028	2212	10144	8986	8522	9322	9764	0	0	0	0	0	0	0
174.10812 Da 178.03 s	2.97	17310084	0	916	850	0	1002	0	0	296	234	316	0	0	0	0	0	0	0	0	0	0	0	0	0	0	0	0	0	0	0	0	0	0	232	0	0	0	0	0	0	0	710	0	714	948	0	0	926
274.08025 Da 178.98 s	2.98	27307298	6666	5772	6964	5822	7294	5844	5848	7048	7004	6772	1356	1324	1304	1486	0	5964	6134	6144	6722	6164	13680	11354	12332	11952	0	12262	11654	11682	13294	2416	7476	8314	7832	7608	7790	8868	9612	5524	8484	7918	478	0	0	0	0	0	0
347.06342 Da 182.55 s	3.04	34605614	612	592	0	522	0	538	412	304	552	620	0	0	0	1084	144	310	0	0	0	0	474	0	584	0	286	2284	2348	3074	2932	2144	586	648	0	0	632	1222	1304	1146	1820	1340	15916	14514	14452	15810	14144	8676	10686
126.04078 Da 184.12 s	3.07	1250335	19172	18936	19544	18484	18928	15698	16078	15488	17986	15296	8518	8872	8180	9514	260	14868	13272	15058	16202	14884	58658	45930	45088	46002	0	50696	52144	51166	51854	53474	19892	18788	19276	18646	19226	15472	16224	15814	15564	17248	1678	1436	1648	1570	1558	1976	2040
293.14786 Da 186.27 s	0.31	29214059	0	0	0	0	0	0	0	0	0	0	0	0	0	0	0	0	0	0	0	0	0	0	0	0	0	0	0	0	0	0	0	0	0	0	0	0	0	0	0	0	1504	882	1812	1002	1192	1474	1898
116.04522 Da 186.93 s	3.12	11503794	5512	6368	6652	6588	6546	1688	1846	1772	1624	1904	0	924	860	0	0	1862	1800	1562	0	1692	11462	10156	10770	10604	6548	10348	12194	10922	10118	11864	2404	2622	2724	2344	2308	1610	1584	1780	1766	2024	0	0	0	0	0	0	290
273.96631 Da 188.00 s	3.13	27295903	2398	1936	2110	1500	2324	3066	2942	2698	2422	3024	9888	9206	7598	8404	0	9746	9726	10262	9624	9504	7900	9682	9990	9884	0	6208	8068	7726	6454	7552	10842	11430	12210	12056	11518	13310	12750	12860	12080	14082	0	0	0	0	0	0	0
645.15846 Da 188.29 s	3.14	64415118	0	0	0	0	0	0	0	0	0	0	0	0	0	0	0	0	0	0	0	0	0	0	0	0	0	0	0	0	0	0	0	0	0	0	0	0	0	0	0	0	0	0	0	0	0	0	0
148.07175 Da 188.95 s	3.15	14706447	0	0	0	0	0	0	0	0	0	0	0	1558	0	2292	208	1296	0	1556	0	1252	3258	2326	2298	2888	2366	1704	0	1478	1664	2272	1300	0	1202	0	0	0	0	1224	0	0	0	0	2308	0	1964	1430	0
159.98424 Da 189.38 s	3.16	15897696	3902	6874	6756	6452	6088	7874	8428	7528	7898	7984	11328	11980	11648	0	0	13572	4886	0	13732	13964	11650	13490	11682	11978	11418	9952	12976	10598	12216	10976	13120	13538	12600	12766	14918	13434	13008	14090	13726	13016	0	0	0	0	144	0	0
74.03522 Da 190.07 s	3.17	7302794	0	0	0	0	0	0	1624	0	0	0	386	0	0	0	384	0	0	0	0	0	0	0	0	0	0	0	0	1124	0	0	0	0	0	0	0	0	0	710	488	0	10126	10548	6198	7962	7558	10844	10746
629.16134 Da 190.74 s	3.18	62815406	0	0	0	0	0	0	0	0	0	0	0	0	0	0	0	0	0	0	0	0	0	0	0	0	238	0	0	0	0	0	0	0	0	0	0	0	0	0	0	0	1554	1318	1432	1986	1050	0	798
396.13978 Da 191.97 s	0.32	3951325	0	0	0	0	0	0	0	0	0	0	0	0	0	0	0	0	0	0	0	0	0	0	0	0	0	0	0	0	0	0	0	0	0	0	0	0	0	0	0	0	0	0	0	0	0	0	0
550.18795 Da 192.70 s	3.21	54918067	0	0	0	426	0	0	0	0	0	0	1410	0	0	1294	0	0	0	0	0	0	0	0	0	0	0	0	0	0	0	0	0	0	0	0	352	0	0	0	0	0	0	0	0	0	0	0	0
313.10268 Da 193.04 s	3.22	3120954	0	0	0	0	0	964	1296	1520	1034	1350	26240	22910	24936	21838	0	1100	896	796	716	842	0	0	0	0	0	1164	1128	1068	1584	1184	2972	2190	2336	2128	2558	1904	1686	2124	1646	1756	642	0	476	322	402	708	1128
268.08089 Da 193.28 s	3.22	26707362	18826	17928	16172	17102	17346	15404	12170	13630	15308	14526	19230	13070	16310	17718	112	12794	11876	11500	11804	11944	19208	14834	13888	16668	0	22066	18266	18204	16274	14492	6194	6220	5936	5522	5154	16432	16760	21760	17442	15344	25716	24510	24090	23212	24800	36810	38662
416.14775 Da 193.90 s	3.23	41514047	0	0	0	0	0	0	0	218	0	0	0	0	0	0	0	0	0	0	502	0	0	0	0	0	0	280	0	340	0	0	0	0	0	0	0	0	0	0	0	0	0	326	298	412	202	268	0
373.12161 Da 194.33 s	3.24	37211433	1518	1448	1462	1270	1124	598	864	754	942	882	2120	992	1532	1648	0	0	0	0	464	0	0	0	0	0	0	0	0	0	496	0	416	0	0	0	0	0	520	358	0	0	2274	2998	2300	2558	2718	3886	4708
625.20893 Da 194.76 s	3.25	62420166	0	0	0	0	0	0	0	0	0	0	0	0	0	0	0	0	0	0	0	0	0	0	0	0	0	0	0	0	0	0	0	0	0	0	0	0	0	0	0	0	506	0	0	546	430	796	876
412.13466 Da 195.04 s	3.25	41112739	0	0	0	0	0	0	0	0	0	0	0	0	0	0	0	0	0	0	0	0	0	0	0	0	0	0	0	0	0	0	0	0	0	0	0	0	0	0	0	0	0	0	0	0	0	562	706
602.16026 Da 195.08 s	3.25	60115299	0	0	0	0	0	0	0	0	0	0	0	0	496	350	0	0	0	0	0	0	356	0	0	0	280	402	0	0	0	0	0	0	0	0	0	0	292	0	0	0	754	674	596	0	666	1642	1540
283.09171 Da 196.14 s	3.27	28208444	9862	8178	8426	8702	8062	6592	5924	5326	6368	6818	18884	17802	18240	21090	0	1950	1810	1898	2214	1974	1490	1198	1228	1402	0	3586	2462	2632	2468	2422	3146	2840	2078	2092	2618	4296	4234	5048	3698	4438	13768	12738	13032	12904	14140	22476	23652
551.17264 Da 196.55 s	3.28	55016537	0	0	0	0	0	0	0	0	0	0	1218	628	888	866	0	0	0	0	0	0	0	0	0	0	0	0	0	0	0	0	0	0	0	0	0	0	392	0	0	310	758	642	658	846	900	1348	1282
676.26545 Da 197.22 s	3.29	67525817	0	0	0	0	0	0	0	0	0	0	0	0	0	0	0	0	0	0	0	0	0	0	0	0	0	0	0	0	0	0	0	0	0	0	0	0	0	0	0	0	0	0	0	0	0	0	0
641.27554 Da 198.86 s	3.31	64026826	0	0	0	0	0	0	0	0	0	0	0	0	0	0	0	0	0	0	0	0	0	0	0	0	0	0	0	0	0	0	0	0	0	0	0	0	0	0	0	0	0	0	0	0	0	0	0
644.17003 Da 199.36 s	3.32	64316275	0	214	0	0	0	0	0	0	0	0	0	0	516	572	0	0	0	0	0	0	0	0	0	0	0	0	0	0	0	0	0	0	0	0	0	0	0	0	0	464	1036	1030	1100	1066	986	0	620
345.08404 Da 200.28 s	3.34	34407676	2228	2200	2086	1556	1532	1912	1710	1624	1718	1948	782	848	608	1034	0	2154	1668	2688	2820	2814	904	772	0	718	0	1836	1088	1554	1512	1114	778	558	744	468	548	656	0	1164	898	484	0	0	0	0	0	0	0
690.16706 Da 201.05 s	3.35	68915978	0	0	0	0	0	0	0	0	0	0	0	0	0	0	0	0	0	0	0	0	0	0	0	0	0	0	0	0	0	0	0	192	0	0	0	0	0	0	0	0	0	0	0	0	0	0	0
382.05841 Da 201.22 s	3.35	38105113	328	464	0	662	458	0	768	880	628	0	1042	0	1202	0	0	0	0	0	0	774	0	0	0	0	0	0	1858	1710	1382	0	896	844	0	678	0	2552	2432	1838	2166	2128	1062	1550	1140	934	1194	1186	1150
613.16671 Da 201.85 s	3.36	61215943	0	0	0	0	0	0	0	0	0	0	0	0	0	0	0	0	0	0	0	0	0	0	0	0	0	0	296	306	0	0	0	0	0	0	0	0	0	362	0	0	0	0	0	0	0	0	0
183.05215 Da 201.98 s	3.37	18204487	6616	7740	7766	7262	6550	5862	4796	5536	5554	5766	13470	10914	12802	12374	0	11172	9510	10452	10756	9816	21264	18462	19264	20128	0	13082	12384	11510	9722	4484	11824	11696	10520	11198	10306	12752	11934	21452	13700	12082	2488	2084	2856	2728	2650	2994	1802
275.10066 Da 205.02 s	3.42	27409339	19292	20760	16868	18128	19346	2646	2130	2272	2882	2214	12344	12108	11388	15198	0	30938	28650	30560	31892	32584	20728	19780	20644	20914	17674	11424	10312	10218	9188	9376	17958	20466	20502	18498	18410	19254	17522	25702	19928	18580	0	0	0	0	0	0	386
162.05172 Da 207.00 s	3.45	16104444	1848	1532	1598	1584	2174	1462	0	1696	0	1610	1852	1974	1688	1630	0	1506	1648	1790	1602	1494	1880	1780	1658	1844	1500	1786	1696	1800	1698	1522	1752	0	1854	1428	0	0	0	1778	1506	0	2824	2912	3076	3094	2810	3344	3680
252.08554 Da 210.06 s	0.35	25107826	120766	121254	117756	121568	117612	108844	103412	114560	116748	111348	57632	61434	64042	65970	0	84404	84598	89746	84588	87848	176150	173208	180248	176224	0	202466	194796	200842	198462	172348	118820	117202	109010	119970	117656	136444	135248	147030	134024	133236	11356	11144	10336	11738	11868	9818	12496
261.03141 Da 214.16 s	3.57	26002413	0	0	0	0	0	0	0	0	0	0	0	0	0	0	0	250	0	296	356	0	0	0	246	0	0	0	0	0	0	0	0	0	226	0	0	0	0	304	0	316	0	0	0	502	0	0	0
118.06071 Da 215.76 s	0.36	11705343	11240	12550	11448	13032	12096	14168	13910	12924	14212	13752	15430	15486	14830	15842	0	6298	6120	5666	7566	6012	7908	7974	7658	8302	5250	5614	4808	4412	4204	2536	4976	5046	4782	4956	5214	5886	6050	6822	5552	7062	0	0	0	0	0	0	0
430.13288 Da 217.14 s	3.62	42912561	0	482	602	0	0	394	0	0	0	0	0	0	0	0	0	0	0	0	0	0	0	484	0	0	828	0	348	468	0	402	342	250	358	0	0	0	0	0	562	394	0	0	1136	758	0	0	0
1384.44230 Da 218.78 s	3.65	69121387	1770	1610	1722	1996	1408	7072	7784	7172	7062	7388	11882	11068	14924	13690	0	5254	5254	6116	6220	5156	1120	1496	1116	1972	962	5800	3196	4086	5700	3938	4464	4050	3294	4088	4188	2996	3494	3742	3522	3196	0	0	400	404	0	0	0
478.18027 Da 219.67 s	3.66	47717299	2594	2266	2682	2998	2466	18700	17722	18326	19678	18390	7748	6790	8840	7518	0	3350	3790	3708	3062	3134	6556	6494	6674	7454	4592	32256	27322	29834	29526	27396	4074	4212	3560	4030	4240	16020	16328	18676	17168	16648	0	0	0	0	298	0	564
930.34913 Da 221.14 s	3.69	92934186	0	0	0	0	0	0	0	0	0	0	0	0	0	0	0	0	0	0	0	0	0	0	0	0	0	0	0	0	0	0	0	0	0	0	0	0	0	0	0	0	0	0	0	0	0	0	0
620.23306 Da 221.25 s	3.69	61922579	0	0	0	0	0	0	0	0	0	0	0	0	0	0	0	0	0	0	0	0	0	0	0	0	0	0	0	0	0	0	0	0	0	0	0	0	0	0	0	0	0	0	0	0	0	0	0
310.11664 Da 221.36 s	3.69	30910936	648	486	440	360	928	958	0	0	810	0	0	748	394	0	474	522	530	0	450	388	540	2108	0	0	508	0	576	2802	494	620	276	0	432	0	336	768	1472	656	554	1256	1762	0	2058	1998	0	0	0
771.29728 Da 221.70 s	0.37	77029	10788	0	10712	9180	6194	0	0	0	0	0	0	2876	0	3646	0	980	930	0	1086	0	0	4366	0	0	4444	0	708	0	0	0	0	0	1988	1758	2070	0	0	0	0	1838	0	0	0	0	0	0	0
594.19247 Da 223.10 s	3.72	5931852	0	0	0	0	0	0	0	0	0	0	0	0	368	156	0	0	0	0	0	0	0	0	0	0	0	0	0	0	0	0	0	0	0	0	0	472	0	0	0	0	684	0	0	492	650	0	0
131.09254 Da 223.20 s	3.72	13008526	2834	3478	2752	2654	2436	1962	2012	2254	2276	0	1720	1952	1844	0	0	0	0	1980	1890	1964	1958	2068	0	1950	1782	2216	2098	1970	2070	2000	0	1452	1398	1618	1446	1558	1556	0	0	1678	3590	3448	3256	3180	3188	4088	3648
129.04104 Da 224.09 s	3.73	12803376	0	0	0	0	0	0	0	0	0	0	0	0	0	0	232	0	0	0	1148	0	0	1520	1688	0	1442	0	0	1540	0	0	0	0	0	0	0	0	0	1732	0	0	2158	2480	2174	1990	2384	3154	3640
284.07572 Da 224.49 s	3.74	28306844	0	0	242	490	338	0	0	0	266	358	910	716	902	0	0	756	868	826	952	730	2382	2706	2538	2402	1546	2364	2418	2506	1856	2286	526	576	0	0	500	1568	1690	1688	1692	1632	7276	7870	7260	7440	7348	6086	7608
1516.48205 Da 224.73 s	3.75	75723375	2604	1962	2040	2098	2902	10602	9196	10560	9802	10046	14788	15440	19790	21894	0	6662	6558	5446	8268	7972	1326	1256	986	1100	710	4228	4398	3750	5160	3448	5320	5064	4486	4638	0	0	3546	3892	3922	4534	684	760	0	788	700	0	0
794.24925 Da 225.07 s	3.75	79324197	0	0	0	0	0	0	874	0	0	968	0	0	0	0	0	0	0	724	0	0	0	0	0	426	0	0	406	0	0	0	0	0	0	0	0	0	0	0	554	0	0	0	0	0	0	0	0
666.11959 Da 225.70 s	3.76	66511231	840	1050	1254	1268	1390	0	0	0	0	198	3730	3108	3706	1894	0	0	0	0	0	0	0	0	0	0	0	0	0	0	0	0	0	386	284	294	592	0	0	0	0	0	878	704	768	0	790	1074	1330
268.08108 Da 226.47 s	3.77	2670738	86286	86508	80796	79354	83420	75238	72292	70138	71986	69788	10754	9328	11068	10326	106	72564	67682	72450	71084	74604	169646	180404	166058	168168	0	199458	189384	204310	202220	185816	101236	100954	94524	105866	101802	92210	87876	90040	91164	82746	0	2772	3896	3732	0	6588	3408
910.28159 Da 226.57 s	3.78	90927432	0	0	0	0	0	302	0	0	0	0	348	0	422	548	0	428	248	306	382	480	0	0	0	0	0	388	0	0	0	0	0	0	0	0	0	0	0	0	372	0	0	0	0	0	0	0	0
504.21803 Da 227.25 s	3.79	50321075	1476	1448	0	1412	1188	1972	1456	1524	0	1546	0	1406	1348	1660	0	768	944	904	1048	1114	616	1194	786	596	416	0	688	658	768	544	590	590	0	722	724	280	0	0	0	0	0	0	0	350	0	0	0
537.15973 Da 227.31 s	3.79	53615245	0	1088	1284	0	882	0	636	1084	828	834	0	0	0	0	0	852	0	852	1224	0	3654	3702	4180	4656	0	6578	5680	5236	6080	4840	1588	1620	0	2006	1776	1216	1028	1102	1314	1352	0	0	0	0	0	0	0
604.23425 Da 229.21 s	3.82	60322697	0	0	0	0	0	0	0	0	0	0	0	0	0	0	0	0	0	0	0	0	0	0	0	254	0	0	0	0	0	0	182	0	0	0	0	0	0	0	0	0	0	0	0	0	0	0	0
589.23452 Da 229.44 s	3.82	58822724	0	0	0	0	0	0	0	0	0	0	0	0	0	0	0	0	0	0	0	0	0	0	0	0	0	0	0	0	0	0	0	0	0	0	0	0	0	0	0	0	0	0	0	0	0	0	0
410.05306 Da 229.52 s	3.83	40904578	0	0	0	0	0	272	250	0	390	0	0	0	0	0	0	0	0	0	0	0	0	0	0	0	0	0	0	0	0	0	0	0	0	0	0	0	0	0	0	0	1580	2048	2180	1594	1598	2686	2316
775.25731 Da 229.69 s	3.83	77425004	0	0	0	0	0	410	0	0	0	0	0	0	0	0	0	0	304	0	0	0	0	0	0	0	0	0	0	0	0	0	0	0	0	0	0	0	0	0	0	0	0	0	0	0	0	242	0
672.21185 Da 230.01 s	3.83	67120458	0	0	0	0	0	0	0	468	384	458	0	0	0	0	0	0	0	0	0	0	0	0	338	0	0	0	0	0	518	0	0	0	0	0	0	0	0	0	0	0	7452	7848	6750	6678	6996	6692	7426
360.07004 Da 230.11 s	3.84	35906276	0	312	0	0	0	0	466	400	706	0	0	0	0	0	0	0	0	0	0	0	0	0	0	0	0	0	0	0	0	0	0	0	0	0	0	0	0	0	0	0	0	6534	6928	6246	6990	8304	9874
300.08801 Da 230.78 s	3.85	29908074	256	0	0	484	0	548	284	0	560	450	450	422	516	450	0	380	336	0	0	0	0	484	0	0	354	0	0	0	0	672	0	0	338	0	0	0	538	0	476	0	6838	5092	6414	5306	4556	4566	5040
1648.52468 Da 231.34 s	3.86	82325506	3148	2850	2414	2788	2940	11142	11426	11276	12156	11688	15302	15562	21762	22984	0	7232	7542	8618	8348	8582	846	824	556	988	558	5070	3200	4570	4750	4200	3464	4660	3490	0	0	0	3974	4178	4360	0	768	954	742	884	702	0	0
588.13379 Da 232.04 s	3.87	58712651	0	0	0	0	0	254	0	0	512	586	4946	4402	5094	5176	0	0	0	0	0	0	0	0	0	0	0	0	0	0	0	0	624	478	452	554	0	266	460	348	0	0	426	0	0	296	580	0	0
375.16733 Da 232.04 s	3.87	37416006	0	0	0	0	0	396	0	408	0	320	0	0	0	334	0	430	0	0	0	318	310	418	0	0	0	0	540	334	368	292	0	490	0	0	0	566	782	386	572	420	1902	1542	1940	1656	2084	2506	3860
223.07838 Da 232.06 s	3.87	22207111	0	548	0	462	426	492	350	0	156	0	672	812	692	532	0	0	0	432	694	496	0	0	0	0	250	0	0	0	0	0	0	0	0	204	822	0	0	0	702	0	0	0	1208	0	0	1744	0
1780.56444 Da 235.13 s	3.92	88927494	2034	2146	2288	2236	1980	9970	8878	9718	11024	10728	13364	10630	16278	16420	0	6024	5852	6366	6312	5772	482	652	506	0	0	3102	2222	2642	2922	2062	3540	3300	3148	0	0	0	3024	3328	2764	0	0	822	930	582	624	0	0
330.15933 Da 237.71 s	3.96	32915205	990	0	1024	932	880	706	348	0	566	600	0	622	290	0	0	398	0	480	228	0	0	698	792	816	0	1140	1172	944	860	1070	0	598	338	0	0	366	0	492	0	652	600	570	756	486	786	752	830
355.11381 Da 238.28 s	3.97	35410653	0	0	0	0	0	560	364	240	504	380	0	0	0	0	0	0	0	0	0	0	0	0	0	0	0	0	0	0	0	0	0	0	0	0	0	0	0	0	0	0	3210	4144	3002	3508	3778	4002	4156
352.14005 Da 239.04 s	3.98	35113277	4644	5176	5408	5048	4898	3378	2800	3286	2852	2976	2442	1994	1944	2534	0	2104	2108	2528	2220	2106	4104	5164	3976	4632	2882	5800	6258	5342	6130	6076	1844	1738	1784	1796	2172	2136	2170	1902	1852	2114	2332	2268	2732	2430	3024	3254	2602
148.05054 Da 239.15 s	3.99	14704326	4474	4170	4782	4878	4782	2922	2774	3104	3270	2642	2574	2848	3192	2862	0	2638	2952	3088	3372	2870	4494	4508	4846	4050	4210	4422	5126	5310	4160	5178	3026	3178	2488	2814	2512	3176	3400	2958	3046	3450	3852	4154	3836	3840	4042	5174	4868
700.19639 Da 239.34 s	3.99	69918911	0	0	0	0	0	0	0	0	0	0	0	0	0	0	0	0	0	0	0	0	0	0	0	0	0	0	0	0	0	0	0	0	0	0	0	0	0	0	0	0	0	0	0	0	0	0	0
90.02947 Da 240.93 s	4.02	890222	20840	21522	23128	20340	20548	16890	18206	18280	17904	15954	13732	13878	13408	12488	15808	14062	13720	13132	13084	13126	12182	11974	11968	12492	12944	11386	11644	11184	11080	10890	11298	10964	9176	10758	9552	9056	9034	8726	9534	8704	0	0	20262	0	18190	0	0
780.16008 Da 241.98 s	4.03	77915281	0	0	0	0	0	0	0	0	0	0	0	0	0	0	0	0	0	0	0	0	0	0	0	0	0	0	0	0	0	0	0	0	0	0	0	0	0	0	0	0	0	0	0	0	0	0	0
332.12224 Da 242.27 s	4.04	33111496	12846	11784	11932	12234	10932	12812	12476	12604	11804	11862	8832	9372	9718	8562	0	9076	8400	8694	9250	8550	9734	8884	8822	9494	11534	9100	8486	9368	8944	8938	6896	5960	7366	7148	6442	6826	6190	5912	6676	5786	2494	2134	2092	2414	2170	2636	2494
702.21921 Da 242.74 s	4.05	70121193	0	0	0	0	0	0	0	0	0	0	0	0	0	0	0	0	0	0	0	0	0	0	0	0	134	0	0	0	0	0	0	0	0	0	0	0	0	0	0	0	0	868	0	688	828	644	674
125.04594 Da 242.94 s	4.05	12403867	0	0	0	0	0	370	184	218	264	174	308	180	0	288	222	264	310	110	94	240	226	0	428	240	484	256	0	350	300	186	332	260	316	270	408	348	0	484	0	452	874	494	1118	1102	1018	1198	1062
155.05684 Da 243.15 s	4.05	15404956	0	0	0	178	284	0	260	174	0	0	0	0	0	0	0	172	0	154	250	186	0	194	0	300	0	0	0	0	0	354	300	430	0	328	278	0	0	0	0	392	1596	930	932	810	1202	968	1406
165.07746 Da 243.28 s	4.05	16407019	81232	84254	83658	85280	83084	54844	54594	57770	56796	54462	48080	46278	45936	47480	146	48266	46972	47290	46738	51136	78016	80248	77848	79952	53420	88844	95032	95000	93676	95314	42196	43158	45432	39734	44622	49562	54854	58400	57228	58162	69468	66482	68624	66652	66320	84640	79228
407.16979 Da 243.40 s	4.06	40616252	18870	16794	16866	17420	19718	17598	15082	16006	16834	17972	15638	15660	16692	14912	0	11032	11684	11662	12808	12836	25248	26628	24404	25854	12842	34876	34820	32926	36142	32594	10908	10676	11298	10304	9418	21144	19000	21070	21144	21544	2472	2072	2306	2208	2414	3130	3066
578.16294 Da 243.69 s	4.06	57715567	570	0	0	458	520	638	0	952	808	946	346	530	392	536	0	578	624	0	0	708	0	568	0	0	0	1270	1080	1290	1198	1206	0	0	0	0	0	0	0	644	684	0	0	0	0	0	0	0	0
288.09595 Da 243.95 s	4.07	28708867	16316	16050	16352	17988	16780	24500	28018	24338	24126	24148	29894	24464	27722	28048	0	19412	19744	20446	19834	21298	28842	30838	28534	29278	0	31684	29870	28952	35998	31418	21678	22130	19738	21340	20878	36534	33134	33852	35072	32000	3032	2726	2086	3168	2726	2660	3260
507.19620 Da 244.09 s	4.07	50618892	0	0	0	0	0	0	0	0	0	0	340	446	192	0	0	0	0	0	0	0	0	0	0	0	0	0	0	0	0	0	0	0	0	0	0	0	0	0	262	0	2004	2058	1926	1796	1800	3042	3434
189.99263 Da 244.11 s	4.07	18898535	624	560	672	698	452	746	1018	770	716	636	0	0	302	0	0	274	204	0	380	0	438	0	496	0	0	0	0	404	194	0	298	168	214	468	0	0	0	226	0	0	0	0	0	0	0	1100	0
336.07246 Da 244.24 s	4.07	33506518	5982	5510	5152	5408	5560	6858	6274	6418	6322	6736	5050	1974	3812	4308	0	7554	9430	7326	7112	6852	3838	4418	3806	3750	1654	8348	10438	9306	8814	9138	3612	3804	3568	3320	3352	4366	3974	4270	4620	3844	4660	5088	3680	4512	3688	7690	7802
672.14428 Da 244.58 s	4.08	671137	0	0	0	0	0	0	0	0	0	0	0	0	0	0	0	0	0	0	0	0	0	0	0	0	0	0	0	0	0	0	0	0	0	0	0	0	0	0	0	0	0	0	0	0	0	0	0
665.23057 Da 248.19 s	4.14	6642233	0	0	0	0	0	0	428	0	0	0	0	0	0	0	0	0	0	0	0	0	0	0	0	0	0	0	314	422	0	0	0	0	0	0	0	0	0	0	326	0	0	0	0	0	0	0	0
612.14454 Da 251.20 s	4.19	61113727	0	0	0	0	0	1312	1318	1472	1246	930	11958	12104	12032	12372	0	0	0	0	0	0	0	496	622	688	418	2386	2262	1742	1918	1326	1304	1220	1404	1754	1598	3600	2768	3162	3068	2924	0	0	370	458	602	0	0
628.13914 Da 251.91 s	0.42	62713187	0	0	0	0	0	0	0	0	0	240	3902	2916	3308	3112	0	0	0	0	0	0	0	0	0	0	0	0	0	0	0	0	342	350	0	0	0	0	0	544	590	360	0	0	0	0	0	0	0
159.08810 Da 252.86 s	4.21	15808083	4880	5294	5202	5424	4960	4146	3386	4432	3624	4412	10834	11640	11136	10452	122	5972	5414	5366	5714	5282	6394	7666	7322	6578	3344	4808	5176	5214	5516	5624	12756	12138	12536	12514	10674	10336	11082	9848	10002	10066	390	250	258	294	350	560	236
573.12305 Da 253.44 s	4.22	57211577	0	0	0	0	0	302	434	556	0	728	11300	11406	12806	12278	0	0	0	0	0	0	0	0	0	0	0	952	832	684	926	544	1312	1204	1080	996	926	1884	1584	1518	1840	1370	870	1012	824	0	1052	824	0
577.19148 Da 253.53 s	4.23	5761842	0	0	0	0	0	0	0	0	0	0	0	0	0	0	0	0	0	0	0	0	0	0	0	0	0	0	0	0	0	0	0	0	0	0	0	0	0	0	0	0	0	0	0	0	0	0	0
620.23408 Da 254.47 s	4.24	6192268	0	0	0	0	0	0	0	0	0	0	0	0	0	0	0	0	0	0	0	0	0	0	0	0	0	0	0	0	0	0	0	0	0	0	0	0	0	0	0	0	2312	2562	2682	1982	2230	4642	4656
310.11715 Da 254.74 s	4.25	30910987	1064	0	0	0	728	736	0	0	560	716	330	602	536	530	0	1210	0	862	932	0	0	0	1410	1602	1208	1600	0	2022	0	1742	0	0	770	986	628	0	0	0	1096	964	47920	46840	48506	47456	46446	62706	64802
305.10441 Da 255.19 s	4.25	30409713	0	0	0	0	0	0	0	0	0	0	0	0	0	0	0	0	0	0	0	0	500	0	0	0	0	0	0	0	0	0	0	0	0	0	0	0	0	0	0	0	0	750	0	0	0	388	620
778.25517 Da 259.09 s	4.32	77724789	0	0	0	0	0	0	0	0	0	0	0	0	0	0	0	0	0	0	0	0	0	0	0	0	0	0	0	0	0	0	0	0	0	0	0	0	0	0	0	290	1506	1942	1570	1618	1970	2582	2436
268.08110 Da 259.96 s	4.33	26707382	16530	14508	13848	13662	14098	13780	12586	11398	11530	12216	1842	2002	1770	1690	0	17114	15772	16256	16464	17348	41998	40606	39550	41252	26514	47176	45028	47496	50792	45618	21064	21440	21428	22782	21040	13920	14838	15274	13890	15422	0	0	0	0	0	0	2488
596.14961 Da 261.44 s	4.36	59514233	0	0	0	0	0	1614	1812	1404	1724	1972	10164	10262	10802	10226	0	566	612	682	694	584	686	0	0	0	0	1762	1954	1880	2034	896	1668	1892	1486	1626	2040	2734	3044	3238	2814	3276	1030	1238	914	928	1100	1868	1836
556.14429 Da 261.52 s	4.36	55513702	0	0	0	0	0	660	470	0	524	412	860	870	1102	776	0	372	494	0	0	520	0	0	0	0	0	996	1140	1322	1254	956	0	762	352	0	556	1842	1470	1858	2174	2026	0	0	0	0	0	0	398
674.32434 Da 261.73 s	4.36	67331706	0	0	0	0	0	0	0	0	0	0	0	0	0	0	0	0	0	0	0	0	0	0	0	0	0	0	0	0	0	0	0	0	0	0	0	0	0	0	0	0	7274	9102	8272	8470	9552	18330	18576
518.09502 Da 262.03 s	4.37	51708775	928	1110	968	896	776	1862	1202	1584	1300	1832	394	388	620	268	0	0	310	238	306	290	0	0	0	0	0	634	606	582	746	646	0	0	0	0	0	0	0	0	0	0	4196	4878	3904	4242	4174	5684	6214
468.13858 Da 262.77 s	4.38	46713131	1470	1620	1948	1606	1530	8294	8114	6786	7884	8192	690	662	772	688	0	434	0	496	504	570	560	0	0	658	0	1998	1478	1756	1802	1380	474	518	502	578	530	904	724	856	0	800	40232	45000	42116	44412	41914	51614	52024
201.06332 Da 263.22 s	4.39	20005605	0	0	0	0	202	0	0	0	0	0	0	236	0	310	0	356	0	0	292	176	346	0	438	384	402	0	264	362	0	0	0	0	346	600	474	526	912	0	614	464	560	0	0	194	0	440	442
284.06521 Da 263.71 s	0.44	28305794	918	590	890	692	816	648	828	788	248	728	870	600	928	1016	0	1126	1010	1062	1000	1056	2186	1752	1648	1848	1400	1790	1432	1096	1286	1166	1402	1382	1428	1660	1370	2010	2306	1768	1394	2188	1428	1138	1090	1390	1186	1338	1534
630.19152 Da 265.43 s	4.42	62918424	0	0	0	0	0	0	0	310	0	0	0	0	0	0	0	0	294	0	0	0	0	0	0	0	0	0	0	0	0	0	0	0	0	0	0	0	0	0	0	0	18696	19906	18018	16168	18226	18520	19976
675.27078 Da 265.48 s	4.42	67426351	0	0	0	0	0	0	0	0	0	0	0	0	0	0	0	0	0	0	0	0	0	0	0	0	0	0	0	0	0	0	0	0	0	0	0	0	0	0	0	0	0	0	0	0	0	0	0
245.13713 Da 265.90 s	4.43	24412986	1156	1068	1154	846	1224	1164	0	1092	1060	972	802	0	720	672	0	348	386	586	0	0	1266	600	1292	1312	334	782	0	336	0	354	0	576	648	620	324	0	482	718	0	0	4948	4110	4334	4574	4730	2754	2492
580.15474 Da 266.04 s	4.43	57914747	420	0	0	482	404	1356	854	1172	962	874	1466	1740	1802	1604	0	592	782	638	850	996	456	354	528	696	398	2018	2174	1556	1910	1504	1022	1062	824	730	980	2916	3062	2948	3186	3228	1202	922	1102	986	824	1734	2140
219.11013 Da 267.27 s	4.45	21810285	76180	80358	76280	80526	86186	48618	54940	49850	50174	52038	69004	70278	60812	62732	0	87348	82146	88112	90052	88532	182422	185902	184220	183956	84244	117118	125348	125454	120892	127644	115768	117552	120768	117654	121398	122134	124856	119456	122506	117782	55316	57768	55516	58668	57756	77934	79158
253.05856 Da 267.48 s	4.46	25205129	0	0	0	0	0	0	0	0	404	0	0	0	0	0	0	0	0	0	0	0	0	0	986	1140	0	0	0	520	0	0	0	718	0	0	0	0	0	0	0	0	6956	5846	6918	5802	6530	9358	8390
438.22181 Da 267.66 s	4.46	43721453	15132	17606	15262	15890	16430	9414	8794	7990	9340	8292	12152	10912	10982	12126	0	22090	21416	23362	21758	22656	65302	68162	62438	62226	24200	35778	39586	40484	37902	38850	34950	33090	35186	35576	33576	31648	32576	33412	31086	32870	9462	12142	10426	10596	11108	17470	20490
412.15841 Da 267.85 s	4.46	41115114	0	0	0	0	0	0	0	0	0	0	0	0	0	0	0	0	0	0	0	0	388	0	0	0	0	0	0	0	0	0	0	0	0	244	0	0	0	0	0	0	1706	0	1734	0	504	1948	1940
561.22766 Da 269.39 s	4.49	56022038	0	0	0	0	0	0	0	0	0	0	0	0	0	0	0	0	0	0	0	0	0	0	0	0	0	0	0	0	0	0	0	0	0	0	0	0	0	0	0	0	0	0	0	0	0	1710	1854
529.22763 Da 269.77 s	0.45	52822035	0	0	0	0	0	0	0	0	0	0	0	0	142	0	0	0	0	0	0	0	0	0	0	0	0	0	0	0	0	0	0	0	0	0	0	0	0	0	0	0	916	864	916	1076	1518	1476	1826
301.18888 Da 270.81 s	4.51	30018161	5470	6428	6322	6508	5374	5954	6214	5714	4856	6312	5850	4874	4358	5106	0	5844	6322	5814	6164	5532	6380	5658	6718	6092	3574	4510	5246	4834	5272	5364	5814	6782	5634	5118	5748	3506	4026	3658	4024	3996	2380	2216	2574	2572	2500	1520	1866
212.04264 Da 270.89 s	4.51	21103536	894	912	932	816	1420	832	766	566	0	710	1120	944	1244	976	0	708	762	712	874	906	2364	2422	2222	2006	1344	1654	1078	1350	1796	1250	1458	1032	962	1306	996	1638	1512	1370	1534	1520	0	1558	1112	1106	1050	1308	990
432.12820 Da 271.02 s	4.52	43112092	0	0	0	0	0	0	0	0	0	0	0	0	0	0	0	0	0	0	0	0	0	0	0	0	0	0	0	0	0	0	0	0	0	0	0	0	0	0	0	0	0	0	0	0	0	0	0
233.12597 Da 271.21 s	4.52	2321187	0	0	0	0	0	0	0	0	0	0	0	0	0	0	0	0	0	0	0	0	834	884	872	912	646	0	466	624	544	392	0	0	0	0	0	0	0	520	560	0	0	0	0	0	0	0	0
560.24483 Da 271.47 s	4.52	55923756	0	0	0	0	0	0	0	0	0	0	0	0	0	0	0	0	0	0	0	0	0	0	0	0	0	0	0	0	0	0	0	0	0	0	0	0	0	0	0	0	690	876	0	604	866	668	0
259.15295 Da 271.55 s	4.53	25814568	856	1238	1038	962	1030	1278	938	0	1226	0	1132	0	1030	918	0	706	712	884	876	650	976	672	0	560	330	566	746	608	806	0	676	514	400	560	630	0	804	760	1180	672	14258	14336	13252	13594	13334	8704	8350
397.13460 Da 271.61 s	4.53	39612733	5520	5558	4872	5378	4722	5956	5198	6022	6040	6722	1074	942	1064	1140	0	2596	3152	3142	3132	3044	1860	1786	1638	1210	932	2830	3204	2676	2658	2786	1594	1768	2052	1700	1606	7138	7504	8348	7718	7258	0	0	0	0	612	0	286
788.20161 Da 272.55 s	4.54	78719434	0	0	0	0	0	0	0	0	0	0	0	0	0	0	0	0	0	0	0	0	0	0	0	0	0	0	0	0	0	0	0	0	0	0	0	0	0	0	0	0	0	0	0	0	0	0	0
666.19384 Da 273.20 s	4.55	66518656	0	0	0	240	0	0	0	0	0	0	0	0	0	0	0	0	0	0	0	0	0	0	0	0	0	0	0	0	0	0	0	0	0	0	0	0	0	0	0	0	0	0	0	0	0	0	0
260.12718 Da 273.45 s	4.56	25911991	2560	2434	0	0	0	0	0	0	1518	0	0	0	2864	0	0	2350	0	2032	2358	0	9280	8878	8056	8152	5806	4564	4256	4806	4710	3830	3618	4416	3664	3340	3768	5328	4904	5128	4898	5162	0	0	0	0	0	0	0
502.20052 Da 273.52 s	4.56	50119325	0	0	0	0	0	0	0	0	0	0	0	0	0	0	0	0	0	0	0	0	0	0	0	0	0	0	0	0	0	0	0	0	0	0	0	0	0	0	0	0	0	0	0	0	0	0	0
217.09458 Da 273.59 s	4.56	2160873	5346	5094	4794	5068	5100	1210	1640	1396	1102	1528	2940	2932	2750	3208	0	3078	3814	3346	3762	3988	13572	12264	13560	13894	8362	5506	5294	5914	5804	5090	4688	5506	5938	5246	6076	4446	4812	4414	3874	4380	396	442	498	556	472	302	0
160.08261 Da 273.76 s	4.56	15907533	670	874	1306	1084	916	462	434	426	532	524	0	522	434	620	0	0	0	0	0	0	688	396	456	0	0	404	338	406	0	306	574	0	810	0	0	0	0	0	0	0	0	656	616	352	0	1342	854
207.05240 Da 273.87 s	4.56	20604512	2348	3572	3480	3120	3324	2652	2158	2172	1926	2356	3302	3476	3142	2856	0	2506	2310	2512	2838	2214	3290	3738	3518	3542	1732	1670	1868	1688	2014	2456	2452	2456	3086	2806	2478	5306	5744	5234	5144	5404	1204	1154	1324	1152	940	1220	1364
564.15923 Da 274.74 s	4.58	56315195	672	696	0	608	570	1258	1208	1098	1126	1234	1712	1534	1746	1630	0	804	948	718	960	816	564	510	720	644	0	2284	2100	2136	2314	1684	1008	854	786	676	1054	2562	3422	2662	3154	2568	0	0	608	0	0	1392	1386
278.12637 Da 274.83 s	4.58	2771191	2974	2602	2248	3584	2806	4906	5900	4722	5104	4896	2728	2396	2594	2824	0	1740	1618	1884	2120	2156	2074	1610	1574	1732	1016	2648	2922	2848	2910	3026	1996	2638	2510	2422	1774	3632	3506	3504	4222	3058	8736	9870	8848	9792	9048	10342	9396
185.06772 Da 275.31 s	4.59	18406044	8166	6614	7012	6442	8370	4634	4714	4098	4940	4770	8494	7792	7800	8570	0	5254	6026	5760	6442	5940	19552	19832	19522	20992	10110	10684	12966	13038	11888	12352	8494	8536	8552	9924	9014	13492	12700	13302	12618	13010	3112	3486	3674	3520	3504	4066	4162
712.14968 Da 276.91 s	4.62	71114241	0	0	0	0	0	0	0	0	0	0	0	0	0	0	0	0	0	0	0	0	0	0	0	0	0	0	0	0	0	0	0	0	0	0	0	0	0	0	0	0	0	0	0	0	0	0	0
202.13050 Da 277.89 s	4.63	20112322	1006	1120	902	1456	1016	1630	1042	1354	832	1128	814	472	648	878	0	772	228	124	782	652	0	274	0	0	212	0	342	520	0	270	358	218	484	0	272	0	516	0	0	278	7846	8004	7866	7454	7812	3712	3874
192.02598 Da 278.13 s	4.64	1910187	0	304	0	0	216	188	0	0	254	0	0	234	0	0	0	0	0	0	0	0	0	0	0	0	0	0	0	0	0	0	0	0	0	0	0	0	0	0	0	0	6980	5142	5294	4874	4408	6176	6658
154.06120 Da 278.17 s	4.64	15305392	0	0	0	0	0	6194	6960	5816	6458	6750	1502	1624	1014	1228	0	16818	15018	14332	15264	15550	3644	3744	3490	3688	2328	3652	3802	3536	3266	3578	9448	9142	8190	9390	8950	3388	3274	3304	3018	3138	8252	8282	7880	8640	7102	10762	10230
188.11472 Da 278.21 s	4.64	18710745	2682	3100	2674	2566	2658	3402	3776	3428	3506	3914	1762	1916	1684	1842	0	1362	1482	1244	1420	1622	0	0	778	662	484	0	0	1372	1274	1364	1088	1114	1332	1168	1174	1284	1562	1724	1368	1368	4476	4090	4082	3684	3602	2580	2674
346.12661 Da 278.84 s	4.65	34511934	0	0	0	324	0	0	0	0	0	0	0	0	0	0	0	0	0	0	0	0	0	0	0	0	0	0	0	0	0	0	0	0	0	0	0	0	0	0	0	0	2306	2638	3380	2500	2494	2494	2650
434.20130 Da 278.91 s	4.65	43319402	0	0	0	0	0	0	0	0	0	0	0	0	0	0	0	0	0	0	0	0	0	0	0	0	0	0	0	0	0	0	0	0	0	0	0	0	0	0	0	0	3424	3778	3348	3596	2888	11394	13502
670.13983 Da 279.98 s	4.67	66913255	0	0	0	0	0	0	0	0	0	0	0	0	0	0	0	0	0	0	0	0	0	0	0	0	0	0	0	0	0	0	0	0	0	0	0	0	0	0	0	0	0	0	0	0	0	0	0
575.25708 Da 280.13 s	4.67	57424981	0	0	0	0	210	0	0	314	0	412	0	0	0	0	0	0	0	0	0	0	0	0	0	0	0	0	0	0	0	0	0	0	0	0	0	0	418	530	0	0	0	0	822	662	892	0	0
360.07004 Da 280.61 s	4.68	35906276	0	0	0	0	0	782	688	566	630	0	0	0	0	0	0	0	0	0	0	0	0	0	0	0	0	0	0	0	0	0	0	0	0	0	0	0	0	0	0	0	9378	8916	8790	7870	9138	10038	9742
317.15878 Da 281.04 s	4.68	31615151	674	0	652	0	0	852	756	870	568	0	1026	822	662	938	0	0	0	502	0	592	484	476	518	0	332	0	0	360	542	644	0	0	452	0	0	582	606	0	0	754	0	0	1220	0	1400	1480	1786
232.14176 Da 281.83 s	0.47	23113448	1604	1362	1646	0	1346	1792	2414	2584	2372	2684	720	694	586	956	0	976	902	1074	830	924	574	508	684	488	0	560	764	0	796	516	778	610	816	0	0	668	568	0	446	416	14104	16078	14786	16244	16526	5680	6152
818.21560 Da 283.05 s	4.72	81720832	0	0	0	0	0	0	0	0	0	0	0	0	0	0	0	0	0	0	0	0	0	0	0	0	0	0	0	0	0	0	0	0	0	0	0	0	0	0	0	0	0	0	0	0	0	0	0
260.13527 Da 283.10 s	4.72	259128	0	0	3254	2882	3074	2870	3448	2730	2854	2802	3240	3068	3058	3290	0	2188	2440	0	0	2254	0	0	0	0	0	0	0	0	0	0	0	0	0	0	0	0	0	0	0	0	16914	15094	17660	14980	17132	8822	7960
753.28293 Da 284.69 s	4.74	75227565	5902	5458	6442	5646	5328	0	1780	0	1488	0	1904	1868	2178	2200	0	14566	14380	16130	15830	16516	12458	9560	9148	11194	6848	3878	3400	3466	3412	3812	12548	12622	11576	14390	13288	24860	24974	24054	25378	26066	0	0	356	0	320	0	0
652.25318 Da 285.99 s	4.77	6512459	0	0	0	0	0	0	0	0	0	0	0	0	0	0	0	0	0	0	0	0	0	0	0	0	0	0	0	0	0	0	0	0	0	0	0	0	0	0	0	0	1042	0	710	0	0	0	0
322.07486 Da 287.41 s	4.79	32106759	968	1388	1034	1046	1082	440	0	782	622	556	1964	2658	1928	1992	0	774	938	792	978	840	0	0	288	0	0	0	612	0	0	0	590	822	584	582	530	1080	0	948	862	0	276	0	0	0	0	0	0
1381.51309 Da 288.02 s	0.48	68974927	0	0	264	454	0	0	176	0	0	0	0	0	0	0	0	0	0	0	0	0	0	0	0	0	0	0	0	0	0	0	0	0	0	0	0	0	0	0	0	0	0	0	0	0	0	0	0
300.07085 Da 288.23 s	0.48	29906357	0	358	0	0	0	0	0	0	0	0	0	0	0	0	0	0	0	0	0	0	0	0	0	0	0	0	0	0	0	0	0	0	0	0	0	0	0	0	0	0	2950	2832	3560	2980	2790	2192	2090
462.13862 Da 288.28 s	0.48	46113134	0	0	0	0	0	0	0	0	0	0	0	0	0	0	0	0	0	0	0	0	0	0	0	0	0	0	0	0	0	0	0	0	0	0	0	0	0	0	0	0	1790	1778	1622	1950	1928	2352	2004
381.16406 Da 289.14 s	4.82	38015678	0	0	0	0	0	0	0	0	0	0	0	0	0	0	0	0	0	0	0	0	0	0	0	0	222	0	0	0	0	0	0	0	0	0	0	0	0	0	0	0	3978	4070	4992	4396	4374	3866	4204
746.15607 Da 289.26 s	4.82	7451488	0	0	0	0	0	0	0	0	0	0	0	0	0	0	0	0	0	0	0	0	0	0	0	0	0	0	0	0	0	0	0	0	0	0	0	0	0	0	0	0	0	0	0	0	0	0	0
383.10830 Da 289.28 s	4.82	38210103	0	0	310	514	0	0	0	0	0	0	1004	1060	1214	918	0	0	0	0	296	0	0	0	0	0	0	0	0	0	548	0	290	384	0	0	448	1354	1268	1368	912	986	2364	2478	1772	2364	2084	3646	3330
48.00212 Da 289.34 s	4.82	4699484	792	846	656	720	974	106	250	404	184	328	178	240	232	262	0	236	0	276	176	316	0	278	406	0	206	520	168	364	0	290	120	274	252	122	0	0	200	80	212	0	4168	4558	4774	5088	4656	4008	3764
704.14522 Da 289.36 s	4.82	70313794	0	0	0	0	0	0	0	0	0	0	0	0	0	0	0	0	0	0	0	0	0	0	0	0	0	0	0	0	0	0	0	0	0	0	0	0	0	0	0	0	0	0	0	0	0	0	0
150.03323 Da 289.64 s	4.83	14902596	3992	14812	15170	14670	14432	3658	4200	2036	3342	3370	1740	1956	2442	1686	0	3712	2816	3458	1766	2964	3650	3844	4066	3678	2962	3876	3740	3682	3988	3220	2244	2048	2030	2112	1886	1388	1380	1276	0	1564	121082	120222	130074	119582	122746	100724	94808
190.08319 Da 289.75 s	4.83	18907592	992	1554	1294	1412	1174	1456	694	792	852	1012	1600	2244	1798	2174	0	2030	2024	1792	2124	2072	5382	5296	4446	4992	2530	2890	2738	2914	2394	2538	1940	2242	2196	2458	2040	4632	5266	4688	4410	4558	508	620	584	816	612	698	690
188.06741 Da 290.82 s	4.85	18706014	1508	1542	1694	1624	1836	1174	1192	1186	1156	1092	2536	2122	2340	2432	0	2558	2746	2340	2614	2822	3066	3780	3006	4210	1616	1976	1752	1824	1938	1992	3040	2176	2564	2478	3138	4990	4786	5844	5072	4776	948	944	950	1178	1136	1266	1368
780.16076 Da 291.00 s	4.85	77915348	0	0	0	0	0	0	0	0	0	0	0	0	0	0	0	0	0	0	0	0	0	0	0	0	0	0	0	0	0	0	0	0	0	0	0	0	0	0	0	0	0	0	0	0	0	0	0
804.19732 Da 291.05 s	4.85	80319004	0	0	0	0	0	0	0	0	0	0	0	0	0	0	0	0	0	0	0	0	0	0	0	0	0	0	0	0	0	0	0	0	0	0	0	0	0	0	0	0	0	0	0	0	0	0	0
838.20238 Da 291.17 s	4.85	8371951	0	0	0	0	0	0	0	0	0	0	0	0	0	0	0	0	0	0	0	0	0	0	0	0	0	0	0	0	0	0	0	0	0	0	0	0	0	0	0	0	0	0	0	0	0	0	0
571.14295 Da 291.34 s	4.86	57013567	0	0	418	0	496	0	1042	376	0	0	2072	1570	1652	1862	0	542	0	0	0	692	0	0	0	0	0	0	0	1938	2060	2300	0	1018	1056	582	466	2828	3518	2824	3884	2948	560	430	382	0	662	0	0
224.07877 Da 294.04 s	0.49	22307149	936	1118	1562	1146	1112	780	880	882	1006	604	544	402	460	562	0	370	498	364	416	0	0	1382	0	0	0	0	562	0	694	574	376	492	502	0	0	388	540	0	0	514	1204	1126	1058	1216	1076	1424	1604
181.07265 Da 294.04 s	0.49	18006538	1262	1256	1068	1540	1366	1112	1118	790	0	1190	920	882	798	852	180	692	0	286	650	748	0	0	1018	1330	0	1340	1280	1374	1200	1168	862	750	814	0	936	794	0	0	806	906	408	1080	0	1336	748	1098	1310
703.30225 Da 295.24 s	4.92	70229497	0	0	0	0	0	0	0	0	0	0	0	0	0	0	0	0	0	0	0	0	0	0	0	0	0	0	0	0	0	0	0	0	0	0	0	0	0	0	0	0	0	0	0	0	0	0	0
473.16618 Da 295.35 s	4.92	4721589	1148	1096	1168	1254	958	1372	1162	1172	1260	1044	0	0	252	0	0	646	572	498	618	0	0	0	0	0	0	292	0	0	0	0	0	0	0	0	0	0	666	514	462	644	5012	5594	6324	5512	4776	5888	5820
468.13874 Da 296.40 s	4.94	46713146	2020	1708	1820	1862	1498	8826	9992	10090	10520	10760	810	844	1050	1108	0	534	0	922	500	678	766	914	0	892	364	1848	1956	2330	1896	1712	604	554	776	744	720	866	824	742	936	1092	36296	40946	37642	37036	42362	41282	41608
710.22671 Da 299.18 s	4.99	70921943	0	0	0	0	0	0	0	0	0	0	0	0	0	0	0	0	0	0	0	0	0	0	0	0	0	0	0	0	0	0	0	0	0	0	0	0	0	0	0	0	0	0	0	0	0	0	0
697.23044 Da 299.18 s	4.99	69622316	0	0	0	0	0	0	0	0	0	0	0	0	0	0	0	0	0	0	0	0	0	0	0	0	0	0	0	0	0	0	0	0	0	0	0	0	0	0	0	0	0	0	0	0	0	0	0
531.13683 Da 299.20 s	4.99	53012955	0	0	0	0	0	616	662	530	762	642	2244	1762	2046	1508	0	0	0	0	0	0	0	482	0	0	0	1314	1528	1824	1416	1396	946	658	0	784	670	2632	2584	2706	1978	1768	0	0	0	0	316	1056	1114
355.11387 Da 299.40 s	4.99	35410659	0	0	0	0	0	0	0	0	0	0	0	0	0	0	0	0	0	0	0	0	0	0	0	0	0	0	0	0	0	0	0	0	0	0	0	0	0	0	0	0	4682	4624	4796	3950	4244	5526	5038
555.14807 Da 300.50 s	5.01	5541408	804	590	0	690	820	1714	1410	1462	1996	1896	4166	4272	4988	5020	0	1742	1306	1216	1480	1200	1308	1000	988	1374	502	5668	4806	5520	4552	4988	2198	2122	2066	1764	2214	7998	7520	7030	7772	8164	690	706	576	0	596	3198	2930
346.18606 Da 301.22 s	5.02	34517878	0	0	0	0	0	342	0	700	412	814	304	708	0	892	0	406	452	0	0	0	0	0	524	0	0	498	0	370	540	556	0	0	0	0	0	0	0	0	0	0	5910	6232	5874	6182	6104	14476	13616
361.14915 Da 302.41 s	5.04	36014188	0	0	0	0	0	0	0	0	340	382	0	0	0	0	0	0	0	0	0	0	0	0	0	0	0	0	0	0	0	0	0	0	0	0	0	0	0	0	0	0	0	0	0	0	0	0	0
612.27073 Da 302.83 s	5.05	61126345	0	0	0	0	0	0	0	0	0	0	0	0	0	0	0	0	0	0	0	0	0	0	0	0	0	0	0	0	0	0	0	0	0	0	0	0	0	0	0	0	8416	7870	7222	6806	6896	6174	7460
234.11198 Da 303.70 s	5.06	11604871	0	0	0	0	0	0	0	0	0	0	0	0	0	0	0	0	0	0	0	0	0	0	0	0	0	0	0	0	0	0	0	0	0	0	0	0	0	0	0	0	0	0	0	0	0	0	0
418.20536 Da 304.43 s	5.07	41719808	0	0	0	0	0	0	0	0	482	0	0	0	0	344	0	0	0	0	0	0	0	0	0	0	0	0	0	0	0	0	0	366	0	0	0	0	0	0	0	0	0	0	422	0	460	460	0
778.36105 Da 304.97 s	5.08	77735377	0	0	0	0	0	0	0	0	0	0	0	0	0	0	0	0	0	0	0	0	0	0	0	0	0	0	0	0	0	0	0	0	0	0	0	0	0	0	0	0	6838	7070	6926	6426	6388	10060	10040
252.11067 Da 306.48 s	5.11	2511034	0	0	0	0	0	0	0	0	0	0	0	0	0	0	0	0	0	0	0	0	0	0	0	0	0	0	0	0	0	0	0	0	0	0	0	0	0	0	0	0	11582	11370	11688	12110	12196	5236	6334
366.14381 Da 307.52 s	5.13	36513653	0	620	378	386	0	692	924	840	810	0	604	1484	1228	1658	0	814	1076	790	754	0	0	0	0	0	0	702	554	418	444	546	0	726	610	442	0	1330	1024	824	0	852	3262	3802	3522	2328	4220	5122	3918
275.10071 Da 307.63 s	5.13	27409343	1642	1774	762	1990	1716	928	1394	1208	1122	1222	868	0	0	1016	0	0	1504	0	0	0	1328	1092	898	768	636	598	646	398	586	400	748	578	676	0	682	966	770	0	772	1026	4038	3116	2700	2416	2808	5466	4376
117.05602 Da 309.35 s	5.16	11604875	1254	0	994	1400	1302	0	842	1130	924	0	700	934	790	0	0	718	550	0	810	0	862	926	742	524	0	0	1326	1052	1028	1520	458	308	0	0	370	982	1134	0	1218	922	11814	12578	11996	12176	12614	13184	12590
225.06313 Da 310.50 s	5.18	22405585	1022	1650	1230	1588	1680	2196	1590	1628	1564	1584	598	552	670	496	0	418	0	400	308	282	0	0	408	0	0	462	254	0	0	0	0	194	244	0	0	334	324	0	0	504	690	524	442	344	494	376	510
408.18003 Da 310.67 s	5.18	40717275	2404	2440	3020	2880	3498	2296	1292	2236	1884	1888	1286	1350	1354	1376	0	1176	1548	0	1158	0	704	630	930	850	0	2972	2538	2532	2274	2728	0	0	0	0	0	1454	1050	1268	1020	1232	187666	184364	184774	188530	185754	179222	191540
232.04045 Da 311.42 s	5.19	23103318	928	1090	1246	952	1130	1098	1074	1456	1110	1058	590	702	464	448	0	0	290	386	0	0	418	538	0	478	0	0	910	710	462	0	194	0	0	294	386	0	0	0	396	0	0	0	0	0	0	0	0
182.05699 Da 312.02 s	0.52	18104972	42436	49094	49076	45104	49440	38066	38550	40438	41116	41980	6022	5334	5896	5054	0	8198	9602	7652	9286	9218	14570	15798	15460	14022	6174	37090	38622	33980	32526	38414	6120	4876	5404	6138	6270	5870	7114	5608	6014	4322	66588	65598	70074	69266	67922	77778	74532
664.15347 Da 312.22 s	0.52	6631462	0	0	0	0	0	254	0	0	0	0	0	0	0	0	0	0	0	0	0	0	0	0	0	0	0	0	0	0	0	0	174	0	108	0	0	0	0	162	0	0	4836	4580	5044	4894	5030	6284	5864
90.02947 Da 312.34 s	5.21	8902219	18498	18822	17914	17040	15556	14480	12710	13876	13294	12714	12592	11704	12634	10642	0	11684	13280	14010	11434	11820	9342	9896	8638	8954	11414	8176	8580	8970	9408	10142	8814	8696	8484	8592	8270	6528	6574	6202	6088	6126	25268	26092	28444	26098	26252	23998	23642
564.19588 Da 313.98 s	5.23	5631886	0	0	0	0	0	0	0	0	0	0	0	0	0	0	0	0	0	0	0	0	0	0	0	0	0	0	0	0	0	0	0	0	0	0	0	0	0	0	0	0	2376	2184	2096	1758	1552	2340	1740
382.14838 Da 314.02 s	5.23	3811411	0	0	0	0	0	0	0	0	0	0	0	0	0	0	0	0	0	0	0	0	0	0	0	0	0	0	0	0	0	0	0	0	0	0	0	0	0	0	0	0	2624	2454	3072	2602	2542	2998	3732
870.31133 Da 314.06 s	5.23	86930405	0	0	0	0	0	0	0	0	0	0	0	0	0	0	0	0	0	0	0	0	0	0	0	0	0	0	0	0	0	0	0	0	0	0	0	0	0	0	0	0	1174	1006	0	0	684	1154	0
636.25235 Da 316.11 s	5.27	63524508	0	0	0	0	0	0	0	0	0	0	0	0	0	0	0	0	0	0	0	0	0	0	0	0	0	0	0	0	0	0	0	0	0	0	0	0	0	0	0	0	0	1128	868	1224	966	1284	1102
303.14313 Da 317.56 s	5.29	30213585	0	0	0	0	0	560	728	542	0	806	452	414	0	478	0	312	340	0	0	0	294	0	312	0	0	0	0	0	282	0	0	0	0	0	0	692	0	360	0	398	0	0	0	538	0	0	0
774.33858 Da 317.77 s	0.53	77333131	0	0	0	0	0	0	0	0	0	0	0	0	0	0	0	0	0	0	0	0	0	0	0	0	0	0	0	0	0	376	0	0	0	0	0	0	0	0	374	0	0	0	0	0	0	0	0
630.19184 Da 319.62 s	5.33	62918457	0	0	0	0	0	0	0	0	0	0	0	0	0	0	0	0	0	0	0	0	0	0	0	0	0	0	0	0	0	0	0	0	0	0	0	0	0	0	0	0	19054	18526	18222	18484	17692	16862	19558
488.22385 Da 320.81 s	5.35	48721657	0	410	514	644	604	0	0	0	0	0	0	434	0	0	0	0	0	0	0	0	428	0	0	0	0	0	0	196	0	0	0	0	0	0	0	0	0	0	0	0	22338	19816	20910	21598	21158	28260	29284
162.08757 Da 321.44 s	5.36	16108029	3298	4504	4690	4768	3996	4506	3080	2766	4902	4076	2850	2548	2772	2516	0	838	1296	1304	792	1266	550	490	0	448	404	1262	1008	1074	1188	994	406	764	356	926	690	592	336	0	520	0	5010	4224	4588	4270	4554	4918	5176
236.11553 Da 321.95 s	5.37	23510825	0	0	0	0	0	0	0	0	0	0	0	0	0	0	0	0	0	0	0	0	0	0	0	0	0	230	0	0	0	0	0	0	0	0	0	292	0	0	0	0	8396	8788	8642	8738	9216	3216	4396
317.15914 Da 322.45 s	5.37	31615186	0	0	638	422	724	370	564	684	718	0	786	542	666	0	0	0	0	0	0	584	0	0	0	658	0	700	484	490	482	588	0	0	0	0	450	752	0	866	790	492	2218	2320	2186	2096	2174	2316	2836
388.19637 Da 323.75 s	0.54	38718909	0	0	0	418	0	786	1002	794	750	936	1034	810	1046	824	0	406	0	494	0	562	742	702	688	522	404	0	440	506	1006	504	442	404	0	0	0	0	436	0	0	450	15758	15224	17322	15006	16834	22174	23120
429.11941 Da 324.63 s	5.41	42811214	0	0	0	0	0	0	0	0	0	0	0	0	0	0	0	0	0	0	0	0	0	0	0	0	0	0	0	0	0	0	0	0	0	0	0	0	0	0	0	0	284	0	0	0	0	0	0
698.18952 Da 325.09 s	5.42	69718225	0	0	0	0	0	0	0	0	0	0	0	0	0	0	0	0	0	0	0	0	0	0	0	0	0	0	0	0	0	0	0	0	0	0	0	0	0	0	0	0	0	0	0	0	308	0	0
189.04176 Da 325.50 s	5.43	18803449	5902	5386	5740	5666	4876	3372	3400	3920	3674	3370	8114	6954	7122	8018	0	7326	7024	6812	7402	6406	5930	6040	6408	6136	3658	8792	7276	7808	7008	7744	11794	12272	10864	10706	11242	14386	15846	15786	13436	0	0	0	0	0	0	0	0
578.14457 Da 325.56 s	5.43	5771373	0	0	0	0	0	0	616	0	0	0	0	0	0	0	0	0	0	0	0	0	0	0	0	0	0	0	0	0	0	0	0	0	0	0	0	0	0	0	0	0	2116	1832	2068	2022	1914	1894	1854
712.14971 Da 326.26 s	5.44	71114243	0	0	0	0	0	0	0	0	0	0	0	0	0	0	0	0	0	0	0	0	0	0	0	0	0	0	0	0	0	0	0	0	0	0	0	0	0	0	0	0	0	0	0	0	0	0	0
380.07986 Da 326.68 s	5.44	37907259	0	0	0	0	0	0	0	0	0	0	0	0	0	0	0	0	0	0	0	0	0	0	0	0	0	0	0	0	0	0	0	0	0	0	0	0	0	0	0	0	0	530	0	0	0	0	532
660.14469 Da 327.35 s	5.46	65913742	0	0	0	0	0	0	0	0	0	0	0	0	0	0	0	0	0	0	0	0	0	0	0	0	0	0	0	0	0	0	0	0	0	0	0	0	0	0	0	0	0	0	0	0	0	0	0
964.21409 Da 327.53 s	5.46	96320681	0	0	0	0	0	0	0	0	0	0	0	0	0	0	0	0	0	0	0	0	0	0	0	0	0	0	0	0	0	0	0	0	0	0	0	0	0	0	0	0	0	0	0	0	0	0	0
280.10599 Da 327.95 s	5.47	27909871	688	446	0	754	0	814	834	894	1122	1082	876	964	686	596	0	0	0	0	0	506	0	0	0	0	0	0	0	0	320	0	0	0	736	0	0	0	0	0	0	0	3042	2966	2330	2634	3252	1988	1568
375.16541 Da 328.17 s	5.47	37415814	0	376	400	0	376	420	0	404	436	0	816	722	426	608	0	0	0	0	0	0	520	580	586	0	0	504	0	366	280	0	0	0	0	436	0	722	478	522	0	0	1892	2348	2444	2118	1984	2454	2998
608.13986 Da 328.23 s	5.47	60713258	0	0	0	0	0	0	0	0	0	0	0	0	0	0	0	0	0	0	0	0	0	0	0	0	0	0	0	0	0	0	0	0	0	0	0	0	0	0	0	0	0	0	0	0	0	0	0
352.13496 Da 330.33 s	5.51	35112768	374	262	0	0	0	0	0	0	0	312	0	0	0	600	0	0	0	0	0	468	0	0	0	0	0	0	0	0	0	0	0	0	0	0	0	0	0	0	0	0	4584	4292	3928	4812	4216	4972	5324
633.34859 Da 332.32 s	5.54	63234132	0	0	0	0	0	0	0	0	0	0	0	0	0	0	0	0	0	0	0	0	0	0	0	0	0	0	0	0	0	0	0	0	0	0	0	0	0	0	0	0	0	1240	0	0	1984	0	0
265.09485 Da 332.81 s	5.55	26408757	0	1026	0	0	1116	718	852	928	1016	950	1468	1308	1382	1452	0	1274	1554	1092	1520	1248	386	404	272	0	0	712	646	866	814	592	1602	1694	1612	1900	1576	2638	2050	2152	2788	2138	724	704	824	786	620	1040	760
404.13055 Da 333.37 s	5.56	40312328	0	0	0	0	0	0	0	0	0	0	0	0	0	0	0	0	0	0	0	0	0	0	0	0	0	0	0	0	0	0	0	0	0	0	0	0	0	0	0	0	0	0	0	0	0	0	0
347.16948 Da 333.47 s	5.56	3461622	416	540	370	386	0	574	686	694	612	660	512	476	0	654	0	0	0	480	374	0	0	630	730	0	0	0	0	0	682	0	0	302	0	0	0	394	0	0	0	0	2486	2416	1886	2494	1904	2226	2146
217.09422 Da 333.59 s	5.56	21608694	1296	1850	1274	1590	1476	1386	1158	1174	1594	1318	446	574	364	206	0	418	0	580	0	670	0	0	0	0	366	0	766	828	762	584	0	258	436	546	0	602	0	0	0	640	48684	43518	43972	43182	45334	64480	65306
510.10171 Da 334.34 s	5.57	50909443	0	0	0	0	182	0	0	0	414	506	0	0	0	0	0	0	0	0	0	0	0	0	0	0	0	0	0	0	0	0	0	0	0	0	0	242	0	0	0	0	0	0	0	0	0	0	0
1253.41856 Da 334.84 s	5.58	625702	0	0	0	0	0	0	0	0	0	0	0	0	0	0	0	0	0	0	0	0	0	0	0	0	0	0	0	0	0	0	0	0	0	0	0	0	0	0	0	0	0	0	0	0	0	0	0
290.07948 Da 336.40 s	5.61	28907221	0	0	0	0	0	0	0	450	0	0	0	0	0	0	0	0	0	0	0	0	0	0	0	0	0	530	316	0	0	0	0	370	0	0	0	0	0	0	0	0	21984	22180	21946	21438	22518	11340	11144
494.16963 Da 336.41 s	5.61	49316235	0	0	0	0	0	0	0	0	0	0	0	0	0	0	0	0	0	0	0	0	0	0	0	0	0	0	0	0	0	0	0	0	0	0	0	0	0	0	0	0	2066	1908	1610	2710	1960	948	1514
415.11213 Da 336.70 s	5.61	41410485	0	0	0	264	0	0	0	0	0	0	0	0	0	0	0	0	0	0	250	0	0	0	0	0	0	0	0	0	420	0	0	0	0	0	0	0	0	0	0	0	3720	4222	5498	3952	3980	5100	6080
389.18010 Da 338.81 s	5.65	38817283	0	0	0	0	514	0	0	336	324	0	328	0	0	0	0	0	0	0	0	0	0	478	0	0	0	0	0	380	0	0	0	0	360	0	0	730	506	0	588	0	3038	3824	3246	3326	3200	5498	5062
324.14261 Da 339.20 s	5.65	32313533	0	408	0	0	0	380	552	666	818	702	0	0	0	0	0	0	0	0	0	0	0	0	0	0	0	0	332	0	0	0	0	0	0	0	0	0	0	0	0	0	15444	17112	17524	15446	16604	14888	15124
540.11260 Da 339.90 s	5.66	53910532	0	0	0	0	0	384	0	0	360	0	0	0	0	0	0	0	0	0	0	0	0	0	0	0	0	0	0	0	0	0	0	0	0	0	0	0	0	0	0	0	0	0	0	0	0	0	0
331.17462 Da 340.75 s	5.68	33016735	0	0	0	0	0	346	0	0	0	440	1004	0	858	1060	0	0	0	676	0	0	0	0	626	0	0	0	0	0	0	0	0	0	0	0	0	984	574	592	0	0	3844	3810	3436	3830	3872	5412	5454
603.25124 Da 341.85 s	0.57	60224396	0	0	0	0	0	0	0	0	0	0	0	0	0	0	0	0	0	0	0	0	0	0	0	0	0	0	0	0	0	0	0	0	0	0	0	0	0	0	0	0	0	0	0	0	0	0	0
546.13654 Da 342.60 s	5.71	54512926	0	0	0	0	0	1224	1254	1480	1392	1178	2702	2924	3438	3484	0	798	756	598	720	706	900	700	850	736	358	0	3050	2986	3192	3226	1252	1228	1074	962	1278	3476	3688	3792	3344	3664	0	0	0	0	454	3492	2754
670.13955 Da 342.90 s	5.72	66913227	0	0	0	0	0	0	0	0	0	0	0	0	0	0	0	0	0	0	0	0	0	0	0	0	0	0	0	0	0	0	0	0	0	0	0	0	0	0	0	0	0	0	0	0	0	0	0
230.16238 Da 342.91 s	5.72	22915511	3618	3796	3582	4164	3374	2796	2894	3004	2876	3074	1450	2236	1956	1858	0	1458	1940	1974	1472	1352	0	942	0	0	324	838	914	702	780	0	1174	1094	864	938	950	1262	894	988	1340	986	27700	24922	28178	25850	24856	10186	10202
502.09978 Da 343.21 s	5.72	50109251	1832	2054	1944	1866	1730	9090	9172	7950	8374	8264	1248	1682	1084	976	0	0	702	848	1180	740	670	0	656	602	0	0	2440	1634	2112	2096	0	474	484	0	492	482	658	512	0	510	39264	39670	37542	36072	36016	49424	49944
300.08538 Da 343.64 s	5.73	2990781	0	0	0	0	0	0	0	0	0	0	0	0	448	0	0	482	0	0	0	0	0	0	0	0	0	0	332	0	0	0	0	0	0	0	0	0	0	0	0	0	1664	1238	1524	1518	1704	1938	1330
432.09177 Da 343.71 s	5.73	4310845	766	654	522	678	744	554	1018	672	720	706	0	366	0	262	0	0	0	0	0	0	0	0	0	0	0	0	0	0	0	0	0	0	0	0	0	0	0	0	0	0	0	0	0	0	0	0	0
279.07444 Da 343.79 s	5.73	27806716	588	0	384	498	592	1002	1492	1564	1472	426	0	0	0	0	0	0	0	0	0	0	516	0	0	0	0	0	174	0	0	0	0	238	0	0	0	0	0	434	184	242	4160	4728	5220	5646	4432	5836	5166
298.07400 Da 346.90 s	5.78	29706673	4024	3368	4138	3894	3796	3266	2732	3142	2920	3228	3628	2852	3248	2896	0	4162	3632	3568	4264	4092	6028	4684	4872	5538	2802	5910	4794	6238	6486	5148	5306	5768	5776	5112	5996	10542	12380	10618	11636	10616	0	0	0	0	0	0	0
388.12095 Da 346.94 s	5.78	38711367	0	0	0	0	0	0	0	0	0	0	0	670	444	774	226	0	382	0	0	0	0	0	0	0	0	0	0	0	0	0	0	0	0	0	0	0	482	538	658	564	4064	3250	2974	3764	2772	4454	3974
505.14314 Da 349.59 s	5.83	50413587	0	0	0	0	0	0	0	0	0	0	0	0	0	0	0	0	0	0	0	0	0	0	0	0	0	0	0	0	0	0	0	0	0	0	0	0	0	0	0	0	2694	1936	2634	1846	2590	358	2054
570.12264 Da 349.90 s	5.83	56911536	0	0	0	0	0	0	0	0	484	0	0	0	0	0	0	0	0	0	0	0	0	0	0	0	0	0	0	0	0	0	0	0	0	0	0	0	0	0	0	0	2080	0	1966	0	0	0	2354
159.08798 Da 350.05 s	5.83	1580807	14608	14822	16100	12940	14392	4310	4148	3860	3990	4748	1160	1612	1636	1724	0	1218	1106	1620	0	1146	3708	3956	4158	4156	1758	1928	2228	1868	2040	1708	1700	1316	1242	1678	1592	0	0	874	0	0	0	0	0	250	0	0	0
642.29711 Da 350.16 s	5.84	64128984	252	0	0	0	0	0	0	0	0	0	0	0	0	0	0	0	0	0	0	0	0	0	0	0	0	0	0	0	0	0	0	0	0	0	0	0	0	0	0	0	0	0	0	0	0	620	0
150.03336 Da 351.62 s	5.86	14902609	512	0	436	398	700	0	0	0	0	0	0	202	0	268	964	0	228	0	0	0	0	0	266	528	388	0	0	446	0	0	318	404	510	574	424	382	0	0	0	370	3772	2410	0	2890	7088	5424	5696
521.21739 Da 353.31 s	5.89	52021011	0	0	0	0	0	0	0	0	0	0	0	0	0	0	0	0	0	0	0	0	0	0	0	0	0	0	0	0	0	0	0	0	0	0	0	0	0	0	0	0	0	0	0	0	0	864	1028
373.22157 Da 353.79 s	0.59	37221429	532	360	506	270	330	1814	2056	2224	1704	1742	2210	2676	2242	2590	0	1070	1302	976	818	1242	1842	1566	2050	1846	834	0	1368	1448	1336	1234	876	746	920	838	930	1302	844	1148	1002	1034	5350	5070	5444	5380	5902	5416	5710
422.08946 Da 354.23 s	0.59	42108218	0	0	0	0	0	0	0	0	0	0	0	0	0	0	0	0	0	0	0	0	0	0	0	0	0	0	0	0	0	0	0	0	0	0	0	0	0	0	0	0	780	978	810	446	684	862	972
404.16797 Da 354.49 s	5.91	40316069	0	0	0	0	0	0	0	0	0	0	0	0	0	0	0	0	0	0	0	0	0	0	0	0	0	0	0	0	0	0	0	0	0	0	0	0	0	0	0	0	1538	1414	1520	1084	1426	1188	1940
146.05604 Da 356.04 s	5.93	14504877	0	1462	1188	0	1250	1060	1084	1036	1186	1466	1330	1444	1392	1902	0	2134	2032	1656	1916	1560	7492	8800	8680	8232	2876	4550	3576	3940	3704	4642	2354	2046	2130	2330	2338	3084	3286	3356	3610	3444	616	0	0	0	368	0	640
521.17532 Da 358.67 s	5.98	52016804	0	0	0	0	0	0	0	0	0	0	0	0	0	0	0	0	0	0	0	0	0	0	0	0	210	0	0	0	0	0	0	0	0	0	0	0	0	0	0	0	988	1028	796	770	768	918	1226
358.11630 Da 358.72 s	5.98	35710902	0	0	0	0	0	0	0	0	0	202	0	0	0	0	0	0	0	0	0	0	0	0	0	0	0	0	0	436	564	368	0	0	0	0	0	0	0	0	0	0	900	0	956	0	1216	1064	1264
135.06674 Da 358.79 s	5.98	13405946	176	242	150	108	186	156	338	312	258	536	298	324	0	0	0	336	0	0	0	176	390	168	396	292	122	0	0	252	0	0	0	246	0	0	0	636	0	0	0	0	3434	3122	3336	2782	3004	3070	3860
790.19787 Da 358.93 s	5.98	7891906	0	0	0	0	0	0	0	0	0	0	0	0	0	0	0	0	0	0	0	0	0	0	0	0	0	0	0	0	0	0	0	0	0	0	0	0	0	0	0	0	0	0	0	0	0	0	0
868.24464 Da 358.96 s	5.98	86723736	0	0	0	0	0	0	0	0	0	0	0	0	0	0	0	0	0	0	0	0	0	0	0	0	0	0	0	0	0	0	0	0	0	0	0	0	0	0	0	0	0	0	0	0	0	0	0
434.12236 Da 359.14 s	5.99	43311509	2440	2396	2066	2690	2098	4060	3512	3602	3502	2948	16604	16242	17516	18720	0	964	1034	1074	1144	932	0	0	744	0	330	0	758	1182	1182	864	846	1292	1176	1004	1032	0	0	0	0	0	7568	7426	7268	7838	7252	7294	7072
564.17050 Da 359.38 s	5.99	56316322	308	0	0	0	0	0	348	430	0	0	0	904	972	1008	0	0	0	0	0	0	0	0	0	0	0	0	0	0	0	0	0	0	0	0	0	0	0	0	0	0	802	790	882	774	964	1154	1072
179.05684 Da 359.58 s	5.99	17804956	1840	1376	1834	1752	1530	5234	2828	4682	4914	4390	366	386	346	414	218	596	510	438	334	234	2404	2382	2558	2002	1284	340	368	292	374	322	366	310	316	270	334	340	402	464	454	364	53008	52036	55788	50580	51238	55324	54802
771.33943 Da 360.68 s	6.01	77033216	0	0	0	0	0	0	0	0	0	0	0	0	0	0	0	0	0	0	0	0	0	0	0	0	0	0	0	0	0	0	0	0	0	0	0	0	0	0	0	0	0	0	0	0	0	0	0
878.32114 Da 361.37 s	6.02	87731387	0	0	0	0	0	0	0	0	0	0	0	0	0	0	0	0	0	0	0	0	0	0	0	0	0	0	0	0	0	0	0	0	0	0	0	0	0	0	0	0	0	0	0	0	0	0	0
515.22386 Da 361.55 s	6.03	51421658	0	0	0	0	0	0	0	0	0	0	0	0	0	0	0	0	0	0	0	0	0	0	0	0	0	0	0	0	0	0	0	0	0	0	0	0	0	0	0	0	0	0	0	0	0	0	0
693.26080 Da 361.55 s	6.03	69225353	0	0	0	0	0	0	0	0	0	0	0	0	0	0	0	0	0	0	0	0	0	0	0	0	0	0	0	0	0	0	0	0	0	0	0	0	0	0	0	0	0	0	0	0	0	0	0
345.18993 Da 362.20 s	6.04	34418266	0	0	466	0	0	602	0	0	0	622	0	0	0	0	0	0	0	0	0	0	0	0	422	0	0	0	0	0	0	0	0	0	0	328	318	0	0	348	0	0	0	0	556	512	0	0	688
267.02382 Da 362.20 s	6.04	26601654	0	336	248	168	0	392	0	0	0	292	486	388	422	346	0	0	438	290	476	458	1636	1972	1458	1292	460	0	1232	1518	1088	1138	322	446	496	416	530	1726	1948	2324	1530	2014	0	0	0	0	0	0	0
318.08560 Da 362.58 s	6.04	31707832	520	498	614	0	698	458	598	0	0	0	1232	1148	1208	1494	0	0	0	474	0	386	0	0	0	0	0	0	0	0	0	424	0	0	0	0	0	0	0	0	470	0	942	0	0	0	890	0	1218
728.24368 Da 363.09 s	6.05	72723641	0	0	0	0	0	0	0	0	0	0	0	0	0	0	0	0	0	0	0	0	0	0	0	0	0	0	0	0	0	0	0	0	0	0	0	0	0	0	0	0	0	0	0	0	0	0	0
226.05713 Da 363.10 s	6.05	22504986	2232	1956	1648	2006	2450	1552	1534	1272	1926	1600	2252	2586	2442	2538	0	1736	1758	2072	1352	1646	5124	5654	5670	5778	2032	2572	2666	3204	3176	2868	1842	2286	2054	2152	2078	3584	3982	3582	3926	4542	2190	1914	1704	2060	1912	2878	2256
866.44870 Da 363.95 s	6.07	86544142	0	0	0	0	0	0	0	0	0	0	0	0	0	0	0	0	0	0	0	0	0	0	0	0	0	0	0	0	0	0	0	0	0	0	0	0	0	0	0	0	6456	5958	5820	5712	6022	14128	13662
738.32142 Da 364.41 s	6.07	73731415	0	0	0	0	0	0	0	0	0	0	0	0	0	0	0	0	0	0	0	0	0	0	0	0	0	0	0	0	0	0	0	0	0	0	0	0	0	0	0	0	0	0	0	0	0	0	0
888.39901 Da 364.95 s	6.08	88739173	0	0	0	0	0	0	0	0	0	0	0	0	0	0	0	0	0	0	0	0	0	0	0	0	0	0	0	0	0	0	0	0	0	0	0	0	0	0	0	0	0	772	0	0	0	1040	1162
404.22732 Da 364.98 s	6.08	40322004	0	0	0	0	0	0	0	0	0	0	344	0	0	0	0	0	0	0	0	0	0	0	0	0	0	0	0	0	0	0	0	0	0	0	0	0	0	0	0	0	10162	11016	8704	9118	10202	19902	18626
444.20008 Da 365.39 s	6.09	4431928	1216	810	784	714	682	5148	4010	4600	4974	5074	0	0	790	508	0	0	0	0	0	420	0	0	0	0	0	0	748	744	690	0	0	0	0	0	0	0	0	0	356	0	29030	31028	27630	27614	28172	35312	40830
182.05685 Da 365.75 s	0.61	18104957	0	0	0	0	0	2456	2170	2282	2510	2602	0	0	374	0	0	13084	13138	13244	13994	13350	1440	1144	1290	1408	1124	0	0	0	1554	0	2812	2758	2756	2684	2578	1436	1398	1488	1506	1402	3240	0	0	0	3122	0	1868
431.23778 Da 366.13 s	0.61	4302305	0	276	0	0	0	0	0	0	0	0	0	0	0	0	0	0	0	0	0	0	0	0	0	0	0	0	0	0	0	0	0	0	0	0	0	0	0	0	0	0	0	494	366	776	0	0	0
253.09431 Da 367.01 s	6.12	25208704	2808	2668	3320	3226	2688	1552	1748	1984	1792	1668	654	706	414	676	0	864	828	634	1120	862	0	528	0	940	326	0	0	1010	922	846	0	420	422	0	0	640	0	642	584	466	1324	1544	1122	1434	1198	1470	1354
786.25730 Da 367.67 s	6.13	78525003	0	0	0	0	0	0	0	0	0	0	0	0	0	0	0	0	0	0	0	0	0	0	0	0	0	0	0	520	0	0	0	0	0	0	0	0	638	0	724	410	0	0	0	0	0	0	0
299.18435 Da 367.88 s	6.13	29817707	0	0	0	0	0	0	0	0	0	0	358	0	0	388	0	0	208	0	218	380	0	0	0	0	0	0	312	358	0	236	348	330	0	248	328	346	662	0	208	0	8396	8284	8440	8006	7398	11326	11698
163.06195 Da 369.76 s	6.16	16205468	398	494	466	692	448	428	544	436	634	382	7068	6854	8066	7356	252	12680	13618	11916	11270	12082	1296	1420	928	1244	904	690	602	644	608	506	9532	7622	7866	8486	8870	24460	24212	22576	22632	21316	338	412	448	290	264	276	296
328.07902 Da 370.08 s	6.17	32707174	0	462	0	0	0	0	0	0	0	0	0	0	242	0	0	0	0	0	0	0	0	0	0	0	0	0	0	0	0	0	0	0	0	0	0	0	0	0	0	0	0	0	0	0	0	0	0
414.10803 Da 370.48 s	6.17	41310076	0	0	0	0	0	0	0	0	0	0	5880	5714	5966	6642	0	16252	14240	14596	15348	13918	0	0	0	0	0	0	0	0	0	0	6722	6558	6522	6886	6312	41408	38932	39266	39808	39978	0	0	0	0	0	0	0
207.05260 Da 370.54 s	6.18	20604532	3644	3728	3838	4030	4802	2820	2948	3030	2902	3156	122718	133020	130722	139416	0	205372	213872	215698	208698	202818	11716	12312	12296	12554	7208	0	4702	5324	5400	6064	141564	129928	130220	135000	144954	401418	394526	376136	389438	392560	792	910	834	1148	1052	688	920
202.08393 Da 370.83 s	6.18	20107666	0	896	1184	1272	938	954	736	662	916	882	2630	2282	2672	2946	0	3388	2832	3832	3104	3296	2386	2542	2534	2478	1482	0	1598	1852	1146	1474	3524	3164	3062	3318	3772	6412	6634	6306	6928	5614	0	780	1040	0	450	0	0
517.27458 Da 371.17 s	6.19	51626731	0	0	0	238	0	0	0	0	0	0	0	466	0	0	0	0	0	0	0	0	0	0	0	0	0	0	0	0	0	0	0	0	0	0	0	226	0	0	0	0	0	0	0	0	0	820	0
216.08994 Da 371.22 s	6.19	21508266	1494	1392	1222	1296	1188	1370	1440	872	1162	1406	1724	1554	1842	1586	0	932	1094	0	1186	1054	2336	2732	2212	2470	1458	2236	2210	2656	2046	2522	1326	1184	1648	1276	1296	1712	1648	1674	1580	1788	12290	13346	13816	15176	15148	17802	18910
526.31182 Da 371.39 s	6.19	52530454	392	0	438	0	316	0	0	0	0	0	0	0	0	0	0	0	0	0	0	0	0	0	0	0	0	0	0	0	0	0	0	0	0	0	0	0	0	0	0	0	0	0	0	0	0	0	0
326.10100 Da 372.09 s	0.62	32509372	0	0	0	0	0	0	0	0	0	0	0	0	0	0	0	0	0	0	0	0	0	668	0	0	536	0	0	0	0	550	376	0	0	570	450	688	880	0	888	650	5262	6132	5924	6216	5614	4770	4958
680.24202 Da 373.24 s	6.22	67923474	0	0	0	0	0	0	0	0	0	0	0	0	0	0	0	0	0	0	0	0	0	0	0	0	0	0	0	0	0	0	0	0	0	0	0	0	0	0	0	0	0	0	0	0	0	0	0
588.24404 Da 374.59 s	6.24	58723676	0	0	0	0	0	0	0	0	0	0	0	0	0	0	0	0	0	0	0	0	0	0	0	0	0	0	0	0	0	0	0	0	0	0	0	0	0	0	0	0	4812	4048	4400	4110	3960	6912	8298
220.04722 Da 374.86 s	6.25	21903994	0	0	0	0	0	0	0	0	0	0	0	0	0	0	0	0	0	0	0	0	4178	3294	3864	3970	1876	0	1592	1488	2210	0	0	0	0	0	0	1206	926	1148	1020	950	238	0	0	0	0	0	0
241.01435 Da 375.03 s	6.25	24000707	3998	5264	4452	4224	4236	2042	1522	492	1736	1974	2554	2566	2658	2976	0	1724	1742	1534	1628	1568	4370	4192	6068	4534	3588	0	6336	5812	4592	5898	3614	3574	2922	3546	2804	5374	5738	7056	5768	5592	0	0	0	0	0	0	0
301.14274 Da 375.31 s	6.26	30013546	0	0	0	0	0	0	0	0	0	0	0	0	0	0	0	0	0	0	0	0	0	0	0	0	0	0	0	0	0	0	0	0	0	0	0	0	0	0	0	0	0	0	0	0	0	0	0
600.20212 Da 376.18 s	6.27	59919484	0	0	0	0	0	0	0	0	0	0	0	0	0	0	0	0	0	0	0	0	0	0	0	0	0	0	0	0	0	0	0	0	0	0	0	0	0	0	0	0	0	0	0	0	0	0	0
636.23859 Da 376.48 s	6.27	63523131	0	0	0	0	0	0	0	0	0	0	0	0	0	0	0	0	0	0	0	0	0	0	0	0	0	0	0	0	0	0	0	0	0	0	0	248	0	0	0	0	714	1016	0	948	810	1190	1454
502.09984 Da 376.65 s	6.28	50109256	1302	1158	1070	1212	970	5770	5236	4588	4344	4418	742	754	790	744	0	512	0	330	0	536	310	0	0	0	0	0	1116	1008	1254	1270	280	0	0	338	0	0	0	0	0	0	20570	19638	19126	20470	18846	24876	25700
796.22189 Da 376.83 s	6.28	79521461	0	0	0	0	0	0	0	0	0	0	0	0	0	0	0	0	0	0	0	0	0	0	0	0	0	0	0	0	0	0	0	0	0	0	0	0	0	0	0	0	798	1012	900	870	1274	1768	1654
357.19065 Da 377.02 s	6.28	35618338	0	0	0	0	0	0	0	0	0	502	0	0	362	0	0	0	344	0	0	0	0	0	0	0	0	0	414	0	262	0	0	0	0	0	0	466	0	0	0	524	4956	4428	4538	4584	4868	7892	6780
309.08555 Da 377.39 s	6.29	30807827	0	0	0	0	0	2398	0	2462	2358	3148	0	0	0	0	0	0	0	0	0	0	0	0	0	0	0	0	0	0	0	0	0	0	0	0	0	0	0	0	0	0	6652	7282	7712	7192	9012	9368	9996
268.09873 Da 377.51 s	6.29	26709146	0	630	0	0	812	0	1308	1394	0	1570	1008	1392	0	530	0	1384	1392	0	1156	1606	2868	2974	3146	3454	0	4058	3502	0	0	0	0	1566	0	1392	1556	3850	6230	6710	5544	5370	0	0	0	0	0	0	0
906.27759 Da 377.82 s	0.63	90527031	0	0	0	0	0	0	0	0	0	0	0	0	0	0	0	0	0	0	0	0	0	0	0	0	0	0	0	0	0	0	0	0	0	0	0	0	0	0	0	0	0	0	0	0	0	0	0
531.25459 Da 378.35 s	6.31	53024731	0	0	0	0	388	0	0	456	0	334	428	310	0	0	0	0	0	0	0	0	0	0	0	386	0	0	0	366	0	0	0	0	0	0	0	0	0	0	0	0	492	412	0	0	0	824	820
244.17840 Da 378.63 s	6.31	24317112	1998	1480	1930	998	1208	1678	1144	1252	1130	1192	0	498	180	0	0	0	496	440	338	0	0	0	0	0	0	0	0	0	0	0	0	0	0	0	0	0	0	0	0	0	3374	3634	2686	3158	3128	1154	1072
573.19683 Da 378.68 s	6.31	57218955	0	0	0	0	0	0	0	0	0	0	0	0	0	0	0	0	0	0	0	0	0	0	0	0	0	0	0	0	0	0	0	0	0	0	0	0	0	0	0	0	694	0	0	594	912	810	764
702.24144 Da 379.12 s	6.32	70123417	0	0	0	0	0	0	0	0	0	0	0	0	0	0	0	0	0	0	0	0	0	0	0	0	0	0	0	0	0	0	0	0	0	0	0	0	0	0	0	0	0	0	0	0	0	0	0
608.24409 Da 380.47 s	6.34	60723681	0	0	0	0	0	0	0	0	0	0	0	0	0	0	0	0	0	0	0	0	0	0	0	0	0	0	0	0	0	0	0	0	0	0	0	0	0	0	0	0	0	0	0	0	0	0	0
279.07445 Da 380.57 s	6.34	27806718	0	0	0	0	0	710	210	498	600	482	0	254	0	0	0	0	0	214	0	0	0	300	0	0	0	0	0	0	0	324	0	0	0	0	198	0	0	0	0	0	0	17856	19286	19380	18758	21816	18600
671.31292 Da 381.40 s	6.36	67030564	0	0	0	0	0	0	0	0	0	0	0	0	0	0	0	0	0	0	0	0	0	0	0	0	0	0	0	0	0	0	0	0	0	0	0	0	0	0	0	0	9338	9730	8030	8914	9280	19704	19718
763.35095 Da 382.43 s	6.37	76234367	0	0	0	0	0	0	0	0	0	0	0	416	0	0	0	0	0	0	0	0	0	0	0	0	0	0	0	0	0	0	0	0	0	0	0	0	0	0	0	0	8530	9390	9220	10162	9184	12140	11574
351.17966 Da 383.10 s	6.38	35017238	0	0	0	372	0	380	552	632	0	0	736	0	844	572	0	0	0	0	0	0	0	0	0	0	0	0	0	0	388	0	0	0	0	0	0	0	0	0	0	0	10608	11114	10452	10382	11396	31600	30108
324.16848 Da 383.27 s	6.39	3231612	0	0	0	0	0	0	0	0	0	0	0	0	0	0	0	0	0	0	0	0	5244	4426	4908	4408	3252	0	1624	1776	1978	1624	0	0	0	0	0	0	0	0	0	0	0	0	0	0	0	0	0
240.07330 Da 386.06 s	6.43	23906602	3486	3610	3366	4112	3798	2852	2474	3208	2428	3142	4008	3610	3836	3682	0	3534	2500	2818	2452	2478	10450	9266	8692	11464	5926	0	5798	3854	5796	5168	7148	4728	4974	5306	5100	7054	7752	9148	7560	8544	4494	3858	4402	4440	4456	6546	6058
231.11046 Da 386.65 s	6.44	23010318	5628	5958	5448	6046	6380	1698	1778	1640	1696	1586	3484	3854	3794	3342	0	2754	2706	3010	2684	2680	12204	13490	12364	13336	388	0	6382	5938	6648	5862	4160	4880	6068	4520	4654	4268	3990	3706	3844	3766	0	1186	1308	320	1242	0	0
753.16982 Da 386.77 s	6.45	75216255	0	0	0	0	0	0	0	0	0	0	0	0	0	0	0	0	0	0	0	0	0	0	0	0	0	0	0	0	0	0	0	0	0	0	0	0	0	0	0	0	0	0	0	0	0	0	0
408.18015 Da 388.04 s	6.47	40717288	0	0	0	0	0	0	0	0	0	0	0	0	0	0	0	0	0	0	0	0	0	0	0	0	0	0	0	0	0	0	0	0	0	0	0	0	0	0	0	0	2690	0	0	3088	2968	0	0
287.18453 Da 388.42 s	6.47	28617726	0	0	0	202	0	732	0	1042	0	750	1090	910	1026	826	0	0	308	0	0	398	0	354	400	0	0	0	326	462	368	520	0	0	0	0	0	344	0	0	0	0	1146	1134	1194	1178	1762	1094	0
423.16472 Da 389.85 s	0.65	42215745	0	0	0	0	0	0	0	0	0	0	0	0	0	0	0	0	0	0	0	0	0	0	0	0	0	0	0	0	0	0	0	0	0	0	0	0	0	0	0	0	0	0	0	0	0	0	0
870.24735 Da 390.36 s	6.51	86924008	0	0	0	0	0	0	0	0	0	0	0	0	0	0	0	0	0	0	0	0	0	0	0	0	0	0	0	0	0	0	0	0	0	0	0	0	0	0	0	0	0	0	0	0	0	0	0
460.21159 Da 390.39 s	6.51	22909852	3258	3352	3696	3578	2930	4896	5266	4458	5270	5704	1584	1586	1308	1618	0	904	1274	1286	1104	1288	9556	9200	9002	9294	6028	12590	11996	0	0	0	1418	1474	1720	1952	1530	2202	2134	2354	2114	2050	2090	2918	2400	2528	2168	2848	2630
815.24876 Da 390.58 s	6.51	81424148	0	0	0	0	0	0	0	0	0	0	0	0	0	0	0	0	0	0	0	0	0	0	0	0	0	0	0	0	0	0	0	0	0	0	0	0	0	0	0	0	0	0	0	0	0	0	0
858.29095 Da 390.68 s	6.51	85728367	0	0	0	0	0	0	0	0	0	0	0	0	0	0	0	0	0	0	0	0	0	0	0	0	0	0	0	0	0	0	0	0	0	0	0	0	0	0	0	0	762	448	418	0	0	0	0
543.25432 Da 391.05 s	6.52	54224705	0	0	0	0	0	0	0	0	0	0	0	0	0	0	0	0	0	0	0	0	0	0	0	0	0	0	0	0	0	0	0	0	0	0	0	0	0	0	0	0	0	0	0	0	0	0	0
264.14702 Da 391.13 s	6.52	26313975	916	716	680	740	0	588	792	682	638	706	0	0	0	0	0	0	0	0	0	0	454	0	0	0	0	294	604	456	420	334	0	0	0	0	0	0	0	0	0	0	12308	10940	11734	10930	12524	5078	4436
564.17001 Da 391.35 s	6.52	56316273	0	0	0	0	0	0	0	0	0	0	0	0	0	0	0	0	0	0	0	0	0	0	0	0	0	0	0	0	0	0	0	0	0	0	0	0	0	0	0	0	8948	10798	10152	11082	10698	14664	13138
596.30690 Da 392.09 s	6.53	59529963	0	0	0	0	0	0	0	0	0	0	0	0	0	0	0	0	0	0	0	0	0	0	0	0	0	0	0	0	0	0	0	0	0	0	0	0	0	0	0	0	7174	6940	8302	8078	7792	12776	11104
996.29664 Da 392.54 s	6.54	99528936	0	0	0	0	0	0	0	0	0	0	0	0	0	0	0	0	0	0	0	0	0	0	0	0	0	0	0	0	0	0	0	0	0	0	0	0	0	0	0	0	0	0	0	0	0	0	0
153.04159 Da 392.77 s	6.55	15203431	0	0	0	0	0	0	560	0	0	0	0	0	0	0	0	430	0	474	0	0	1442	1162	1426	1374	880	0	0	1884	1432	1546	0	0	250	246	294	0	220	372	388	0	1294	990	784	944	918	788	862
410.08959 Da 393.20 s	6.55	40908231	0	0	0	252	0	0	0	0	432	0	0	0	0	0	0	0	0	0	0	0	0	0	0	0	0	0	0	0	0	0	0	0	0	0	0	0	0	0	0	0	1350	1216	1146	988	1654	1160	0
673.34295 Da 393.52 s	6.56	67233567	0	0	0	0	0	0	0	0	170	0	202	0	0	0	0	0	0	0	0	0	0	0	0	0	0	0	0	0	0	0	0	0	0	0	0	0	0	0	0	0	634	0	692	0	0	0	0
929.38508 Da 393.90 s	6.57	9283778	0	0	0	0	0	0	0	0	0	0	0	0	0	0	0	0	0	0	0	0	0	0	0	0	0	0	0	0	0	0	0	0	0	0	0	0	0	0	0	0	0	0	0	0	0	0	0
432.12770 Da 394.05 s	6.57	43112042	0	0	0	0	0	0	0	0	0	0	0	0	0	0	0	0	0	0	0	0	0	0	0	0	0	0	0	0	0	0	0	0	0	0	0	0	0	0	0	0	7060	6198	7228	7118	7214	8122	9024
471.23321 Da 394.99 s	6.58	47022593	0	0	0	0	0	0	0	0	0	0	0	0	0	0	0	0	0	0	0	0	0	0	0	0	0	0	0	0	0	0	0	0	0	0	0	0	0	0	0	0	0	0	0	0	0	0	0
820.29908 Da 395.09 s	6.58	8192918	0	0	0	0	0	0	0	0	0	0	0	0	0	0	0	0	0	0	0	0	0	0	0	0	0	0	0	0	0	0	0	0	0	0	0	0	0	0	0	0	0	0	0	0	0	0	0
366.15222 Da 396.05 s	0.66	36514494	608	0	710	716	0	0	0	0	0	0	0	0	0	0	0	0	0	0	0	0	0	0	700	0	0	0	0	0	0	0	0	0	0	0	0	0	0	0	0	0	2372	2450	2376	2570	1880	2722	2650
622.33211 Da 396.07 s	0.66	62132484	0	0	0	0	0	0	0	0	0	0	0	0	0	0	0	0	0	0	0	0	0	0	0	0	0	0	0	0	0	0	0	0	0	0	0	0	0	0	0	0	0	0	0	0	0	0	0
682.29429 Da 396.95 s	6.62	68128701	0	0	0	0	0	0	0	0	0	0	0	0	0	0	0	0	0	0	0	0	0	0	0	0	0	0	0	0	0	0	0	0	0	0	0	0	0	0	0	0	0	0	0	0	0	0	0
422.21657 Da 398.39 s	6.64	42120929	0	0	0	0	0	306	390	0	0	0	0	318	430	288	0	0	0	0	0	0	0	0	0	0	0	0	0	0	0	0	0	0	0	0	0	0	0	0	0	0	5922	6968	5694	6336	5824	14846	15922
75.03039 Da 399.05 s	6.65	7402312	0	362	296	0	0	1354	1202	1320	1324	1564	0	186	0	134	0	168	0	108	0	176	582	638	556	676	466	330	294	228	232	258	0	0	0	0	0	0	0	112	0	158	1394	1586	1524	1272	1424	1246	980
193.07271 Da 399.25 s	6.65	19206544	0	1260	1194	1496	1136	6976	6612	6900	6518	6206	164	0	300	0	0	486	234	256	252	230	2008	2286	2348	2130	1348	0	716	918	886	968	150	0	132	174	274	266	444	288	174	324	6952	6830	7694	6874	7308	6208	6272
343.16290 Da 400.27 s	6.67	34215563	2828	3758	3034	2776	3252	1712	2008	2200	2220	2026	2354	2756	2400	2202	0	968	730	682	826	1058	0	786	510	0	0	0	558	908	722	630	612	0	0	832	0	0	0	0	0	0	2746	3154	2574	2956	3306	3376	4148
829.41215 Da 400.47 s	6.67	82840487	0	0	0	0	0	0	0	0	0	0	0	0	0	0	0	0	0	152	0	0	0	0	0	0	0	0	0	0	0	0	0	0	0	0	0	0	0	0	0	0	2816	3180	3418	3408	3024	0	0
116.08176 Da 400.85 s	6.68	11507448	0	264	360	0	184	0	0	0	0	0	0	286	232	0	0	210	328	0	0	308	3312	2466	3032	4196	2390	856	1058	728	928	798	468	226	406	446	488	0	526	810	528	0	0	0	0	0	0	0	0
520.12238 Da 401.58 s	6.69	5191151	0	0	0	0	0	0	0	0	0	0	0	0	0	0	0	0	0	0	0	0	0	0	0	0	0	0	0	0	0	0	0	0	0	0	0	0	0	0	0	0	984	938	802	0	826	808	844
402.21118 Da 401.92 s	0.67	40120391	0	0	0	0	0	0	0	0	0	0	0	0	0	0	0	0	0	0	0	206	0	0	0	0	0	0	0	0	0	0	0	0	0	0	0	0	0	0	0	0	0	0	0	0	0	0	0
519.20213 Da 403.51 s	6.73	51819486	0	0	0	0	0	0	0	0	0	0	0	0	0	0	0	0	0	0	0	0	0	0	0	0	0	0	0	0	0	0	0	0	0	266	0	0	0	0	0	0	0	0	0	0	0	0	0
290.08010 Da 404.00 s	6.73	28907282	0	0	0	0	0	0	0	0	0	0	0	0	0	0	0	0	0	0	0	0	0	774	786	0	786	0	0	0	0	0	0	0	0	0	0	0	0	0	0	0	10228	10174	12160	9536	10658	5434	5232
324.14168 Da 404.01 s	6.73	32313441	0	0	0	0	0	0	0	656	330	0	0	0	0	0	0	0	0	0	0	0	0	0	0	0	0	0	0	0	0	0	0	0	0	0	0	0	0	0	0	0	4764	5528	4362	5270	4198	4374	3958
586.25989 Da 404.16 s	6.74	58525261	0	0	0	0	0	0	0	0	0	0	0	0	0	0	0	0	0	0	0	0	0	0	0	0	0	0	0	0	0	0	0	0	0	0	0	0	0	0	0	0	0	0	0	0	0	0	0
744.23912 Da 404.20 s	6.74	74323184	0	0	0	0	0	0	0	0	0	0	0	0	0	0	0	0	0	0	0	0	0	0	390	0	0	0	0	0	0	0	0	0	0	0	0	0	0	0	0	0	0	0	0	0	0	0	0
756.19438 Da 404.52 s	6.74	7551871	0	0	0	0	0	0	0	0	0	0	0	0	0	0	0	0	0	0	0	0	0	0	0	0	0	0	0	0	0	0	0	0	0	0	0	0	0	0	0	0	0	0	0	0	0	0	0
160.07191 Da 404.73 s	6.75	15906463	4634	4220	5062	5122	5008	2290	2474	2532	2360	2688	5692	6522	5992	6906	0	7136	6912	6394	6014	5926	43960	40570	41690	48078	31620	11096	12042	11110	10552	10914	9056	8794	7988	7902	8926	19802	21104	20018	19800	19432	2296	2106	1922	2174	1962	1810	1982
450.11683 Da 405.22 s	6.75	44910955	0	0	0	0	0	0	0	0	0	0	0	0	0	0	0	0	0	0	0	0	0	0	0	0	0	0	0	0	0	0	0	0	0	0	0	0	0	0	0	0	9322	9806	12196	10278	10278	6736	7948
783.24891 Da 405.84 s	6.76	78224163	0	0	0	0	0	0	0	0	0	0	0	0	164	0	0	0	0	0	0	0	0	0	0	0	0	0	0	0	0	0	0	0	0	0	0	0	0	0	0	0	0	0	0	0	0	0	0
114.06601 Da 406.50 s	6.77	11305873	202	0	0	0	236	0	0	0	0	270	206	0	0	358	0	320	0	0	0	202	514	312	560	364	0	246	312	0	258	228	160	200	414	0	0	0	570	372	480	0	128	0	0	0	210	0	300
718.34833 Da 406.57 s	6.78	71734105	0	0	0	0	0	0	0	0	0	0	0	0	0	0	0	0	0	0	0	0	0	0	0	0	0	0	0	0	0	0	0	0	0	0	0	0	0	0	0	0	550	934	884	1082	778	1286	1206
345.19025 Da 407.34 s	6.79	34418297	0	0	0	0	0	0	0	0	646	0	0	0	0	0	0	0	0	0	0	0	0	0	0	0	0	0	0	0	0	0	0	0	0	0	0	0	0	0	0	0	0	0	0	0	0	0	0
721.30435 Da 407.39 s	6.79	72029707	0	0	0	0	0	0	0	0	0	0	0	0	0	0	0	0	0	0	0	0	0	0	0	0	0	0	0	0	0	0	0	0	0	0	0	0	0	0	0	0	0	0	0	0	0	0	0
350.06824 Da 407.75 s	0.68	34906097	0	258	0	0	0	0	374	0	0	0	0	0	0	0	0	0	0	0	0	0	0	0	0	0	0	0	0	0	0	0	0	0	0	0	0	0	0	0	0	0	626	0	0	610	0	0	0
331.21094 Da 410.53 s	6.84	33020366	1114	1224	1166	1254	1032	1258	1226	1578	1592	1934	1986	2068	1522	1886	0	870	0	702	1324	646	1026	972	1134	862	540	0	784	948	954	956	576	672	0	684	548	0	0	0	0	0	10936	10030	9420	9620	9704	11188	9914
860.38530 Da 410.74 s	6.85	85937802	0	0	0	0	0	0	0	0	0	0	0	0	0	0	0	0	0	0	0	0	0	0	0	0	0	0	0	0	0	0	0	0	0	0	0	0	0	0	0	0	0	0	0	0	0	0	0
640.16362 Da 411.03 s	6.85	63915634	0	0	0	0	0	0	0	0	0	0	0	0	0	0	0	0	0	0	0	0	0	0	0	0	0	0	0	0	0	0	0	0	0	0	0	0	0	0	0	0	474	1036	950	762	824	0	0
333.13291 Da 411.20 s	6.85	33212563	0	710	618	524	430	0	0	462	452	0	0	0	0	0	0	578	0	616	0	486	0	466	0	0	0	0	1000	736	864	818	0	284	0	0	0	910	734	842	0	744	15330	16650	16742	14530	15336	26442	26888
309.08590 Da 411.21 s	6.85	30807862	0	0	0	0	0	0	0	0	0	0	0	0	0	0	0	0	0	0	0	0	0	0	0	0	0	0	0	0	0	0	0	0	0	0	0	0	0	0	0	0	29140	26208	28860	26644	28364	38286	34414
317.19541 Da 411.51 s	6.86	31618814	596	660	624	638	598	1656	1802	1308	2212	1372	1326	1680	1414	1440	0	756	760	730	976	730	554	650	774	678	0	0	972	696	1054	552	546	0	562	0	546	548	462	560	762	860	9438	9468	9534	9520	10868	8362	9652
488.15420 Da 411.58 s	6.86	48714692	0	0	0	0	0	0	0	0	0	0	0	0	0	0	0	0	0	0	0	0	0	0	0	0	0	0	0	0	0	0	0	0	0	0	0	0	0	0	0	0	1082	836	804	854	0	810	1090
222.05230 Da 411.85 s	6.86	22104502	1372	1404	1308	1316	1482	1604	1140	1344	1332	1146	1834	1622	1456	1932	0	1562	1438	1550	1238	1284	2420	2514	2038	2202	1410	0	2414	2496	2106	2466	1600	1978	1750	2392	2152	3312	4266	3678	3622	4098	2882	2890	3230	2850	2676	2818	3820
549.24386 Da 411.93 s	6.87	54823659	0	0	0	0	0	0	0	0	0	0	0	0	0	0	0	0	0	0	0	0	0	0	0	0	0	0	0	0	0	0	0	0	0	0	0	0	0	0	0	0	0	0	0	0	0	0	0
328.07933 Da 412.71 s	6.88	32707205	0	0	0	0	0	0	0	0	0	0	0	0	0	0	0	0	0	0	0	0	0	0	0	0	0	0	0	0	0	0	0	0	0	0	0	0	0	0	0	0	0	0	0	978	0	0	0
860.24826 Da 413.32 s	6.89	85924099	0	0	0	0	0	0	0	0	0	0	0	0	0	0	0	0	264	0	0	0	0	0	0	0	0	0	0	0	194	0	0	0	0	0	0	0	0	0	0	0	0	0	0	0	0	0	0
318.08573 Da 413.44 s	6.89	31707846	1062	1240	1302	1102	978	1094	1174	796	1468	1236	1416	1894	1420	1542	0	1262	1680	1692	1434	0	2960	2504	2986	3166	1874	0	1968	1912	2270	1694	1786	1734	1650	1706	1988	3452	4070	4210	4352	3258	1152	1142	1082	904	1112	1294	1300
444.16455 Da 413.48 s	6.89	44315727	0	0	0	0	0	0	0	0	0	0	0	0	0	0	0	0	0	0	0	0	0	0	0	0	0	0	0	0	0	0	0	0	0	0	0	0	0	0	0	0	0	0	0	0	0	0	0
890.25896 Da 414.50 s	6.91	88925168	0	0	0	0	0	526	666	0	482	0	0	0	0	0	0	0	0	0	0	0	0	0	0	0	0	0	0	292	0	0	0	0	0	0	0	0	0	374	0	0	0	0	0	0	0	0	0
348.20128 Da 415.20 s	6.92	34719401	0	0	0	0	0	0	0	0	0	0	0	0	0	0	0	0	0	0	0	0	0	0	0	0	0	0	0	0	0	0	0	0	0	0	0	0	0	0	0	0	0	0	0	0	0	0	0
301.19992 Da 415.84 s	6.93	30019265	352	290	0	0	182	1632	1266	1550	1366	1618	1046	1260	1050	1250	0	776	0	746	570	698	644	0	400	682	160	0	1160	1044	0	868	714	0	748	642	654	1164	734	1006	1000	816	11092	11002	9852	9786	10648	11238	11424
547.28490 Da 416.05 s	6.93	54627762	0	0	0	0	0	0	0	0	0	0	0	0	0	0	0	0	0	0	0	0	0	0	0	0	0	0	0	0	0	0	0	0	0	0	0	0	0	0	0	0	0	0	0	0	0	0	0
223.08395 Da 416.13 s	6.94	22207667	566	0	0	0	0	224	512	322	0	0	236	0	0	0	0	0	558	490	524	0	4706	4100	4412	4870	2222	0	3510	3746	3032	3572	1286	752	918	1102	1096	1000	1240	1188	1070	1162	0	0	0	0	0	0	0
677.30150 Da 417.08 s	6.95	67629423	0	0	0	0	0	0	0	0	0	0	0	0	0	0	0	0	0	0	0	0	0	0	0	0	0	0	0	0	0	0	0	0	0	0	0	0	0	0	0	0	0	0	0	0	0	0	0
192.02593 Da 419.06 s	6.98	19101866	0	0	0	0	0	176	0	0	0	0	0	0	0	0	156	0	0	0	0	0	0	0	0	0	0	0	0	0	0	0	0	0	0	0	0	0	0	0	0	0	3250	2520	2358	2106	2154	2974	2614
244.13086 Da 419.76 s	0.07	24312358	4292	4380	6170	4440	5082	2926	3134	2970	3212	3542	5254	5150	4864	4770	0	4012	5220	3636	3898	3812	16080	16540	17628	16392	8288	0	7744	8574	8618	7330	6948	7452	6876	7292	6950	9678	9990	9728	9068	9194	2130	2022	2422	2080	1982	2360	2492
604.30610 Da 420.81 s	7.01	60329882	0	0	0	0	0	0	0	0	0	0	0	0	0	0	0	0	0	0	0	0	0	0	0	0	0	0	0	0	0	224	0	0	0	0	0	0	0	0	0	0	960	740	0	0	0	0	0
845.37469 Da 421.10 s	7.02	84436741	0	0	0	0	0	0	0	0	0	0	0	0	0	0	0	0	0	0	0	0	0	0	0	0	0	0	0	0	0	0	0	0	0	0	0	0	0	0	0	0	0	0	0	0	0	0	0
204.09601 Da 421.45 s	7.02	20308873	1482	0	1410	1588	1572	1706	1356	0	1194	0	4456	4772	4616	4682	0	5532	5888	5610	5456	5290	1654	1560	1634	1324	816	0	1924	1898	2166	1796	5090	4646	5118	5312	4588	10314	10006	10788	10112	10524	7148	0	0	0	0	0	0
445.25403 Da 421.64 s	7.03	44424675	388	480	258	572	382	0	0	310	588	300	0	0	0	0	0	0	0	0	0	0	0	0	0	0	0	0	0	0	0	0	0	0	0	0	0	0	0	0	0	0	11624	9436	9424	10572	9762	10898	10526
842.35407 Da 421.91 s	7.03	84134679	0	0	0	0	0	0	0	0	0	0	0	0	0	0	0	0	0	0	0	0	0	0	0	0	0	0	0	0	0	0	0	0	0	0	0	0	0	0	0	0	0	0	0	0	0	958	786
924.28936 Da 422.21 s	7.04	92328209	0	0	0	0	0	0	0	0	0	0	0	0	0	0	0	0	0	0	0	0	0	0	0	0	0	0	0	0	0	0	0	0	0	172	0	0	0	0	0	0	0	0	0	0	0	0	0
984.31190 Da 422.44 s	7.04	98330462	0	0	0	0	0	0	0	0	0	0	0	0	0	358	0	0	0	0	0	0	0	0	0	0	0	0	0	0	0	0	0	0	0	0	0	0	0	0	0	0	0	0	0	0	0	0	0
954.30069 Da 422.65 s	7.04	95329341	0	0	0	0	0	0	0	0	0	0	0	0	0	0	0	0	0	0	0	0	0	0	0	0	0	0	0	0	0	0	0	0	0	0	0	0	0	0	0	0	0	0	0	0	0	0	0
145.05122 Da 423.16 s	7.05	14404394	0	0	852	0	0	256	0	330	246	0	0	0	344	288	256	0	0	1092	1118	1116	11684	10924	11448	13066	9218	6004	6748	5082	6888	7118	1462	0	1176	0	0	7186	7540	7052	8230	7588	364	342	352	220	332	0	0
442.11126 Da 423.63 s	7.06	44110399	0	0	0	0	0	0	0	0	0	0	0	0	0	0	0	0	0	0	0	0	0	0	0	0	0	0	0	0	0	0	0	0	0	0	0	0	0	0	0	0	0	0	0	0	0	0	0
803.36473 Da 423.88 s	7.06	80235745	0	0	0	0	0	0	0	0	0	0	0	0	0	0	0	0	0	0	0	0	0	0	0	0	142	0	0	0	0	0	0	0	0	0	0	0	0	0	0	0	0	0	0	0	0	0	0
776.34650 Da 424.18 s	7.07	77533923	0	0	0	0	0	0	0	0	0	0	0	0	0	0	0	0	0	0	0	0	0	0	0	0	106	0	0	0	0	0	0	0	0	0	0	0	0	0	0	0	0	0	0	0	0	0	476
552.11157 Da 425.18 s	7.09	5511043	0	0	0	0	0	0	0	0	0	0	0	0	0	0	0	0	0	0	0	0	0	0	0	0	0	0	0	0	0	0	0	0	0	0	0	0	0	0	0	0	0	0	0	0	0	0	0
254.02514 Da 428.22 s	7.14	25301786	0	0	0	0	0	0	330	0	0	434	296	0	436	0	0	0	0	0	0	0	0	0	0	0	0	0	0	0	0	0	0	0	356	218	0	0	0	0	0	0	0	0	0	0	0	0	0
494.10680 Da 429.08 s	7.15	49309952	0	0	0	0	0	428	0	0	0	0	0	0	0	0	0	0	0	0	0	0	0	0	0	0	0	0	0	0	0	0	0	0	0	0	0	0	0	0	0	0	0	0	0	0	0	0	0
217.09435 Da 430.80 s	7.18	21608708	0	0	0	432	0	168	342	242	542	370	0	404	0	0	0	0	0	206	0	0	676	852	732	658	0	496	0	736	562	0	224	0	386	398	450	452	426	0	490	394	1466	0	0	0	0	1362	0
576.20591 Da 431.05 s	7.18	57519863	0	0	0	0	0	0	0	0	0	0	0	0	0	0	0	0	0	0	0	0	0	0	0	0	0	0	0	0	0	0	0	0	0	0	0	0	0	0	0	342	0	0	0	258	502	0	544
232.08412 Da 434.38 s	7.24	23107684	8600	7652	7762	8170	8292	7400	8310	7594	8064	8964	1734	1794	1302	1624	0	0	1402	1442	1360	0	4596	4368	4320	4712	2932	1770	1830	2146	1438	1820	0	0	0	0	0	0	0	0	0	0	4600	4408	4836	5496	4888	2116	1810
173.10404 Da 434.40 s	7.24	17209677	1770	1388	1800	1502	2056	1388	1552	1540	1860	1384	0	1468	1178	0	0	0	0	0	1132	0	1734	1826	1818	1726	0	1698	1800	0	0	1736	0	0	1104	0	0	0	0	0	0	0	2350	2168	2222	2558	2730	2402	2252
819.39545 Da 434.81 s	7.25	81838818	0	0	0	0	0	0	0	0	0	0	0	0	408	0	0	0	0	0	0	0	0	0	0	0	0	0	0	0	0	0	0	0	0	0	0	0	0	0	0	0	0	0	0	0	0	0	0
510.10171 Da 435.51 s	7.26	50909443	0	0	0	0	0	0	0	0	0	0	0	0	0	0	0	0	0	0	0	0	252	0	0	0	0	0	0	0	0	0	0	0	0	0	0	0	0	0	0	0	0	234	0	0	0	0	288
121.01772 Da 435.85 s	7.26	12001044	0	0	0	0	0	0	0	0	0	0	0	0	0	0	0	0	0	0	0	0	0	0	0	0	0	0	0	0	0	0	0	0	0	0	0	0	0	0	0	0	482	436	402	622	466	282	198
803.43859 Da 436.03 s	7.27	80243132	0	0	0	0	0	0	0	0	0	0	0	0	0	0	0	0	0	0	0	0	0	0	0	0	0	0	0	0	0	0	0	0	0	0	0	0	0	0	0	0	18366	19666	19490	19902	19834	81356	80948
327.21594 Da 436.12 s	7.27	32620866	498	304	398	0	206	328	686	200	0	0	0	408	450	520	0	0	0	0	0	244	0	0	560	334	122	0	0	0	0	376	0	296	0	94	0	304	272	0	338	280	14914	15746	16362	18662	16510	18862	18158
242.12502 Da 438.08 s	0.73	24111775	608	764	0	0	0	0	780	838	672	716	0	0	0	0	0	0	0	0	0	0	0	0	0	0	0	0	0	0	0	0	0	0	0	0	0	0	0	0	0	0	5346	5214	4878	4746	6568	6664	7920
352.13748 Da 438.40 s	7.31	3511302	0	0	0	0	0	0	0	0	0	0	0	0	0	0	0	0	0	0	0	0	0	0	0	0	0	0	0	0	0	0	0	0	0	0	0	0	0	0	0	0	8694	8364	8192	7252	7318	5654	6634
404.09908 Da 439.01 s	7.32	4030918	2958	2728	2928	2620	2398	1528	1350	1350	1630	1490	4296	5730	4846	5036	0	4474	3992	4192	3772	3824	6784	5920	5558	6610	3466	0	3298	3388	3072	3284	8154	8330	9302	7680	9206	6682	6286	7096	6000	5382	0	0	0	0	272	0	0
357.21528 Da 440.48 s	7.34	35620801	510	662	502	0	402	0	296	0	0	438	500	0	430	0	0	416	418	540	0	540	3994	3936	3936	3726	1892	0	2532	1972	2208	1824	792	706	686	1174	984	2016	2080	1762	2060	2110	0	0	0	0	0	0	0
484.21601 Da 440.73 s	7.35	48320874	0	0	0	0	0	0	0	0	0	0	0	0	0	0	0	0	0	0	0	0	0	0	0	0	0	0	0	0	0	0	0	0	0	0	0	0	0	0	0	0	620	684	0	388	394	0	628
301.18987 Da 440.88 s	7.35	3001826	0	412	0	0	0	0	0	0	0	358	0	0	344	0	0	0	0	0	0	0	3924	5036	3572	3862	2154	0	1846	1154	1350	1548	342	0	0	0	0	1102	1120	1358	804	0	0	0	0	0	0	0	0
530.20072 Da 443.07 s	7.38	52919344	0	0	0	0	0	0	0	0	0	0	0	0	0	0	0	0	0	0	0	0	0	0	0	0	0	0	0	0	0	0	0	0	0	0	0	0	0	0	0	0	2340	1838	2070	2338	2262	2468	2400
464.09612 Da 443.30 s	7.39	46308884	0	0	0	0	0	264	0	0	0	0	0	0	0	0	0	0	0	0	0	0	0	0	0	0	0	0	0	0	0	0	0	0	0	0	0	0	0	0	0	0	0	0	0	0	0	0	0
308.09204 Da 443.34 s	7.39	30708476	0	0	0	0	1336	680	0	670	368	712	0	0	2942	0	0	0	0	544	500	0	548	0	610	472	0	0	434	0	0	0	560	406	0	570	282	646	0	676	578	812	2004	0	0	0	0	0	0
1173.55301 Da 443.79 s	0.74	58576923	0	0	0	0	0	0	0	0	0	0	492	0	460	0	0	0	0	0	0	0	0	0	0	0	0	0	0	0	0	0	586	562	270	0	0	0	0	0	0	0	6552	7330	7078	6696	6642	10642	10068
208.08453 Da 444.77 s	7.41	20707725	806	908	658	484	710	0	0	0	0	548	0	0	0	0	0	0	0	0	0	0	686	814	0	0	0	0	0	0	0	0	0	0	0	0	0	0	0	0	0	0	0	740	0	634	0	874	980
982.33160 Da 445.18 s	7.42	98132433	0	0	0	0	0	0	0	0	0	0	0	0	0	0	0	0	0	0	0	0	0	0	0	0	0	0	0	0	0	0	0	0	0	0	0	0	0	0	0	0	0	0	0	0	0	0	0
1621.76983 Da 446.20 s	7.44	80987764	0	0	0	0	0	0	0	0	0	0	0	0	0	0	0	0	0	0	0	0	0	0	0	0	0	0	0	0	0	0	0	0	0	0	0	0	0	0	0	0	6626	6824	6632	5846	6292	13744	15164
952.32244 Da 447.00 s	7.45	95131516	0	0	0	0	0	0	0	0	0	0	0	0	0	0	0	0	0	0	0	0	0	0	0	0	0	0	0	0	0	0	0	0	0	0	0	0	0	0	0	0	0	0	0	0	0	0	0
418.25689 Da 449.53 s	7.49	41724961	9812	10858	10492	10304	11610	4944	4844	5418	5300	4438	4516	4180	4864	5312	0	3004	3618	3352	2710	3350	626	940	770	802	0	0	3030	3266	3058	3458	2242	2234	2434	2584	2908	2220	2694	2450	2744	2466	0	0	0	0	0	0	0
477.23661 Da 449.91 s	0.75	47622934	734	652	590	782	498	0	358	486	496	434	1754	1664	1796	1630	0	1458	1104	1420	1616	1640	924	422	0	0	0	0	630	558	726	470	3028	2632	2644	2344	2914	3658	3604	3748	4046	3864	0	0	0	618	0	0	0
572.35722 Da 450.50 s	7.51	57134994	3730	3658	3136	3652	2990	1776	2154	2410	2550	2306	13690	11076	12988	12236	0	8808	8420	10188	8846	9186	0	0	0	0	0	0	1090	1224	1022	804	24148	21536	22278	23114	24530	26104	27546	24720	24628	26414	0	0	0	0	0	0	0
367.12756 Da 451.13 s	7.52	36612028	0	0	0	0	0	0	0	0	0	0	0	0	0	0	0	0	0	0	0	0	0	0	0	0	0	0	0	0	0	0	0	0	0	0	0	0	0	0	0	0	11126	11142	10096	11210	11442	7418	8484
240.09890 Da 452.50 s	7.54	23909163	1728	1652	1466	1596	0	1126	0	1312	1708	1692	5354	5772	5760	6018	0	1334	1112	1200	1490	1306	1762	1828	1546	1564	764	1388	974	1180	966	1012	5112	5058	3528	4526	5002	2064	1822	2066	1732	1704	3986	3662	3248	3506	4226	4132	4384
952.37384 Da 452.60 s	7.54	95136656	0	0	0	0	0	0	0	0	0	0	0	0	0	0	0	0	0	0	0	0	0	0	0	0	0	0	0	0	0	0	0	0	0	0	0	0	0	0	0	0	0	0	0	0	0	0	0
769.31563 Da 453.22 s	7.55	76830836	0	0	0	0	0	0	0	0	0	0	0	0	0	0	0	0	0	0	0	0	0	0	0	0	0	0	0	0	0	0	0	0	0	0	0	0	0	0	0	0	0	0	0	0	0	0	0
372.27344 Da 453.40 s	7.56	37126616	0	0	0	0	0	0	0	0	0	0	0	0	0	0	0	0	0	0	0	0	0	0	0	0	0	0	0	0	0	0	0	0	0	0	0	0	0	0	0	0	6688	7310	6622	6394	6776	13120	12096
386.11498 Da 453.80 s	7.56	38510771	594	572	388	558	632	460	0	0	0	0	0	1114	0	680	0	780	780	812	758	956	3484	0	3016	3304	764	0	1692	1530	1764	1412	964	1124	942	968	914	2654	2962	3474	3302	2844	460	474	0	438	0	0	0
564.24241 Da 453.81 s	7.56	56323513	0	0	0	0	0	0	0	0	0	0	282	0	0	0	0	0	0	0	0	0	0	0	0	0	0	0	0	0	0	0	0	0	0	0	0	0	0	0	0	0	5522	5234	5686	5218	5672	6238	5794
407.24158 Da 454.05 s	7.57	4062343	0	0	0	0	436	0	292	518	0	0	712	754	716	460	0	0	0	190	0	0	292	0	0	0	0	0	0	198	0	380	0	350	0	0	0	0	0	0	0	0	6060	6566	6834	6716	6880	12480	12210
518.23675 Da 454.12 s	7.57	51722947	0	0	0	0	0	0	0	0	0	0	0	0	0	0	0	0	0	0	0	0	0	0	0	0	0	0	0	0	0	0	0	0	0	0	0	0	0	0	0	0	1164	1102	1658	1556	1512	1574	1412
691.37443 Da 454.35 s	7.57	69036715	0	0	0	0	0	0	0	0	0	0	0	0	0	0	0	0	0	0	0	0	0	0	0	0	0	0	0	0	0	0	0	0	0	0	0	0	0	0	0	0	0	0	0	0	0	0	0
906.40885 Da 454.98 s	7.58	90540157	0	0	0	0	0	0	0	0	0	0	0	0	0	0	0	0	0	0	0	0	0	0	0	0	0	0	0	0	0	0	0	0	0	0	0	0	0	0	0	0	0	0	0	0	0	0	0
474.23347 Da 455.42 s	7.59	47322619	0	0	0	0	0	0	328	0	0	0	0	0	0	0	0	0	0	0	0	0	0	0	0	0	0	0	0	0	0	0	0	0	0	0	0	0	0	0	0	0	0	0	0	0	0	0	0
838.33326 Da 456.07 s	0.76	83732599	0	0	0	0	0	0	0	0	0	0	0	0	0	0	0	0	0	0	0	0	0	0	0	0	0	0	0	0	0	0	0	0	0	0	0	0	0	0	0	0	0	0	0	0	0	0	0
400.27945 Da 456.48 s	7.61	39927217	0	0	0	0	264	0	0	0	242	0	0	0	0	0	0	0	0	0	0	338	0	0	0	0	0	0	0	0	0	0	0	0	0	0	0	0	0	0	0	0	6878	6724	6972	6562	6942	19964	20826
256.09602 Da 456.80 s	7.61	25508874	2424	2052	2394	2520	3220	2580	2000	1728	1370	1864	1622	1840	1738	2286	0	2636	4106	2856	3196	2982	2966	3948	3212	4354	1534	3776	3400	4632	3172	3708	2464	3240	2244	2732	2540	3912	3990	3236	3904	3840	3336	3182	3092	3368	3394	2520	2224
294.12267 Da 456.86 s	7.61	29311539	0	0	542	0	0	0	0	574	0	478	0	0	0	0	0	0	0	0	0	0	492	802	614	546	0	934	606	570	762	592	0	0	0	0	0	0	602	0	0	0	4044	3758	4000	3944	3918	3900	4180
422.14461 Da 457.19 s	7.62	42113733	9238	8064	7606	7524	7868	5280	6886	7012	5294	6398	4990	4860	5038	4966	0	9296	8848	9074	8440	9194	9286	10042	9394	10264	5120	11240	12260	12696	11036	11396	6716	7020	7362	8022	6718	13820	11692	12008	12326	12100	9782	9696	8764	9890	9552	7290	6174
242.11791 Da 457.56 s	7.63	24111064	1730	1484	2098	1360	1786	1026	1272	1606	1286	992	2698	2608	2250	2236	0	860	2566	1896	2294	2082	4898	5228	5154	5118	2566	1186	2530	2908	3044	2448	3032	1686	2288	1588	2550	4788	4674	5284	5270	4544	0	0	800	0	0	2394	1938
694.31766 Da 457.98 s	7.63	69331039	0	178	0	0	0	0	0	244	0	0	0	0	0	0	0	0	0	0	0	0	0	0	0	0	0	0	0	0	0	0	0	0	0	0	0	0	0	0	0	0	0	0	0	0	0	0	0
317.19443 Da 458.20 s	7.64	31618715	0	0	0	0	0	0	0	0	0	282	0	0	0	0	0	0	0	0	0	290	0	0	0	0	0	0	0	0	0	0	0	0	0	0	0	0	0	264	0	0	7116	7454	7230	9354	7696	19606	17918
547.28467 Da 458.51 s	7.64	5462774	0	0	0	0	0	0	0	0	0	0	0	0	0	0	0	0	0	0	0	0	0	0	0	0	0	0	0	0	0	0	0	0	0	0	0	0	0	0	0	0	1234	1302	1130	1408	1120	0	0
284.08966 Da 458.77 s	7.65	28308238	0	0	846	0	474	552	384	786	392	0	1180	1232	1100	1200	0	0	0	0	0	0	0	0	0	0	0	0	0	0	0	0	706	744	694	830	0	0	0	256	396	0	2352	2594	3032	2718	2212	1262	1278
231.11012 Da 459.06 s	7.65	23010284	206	566	452	604	596	580	556	268	432	346	332	380	474	498	0	350	0	316	278	280	0	0	930	506	478	750	598	492	572	562	276	348	0	250	314	560	0	470	602	244	1692	1946	1548	1760	1570	2718	2242
501.28070 Da 460.77 s	7.68	50027343	0	378	0	0	434	0	0	0	426	434	0	0	0	0	0	0	0	0	0	0	0	0	0	0	0	0	0	0	0	0	0	0	0	0	0	0	0	0	0	0	21806	21696	19628	20932	20852	50006	47636
434.26370 Da 461.68 s	7.69	43325643	0	0	0	0	0	0	0	0	0	0	0	0	0	0	0	0	0	0	0	0	0	0	0	0	0	0	0	0	0	0	0	0	0	0	0	0	0	0	0	0	7842	8062	8678	8056	8534	16654	17272
627.32266 Da 461.72 s	0.77	62631538	0	0	0	0	0	0	0	0	0	0	0	0	0	0	0	0	0	0	0	0	0	0	0	0	0	0	0	0	0	0	0	0	0	0	0	0	0	0	0	0	10120	9384	9000	9536	9014	11768	12306
295.10794 Da 462.54 s	7.71	29410066	588	632	370	664	674	422	380	508	264	0	0	686	752	740	0	546	602	0	532	0	700	962	770	550	0	0	0	0	274	288	0	0	0	0	0	0	0	434	0	0	0	0	0	0	0	0	0
86.07105 Da 462.83 s	7.71	8506377	3462	2538	0	2542	2250	1332	1516	1304	0	0	0	0	0	906	0	0	0	0	0	848	0	0	0	0	592	2228	0	1694	0	0	664	692	888	0	834	726	448	380	296	710	7184	6110	6414	5642	5300	5290	5944
399.10922 Da 463.54 s	7.73	39810195	0	0	0	0	0	0	0	0	0	0	0	0	0	0	0	0	0	0	0	0	0	0	0	0	0	0	0	0	0	0	0	0	0	0	0	0	0	0	0	0	0	0	0	0	0	0	0
286.13955 Da 463.71 s	7.73	28513227	0	0	0	0	0	0	0	0	0	0	0	0	0	0	0	0	0	0	0	0	0	0	0	1114	0	0	0	0	0	0	0	0	0	0	0	0	0	0	0	0	4680	4256	4170	4032	3524	2896	3104
422.21688 Da 464.90 s	7.75	4212096	0	0	0	0	0	0	0	0	0	0	0	0	0	0	0	0	0	0	0	0	0	0	0	0	0	0	0	0	0	0	0	0	0	0	0	0	0	0	0	0	17294	16910	17144	16172	16540	33646	35374
226.11991 Da 465.55 s	7.76	22511264	6066	6310	6380	5438	5098	6568	6366	6298	6512	7180	34592	36980	37224	38460	0	2430	2488	2358	2098	2656	4528	3348	3362	3238	2234	2478	2276	3556	2184	2634	1996	2132	2332	1964	2006	4486	5124	5198	4370	5328	15682	16596	16352	16562	15398	18992	17804
386.12161 Da 465.64 s	7.76	38511433	0	0	0	0	0	0	0	0	0	0	662	0	0	0	0	0	0	582	0	0	3292	2910	0	0	1494	0	0	0	0	0	0	0	0	0	0	2050	0	2416	0	0	4914	4238	5016	5704	5456	3696	3388
432.10750 Da 465.82 s	7.76	43110023	0	0	0	0	0	0	0	0	0	0	0	0	0	0	0	0	0	0	0	0	0	0	0	0	0	0	0	0	0	0	0	0	0	0	0	0	0	0	0	0	4768	5176	5202	6084	4570	1270	1184
260.16196 Da 465.97 s	7.77	25915468	0	0	0	0	0	0	0	0	0	0	0	0	0	0	0	0	1390	902	1016	758	5544	5046	4754	4672	2930	0	1262	1192	1110	1218	1652	1670	1254	1248	1262	7818	7704	8064	7746	7836	0	0	0	0	0	0	0
462.17356 Da 466.05 s	7.77	46116628	0	0	0	0	0	0	446	0	0	0	0	0	0	0	0	0	0	0	0	0	0	0	0	0	0	904	0	0	0	0	0	0	0	0	0	0	0	0	0	0	1102	1252	1270	1338	1078	964	946
278.16268 Da 468.63 s	7.81	27715541	466	0	0	1026	744	0	0	0	0	0	0	0	0	0	0	0	0	0	0	0	0	0	0	0	0	0	0	0	0	0	0	0	0	0	0	0	0	0	0	0	15464	14062	15462	15660	16134	9004	8776
193.07321 Da 469.89 s	7.83	19206593	1084	0	586	530	0	0	394	472	552	438	256	0	480	498	0	0	318	0	0	0	0	0	626	602	366	526	424	490	0	378	450	0	0	0	0	464	514	0	0	636	810	1184	1386	1238	1318	1036	1758
247.09823 Da 470.21 s	7.84	24609095	864	1144	1078	1040	914	0	634	922	818	818	888	832	922	676	0	0	356	0	0	242	1382	1208	1108	974	850	648	936	846	914	830	0	700	0	562	572	0	506	700	0	548	970	1074	716	1240	982	958	1070
331.21133 Da 471.11 s	7.85	33020405	522	508	496	562	666	664	728	496	624	492	572	554	706	672	0	0	0	0	528	656	576	0	560	0	0	0	332	536	538	0	784	874	660	508	692	938	750	588	922	670	16024	13280	16922	17050	15432	2722	2204
434.21497 Da 471.15 s	7.85	43320769	0	0	0	0	0	354	0	384	466	408	366	0	0	0	0	0	0	436	0	440	0	0	0	0	0	0	0	0	0	0	380	228	0	0	0	0	0	0	460	0	1294	0	1610	0	1228	0	0
804.28370 Da 472.96 s	7.88	80327642	0	0	0	0	0	0	0	0	0	0	0	0	0	0	0	0	0	0	0	0	0	0	0	0	0	0	0	0	0	0	0	0	0	0	0	0	0	0	292	0	0	0	0	0	0	0	0
204.09398 Da 473.04 s	7.88	2030867	1408	1448	1646	1640	1622	1564	1476	1694	1480	1212	5036	4744	5218	5956	0	5174	6072	5946	5544	5316	2310	2100	1452	1824	1110	1504	2006	1862	1274	1456	5546	5934	4536	4872	4930	10702	10936	9920	10958	9708	2886	3322	3080	3150	3176	2886	2650
194.05721 Da 473.71 s	0.79	19304993	390	316	0	246	0	0	0	0	0	0	440	0	548	368	0	0	372	0	0	0	668	762	574	1064	762	0	0	0	0	0	0	270	430	346	0	0	480	0	0	0	1110	1178	1222	970	1214	1288	1082
710.23334 Da 474.47 s	7.91	70922606	0	0	0	0	0	0	0	0	0	0	0	0	0	0	0	0	0	0	0	0	0	0	0	0	0	0	0	0	0	0	0	0	0	0	0	0	0	0	0	0	0	0	0	0	0	0	0
548.18995 Da 476.26 s	7.94	54718268	0	0	0	0	0	0	0	0	0	0	0	0	0	0	0	0	0	0	0	0	0	0	0	0	0	0	0	0	0	0	0	0	0	0	0	0	0	0	0	0	11048	11922	11240	10454	11254	3344	3848
820.28054 Da 476.36 s	7.94	81927327	0	0	0	0	0	0	0	0	0	0	0	0	0	0	0	0	0	0	0	0	0	0	0	0	0	0	0	0	0	0	0	0	0	0	0	0	0	0	0	0	752	0	0	492	0	0	0
620.20153 Da 476.66 s	7.94	61919425	0	0	0	0	0	0	0	0	0	0	0	0	0	0	0	0	0	0	0	0	0	0	0	0	0	0	0	0	0	0	0	0	0	0	0	0	0	0	0	0	0	0	0	0	0	0	0
1664.44430 Da 476.96 s	7.95	83121487	0	0	0	0	0	0	0	0	0	0	0	0	0	0	0	0	0	0	0	0	0	0	0	0	0	0	0	0	0	0	0	0	0	0	0	0	0	0	0	0	0	572	566	734	690	0	0
372.23722 Da 476.97 s	7.95	37122994	372	404	462	0	0	496	444	428	498	702	576	670	704	700	0	192	386	0	0	0	0	614	316	296	0	0	356	0	0	430	0	0	0	0	0	0	0	0	0	0	4352	4278	3944	4220	3880	3516	3906
462.11656 Da 476.97 s	7.95	46110929	0	0	0	0	0	0	0	0	0	0	0	0	0	0	0	0	0	0	0	0	0	0	0	0	0	0	0	0	0	0	0	0	0	0	0	0	0	0	0	0	65006	64884	65606	68084	66088	17146	17890
832.22297 Da 477.13 s	7.95	83121569	0	0	0	0	0	0	0	0	0	0	0	0	0	0	0	0	0	0	0	0	0	0	0	0	0	0	0	0	0	0	0	0	0	0	0	0	0	0	0	0	0	0	0	0	0	0	0
878.22783 Da 477.22 s	7.95	87722056	0	0	0	0	0	0	0	0	0	0	0	0	0	0	0	0	0	0	0	0	0	0	0	0	0	0	0	0	0	0	0	0	0	0	0	0	0	0	0	0	2658	3092	2910	2890	2654	0	0
254.05765 Da 477.22 s	7.95	25305038	0	0	0	0	0	0	0	0	0	0	0	0	0	0	0	0	0	0	0	0	0	0	0	0	0	0	0	0	0	0	0	0	0	0	0	0	0	0	0	0	3596	3500	3108	3820	3422	840	0
506.14331 Da 477.27 s	7.95	50513604	0	0	0	0	0	230	0	0	0	0	0	0	0	0	0	0	0	0	0	0	0	0	0	0	0	0	0	0	0	0	0	0	0	0	0	0	0	0	0	0	18946	20006	20104	20378	21324	4888	4180
404.16896 Da 477.42 s	7.96	40316168	0	0	310	0	392	572	752	746	620	816	0	0	0	0	0	0	0	0	0	0	0	0	0	0	0	0	0	0	0	0	0	0	0	0	0	0	0	0	0	0	6178	7214	7178	7298	7420	6912	6250
580.16199 Da 478.36 s	7.97	57915471	0	0	0	0	0	0	0	0	0	0	0	0	0	0	0	0	0	294	0	0	0	0	0	0	0	0	0	0	0	280	0	0	0	0	0	574	0	778	928	642	0	0	0	500	402	0	0
173.10438 Da 479.06 s	7.98	1720971	1574	1622	1768	1600	1636	1132	1270	1298	1574	1196	0	0	1096	1086	186	1480	1062	1104	1132	1136	4716	4438	4860	4838	2304	5868	6994	6510	5258	6126	1350	1318	1604	1780	1112	1820	1400	1912	2126	1956	2488	1930	1876	2036	2234	2280	2232
360.20283 Da 479.15 s	7.99	35919555	422	0	360	0	458	0	488	178	566	342	466	0	514	518	0	0	0	0	446	0	0	524	666	710	0	0	830	664	654	836	600	478	580	0	490	968	1210	1426	1422	1354	0	0	0	0	0	0	0
564.14952 Da 479.39 s	7.99	56314225	1472	1100	1126	1130	886	2394	2840	2790	2504	3510	742	956	596	868	0	1320	1068	1378	1260	1274	0	0	0	0	0	0	972	960	990	1370	0	0	0	602	0	0	0	0	0	0	8164	9060	9448	9616	9530	5704	6156
373.22197 Da 479.66 s	7.99	37221469	0	0	0	0	0	0	0	0	0	280	300	308	0	0	0	0	0	0	0	0	0	0	0	0	0	0	0	0	0	0	0	0	0	0	0	0	0	744	0	0	10886	11900	11060	9958	11516	16518	15370
520.25140 Da 480.00 s	0.08	51924412	0	0	0	0	0	0	0	0	0	0	0	0	0	0	0	0	0	0	0	0	0	0	0	0	0	0	0	0	0	0	0	0	0	0	0	0	0	0	0	0	1028	978	936	1104	904	1364	1346
566.25716 Da 480.20 s	0.08	56524988	0	0	0	0	0	0	0	0	0	0	272	0	0	0	0	0	0	0	0	0	0	0	0	0	0	0	0	0	0	0	0	0	0	0	0	0	0	0	0	0	3420	3360	3476	3220	3280	4118	4038
936.36109 Da 480.22 s	0.08	93535382	0	0	0	0	0	0	0	0	0	0	0	0	0	0	0	0	0	0	0	0	0	0	0	0	0	0	0	0	0	0	0	0	0	0	0	0	0	0	0	0	0	0	0	0	258	0	0
810.34194 Da 480.76 s	8.01	80933466	0	0	0	0	0	0	0	0	0	0	0	0	0	0	0	0	0	0	0	0	0	0	0	0	0	0	0	0	0	0	0	0	0	0	0	0	0	0	0	0	0	0	0	0	0	0	0
706.20100 Da 481.31 s	8.02	70519372	0	0	0	0	0	0	0	0	0	0	0	0	0	0	0	0	0	0	0	0	0	0	0	0	0	0	0	0	0	0	0	0	0	0	0	0	0	0	0	0	0	0	0	0	0	0	0
196.07244 Da 481.44 s	8.02	19506516	54470	53530	54706	56574	55378	69780	73038	68406	68910	72990	25118	25604	28538	26946	0	190376	190440	187822	195004	184664	136944	129278	127756	134180	69072	144452	144882	147182	155420	140234	113946	120014	111562	118416	118512	61332	65534	62588	59106	58866	10376	9958	8830	8606	7958	15168	14064
392.14744 Da 481.60 s	8.03	39114016	1784	1424	1432	1648	1634	2478	2976	2198	2356	2176	1930	1834	1928	1986	0	13012	11224	11080	11232	11300	5226	5674	5264	6568	2058	0	7656	6438	7446	7078	4970	4954	5518	5604	5328	1974	1546	1598	1682	1866	0	0	406	0	0	0	0
293.14778 Da 482.08 s	8.03	2921405	496	702	578	526	762	372	0	468	592	360	940	748	754	884	0	798	820	672	448	720	560	0	0	0	0	414	260	352	0	642	954	1132	864	1064	1138	1594	1634	1500	1442	1270	566	546	424	446	590	714	432
164.04605 Da 483.33 s	8.06	16303877	0	600	658	0	678	972	1094	984	728	1084	1196	1176	1516	1212	0	1132	1278	1348	1250	1658	734	0	0	1306	0	2068	2052	1896	2328	1866	856	740	0	940	922	2292	2668	2688	2494	2522	5700	6284	5262	5480	6676	1840	1340
272.05596 Da 485.18 s	8.09	27104868	1366	1450	1930	1646	1114	1792	2932	1936	1620	1758	1564	1596	1326	1252	0	3618	2962	3378	3472	3008	2268	2752	2346	2848	1632	3594	4094	3988	4146	4038	1398	1198	1322	1400	1294	6486	7202	5900	5908	6662	416	0	298	0	0	320	0
90.02954 Da 486.02 s	0.81	8902226	28258	0	24262	24192	23958	24660	22734	22220	21128	23688	20236	19332	19450	18284	13856	18990	18886	19112	18838	17894	13240	14492	12768	13310	14512	12332	11756	13086	11976	11774	14898	12452	11680	14214	10912	7952	8600	8336	8688	7380	12144	12430	13296	13712	13984	11648	11788
362.13771 Da 486.18 s	0.81	36113044	4914	5066	6174	5514	4834	6642	6666	6786	6482	7436	3132	3620	3334	3848	0	15116	14466	15404	13782	15364	4212	4270	3746	4666	2512	5910	6522	6518	6034	7140	3940	4526	4494	4380	4344	3972	4420	3958	4186	4568	592	464	1198	0	0	1162	1024
638.14862 Da 486.88 s	8.11	63714134	0	0	0	0	0	0	0	348	0	0	0	0	0	0	0	0	0	0	0	0	0	0	0	0	0	0	0	0	0	0	0	0	0	0	0	0	0	0	0	0	0	0	0	0	0	0	0
1227.60078 Da 487.12 s	8.12	61279311	0	0	0	0	0	0	0	0	0	0	0	0	0	0	0	0	0	0	0	0	0	0	0	0	0	0	0	0	0	0	0	0	0	0	0	0	0	0	0	0	13908	13114	11754	12656	14238	16734	16168
1485.69645 Da 487.86 s	8.13	74184095	0	0	0	0	0	0	0	0	0	0	0	0	0	0	0	0	0	0	0	0	0	0	0	0	0	0	0	0	0	0	0	0	0	0	0	0	0	0	0	0	1994	2002	1814	1632	2192	2738	3224
294.12146 Da 488.04 s	8.13	29311419	520	0	0	0	0	0	0	0	0	0	0	0	0	0	0	0	0	0	0	0	438	550	0	460	0	0	0	0	0	0	0	0	0	0	0	0	0	0	0	0	0	0	0	1236	0	0	1484
122.07129 Da 488.79 s	8.15	12106402	16204	15320	15210	18640	16282	20572	19400	20140	22500	18724	17138	17106	17496	18200	0	24648	23550	26612	26414	24602	5002	4686	4050	3992	2616	7386	6444	6514	6728	6544	7686	6920	8246	6536	8012	12044	11846	12168	11050	11900	0	0	0	0	0	0	0
802.37017 Da 488.83 s	8.15	80136289	0	0	0	0	0	0	0	0	0	0	0	0	0	0	0	0	0	0	0	0	0	0	0	0	0	0	0	0	0	0	0	0	0	0	0	0	0	0	0	0	0	0	0	0	0	0	0
354.10877 Da 489.66 s	8.16	35310149	15510	13684	15732	15354	14766	18128	16824	16996	18488	17862	12086	11886	12160	13366	0	18614	18374	19880	20772	17642	1858	1822	1558	1926	832	3564	4230	3924	4882	3996	5472	5764	5802	5084	5362	4394	4678	4778	4476	4666	2508	2950	2664	2312	2460	2832	2876
332.12660 Da 489.79 s	8.16	33111932	41774	38804	40612	41572	38972	55828	54416	56000	56348	58226	40666	38514	41198	39854	0	71036	70208	73388	69192	70262	3970	3448	2914	2870	1024	6486	6634	7480	8228	6886	9002	8520	8256	8348	8432	16686	15594	16520	16138	16162	2204	2326	1950	2100	2464	3600	3094
346.10616 Da 490.03 s	8.17	34509888	0	0	0	0	0	0	0	0	0	0	0	0	0	0	0	0	1320	1390	1320	0	3058	3570	4442	3252	1318	2572	2088	1942	2028	2308	1202	1506	1196	1314	1336	4894	4988	4542	5296	4176	0	0	0	0	0	0	0
982.23918 Da 490.16 s	8.17	98123191	0	0	0	0	126	0	0	0	0	0	0	0	0	0	0	0	0	0	0	0	0	0	0	0	0	0	0	0	0	0	0	0	0	0	0	0	0	0	0	0	0	0	0	0	0	0	0
601.21616 Da 490.19 s	8.17	60020888	0	0	0	0	0	0	0	0	0	0	0	0	0	0	0	0	0	0	0	0	0	0	0	0	0	0	0	0	0	0	0	0	0	0	0	0	0	0	0	0	0	0	556	0	0	0	0
120.05545 Da 490.37 s	8.17	11904817	9716	8564	8684	9230	10240	10486	9740	11230	10832	10254	8128	7544	9000	9204	240	10470	10650	10174	11482	12130	2934	3188	2718	2460	1212	4222	4688	5008	5372	4784	3572	3532	4368	4310	4306	6460	5864	7052	5558	4826	5990	5030	5662	6006	6474	6756	6486
588.24283 Da 492.29 s	0.82	58723555	0	0	0	0	140	0	0	0	0	0	0	0	0	0	0	0	0	0	0	0	0	0	0	0	0	0	0	0	0	0	0	0	0	0	0	0	0	0	0	0	5198	6290	5264	5002	5504	6082	6042
460.10093 Da 492.30 s	8.21	45909365	0	0	0	0	0	0	0	0	0	0	480	0	0	0	0	0	0	0	0	0	0	0	0	0	0	0	0	0	0	0	0	0	0	0	0	0	0	0	0	0	0	0	584	480	0	0	668
673.31344 Da 493.19 s	8.22	67230617	0	0	0	0	0	0	0	0	0	0	0	0	0	0	0	0	0	0	0	0	0	0	0	0	0	0	0	0	0	0	0	0	0	0	0	0	0	0	0	0	1968	2150	2122	0	0	0	0
244.13057 Da 496.17 s	8.27	24312329	9008	8440	9164	9820	8756	6436	5948	6038	6524	3670	6564	10098	9252	9592	0	6924	7448	7680	6956	6882	28132	29504	31712	29732	12300	14354	14426	16252	16208	15666	12770	13202	12716	11620	12730	24560	23462	24880	22630	21262	1232	1508	1160	1580	1512	1272	1518
373.18569 Da 496.19 s	8.27	37217842	0	0	0	0	0	0	0	0	0	0	0	0	0	0	0	0	0	0	0	0	0	0	0	0	0	0	0	0	0	0	0	0	0	0	0	0	0	0	0	0	14274	14758	14716	15774	15636	8422	8794
390.18910 Da 497.66 s	8.29	38918182	0	0	0	0	0	0	626	372	0	498	0	0	0	0	0	0	0	0	0	0	0	0	0	0	0	0	0	0	0	0	194	0	0	0	0	0	0	0	0	0	3122	3270	3070	2620	3028	3192	2638
329.23162 Da 498.42 s	8.31	32822434	692	942	666	770	1006	1982	2036	1788	1900	1858	3942	2582	2264	2152	0	930	1338	824	840	1398	1040	1334	1048	1526	790	1506	1444	1444	1534	1612	1224	828	1126	912	634	1114	1026	1042	1442	1078	20580	21684	21574	21096	21512	35016	35010
226.08267 Da 498.96 s	8.32	22507539	5714	6160	6510	6472	6850	9716	8424	9930	9774	9200	2660	2416	2836	2596	0	5342	5178	5764	5710	5424	1768	2192	2000	1842	1130	5280	4664	4652	4640	4210	2886	2826	2560	2770	2872	1318	1220	1174	1244	1282	2940	2680	2554	2572	3534	3850	4012
666.29312 Da 499.14 s	8.32	66528584	970	830	920	816	900	0	0	0	0	0	0	0	0	0	0	2306	3020	2532	2210	2382	6474	6450	6946	6260	2856	0	3098	3252	3462	3306	2876	2910	3152	3654	2744	7958	8056	7902	8478	7326	0	0	0	0	0	0	0
242.11531 Da 499.40 s	8.32	24110803	18468	18258	16724	16854	19788	11314	9486	10802	10818	9392	10740	12356	12224	11716	0	39148	38660	38774	42506	39142	115630	109010	103056	107866	52272	47688	49706	43600	48058	44386	64840	67682	65718	65988	65352	125148	125324	121628	122250	120862	566	786	0	560	480	356	510
484.23167 Da 499.66 s	8.33	48322439	0	0	0	0	0	0	0	0	0	0	0	0	0	0	0	0	0	558	0	0	3620	3450	3416	3864	0	0	690	924	656	768	1514	1132	1160	1208	1408	4746	4966	4276	4970	4492	0	0	868	1126	1020	0	1366
278.16276 Da 499.73 s	8.33	27715548	428	746	0	692	808	0	0	0	0	0	0	0	0	0	0	0	0	0	0	0	0	0	0	0	0	372	0	0	0	0	0	0	0	0	0	0	0	0	0	0	32222	30038	32346	29710	32934	28426	29270
908.23796 Da 500.45 s	8.34	90723068	0	0	0	0	0	0	0	0	0	0	0	0	0	0	0	0	0	0	0	0	0	0	0	0	0	0	0	0	0	0	0	0	0	0	0	0	0	0	0	0	0	0	0	0	0	116	0
604.23678 Da 501.33 s	8.36	6032295	0	0	0	0	0	0	0	0	0	0	0	0	0	354	0	0	0	0	0	0	0	0	0	0	0	0	0	0	0	0	0	0	0	0	0	0	0	0	0	0	1426	1550	1390	1638	1832	1770	1822
938.24839 Da 501.55 s	8.36	93724111	0	0	0	0	0	0	0	0	0	0	0	0	0	0	0	0	0	0	0	0	0	0	0	0	0	0	0	0	0	0	0	0	0	0	0	0	0	0	0	0	0	0	0	0	0	0	0
315.21584 Da 501.62 s	8.36	31420857	360	266	0	226	0	1592	262	1664	1670	1170	2194	1678	2172	2422	0	832	730	684	662	844	0	678	798	904	342	918	860	686	1022	1006	576	572	576	658	0	0	852	852	650	646	9684	9112	8732	11022	10762	11708	12106
492.12728 Da 501.76 s	8.36	49112001	0	0	0	0	0	0	0	0	0	0	0	0	0	0	0	0	0	0	0	0	0	0	0	0	0	0	0	0	0	0	0	0	0	0	0	0	0	0	0	0	11966	11378	11622	10846	10530	3786	3338
284.06842 Da 501.88 s	8.36	28306114	0	0	0	0	0	0	0	0	0	0	0	0	0	0	0	0	0	0	0	0	0	0	0	0	0	0	0	0	0	0	0	0	0	0	0	0	0	0	0	0	1076	1486	1142	758	1234	394	720
190.08293 Da 502.20 s	8.37	18907566	300	312	334	294	316	354	396	534	664	468	584	488	534	600	0	410	264	0	588	314	400	400	0	0	0	392	0	542	554	454	0	180	370	0	396	0	0	0	812	704	168	0	0	0	0	0	0
892.24320 Da 502.20 s	8.37	89123592	0	0	0	0	0	0	0	0	0	0	0	0	0	0	0	0	0	0	0	0	0	0	0	0	0	0	0	0	0	0	0	0	0	0	0	0	0	0	0	0	0	0	0	0	0	0	0
460.13730 Da 502.74 s	8.38	45913002	1414	1600	1280	1942	1460	908	1446	1112	1222	1286	796	1022	706	736	0	0	826	428	0	658	436	696	0	0	0	0	0	304	0	572	698	0	364	0	568	0	510	0	580	0	1352	1656	1656	1690	1752	1160	1070
576.38991 Da 503.68 s	8.39	57538264	0	0	0	0	0	0	0	0	0	0	0	0	0	0	0	0	0	0	0	0	0	0	0	0	0	0	0	0	274	250	0	0	0	0	0	5100	5936	5250	5868	5148	0	0	0	0	0	0	0
288.19379 Da 504.03 s	0.84	28718651	10710	9918	9582	9138	9624	1366	1030	1000	1556	1100	1112	1400	1382	1410	0	14292	11540	13444	12216	11658	9618	9216	10816	11768	5004	16832	17730	18558	19132	16218	14832	14068	14898	16268	13932	89836	91442	86224	90960	87254	0	0	0	0	0	0	0
210.00161 Da 504.45 s	8.41	20899434	0	0	0	0	0	0	0	0	0	0	0	0	0	0	0	0	0	0	0	0	1070	1442	924	1196	600	916	876	936	984	970	0	0	0	0	0	1130	1170	1316	988	1426	0	0	0	0	0	0	0
205.07301 Da 504.68 s	8.41	20406573	23668	22942	24384	24140	26748	37036	37438	40536	37456	40672	2524	2684	2928	2660	0	2414	2636	2558	2490	2478	1048	1384	0	1356	662	4126	5290	5420	4314	4598	504	0	622	626	1098	1210	1376	1536	1224	1144	135592	132268	136046	138722	131866	179730	179670
410.14838 Da 506.97 s	8.45	4091411	0	0	0	0	0	262	810	648	724	492	0	0	0	0	0	0	0	0	0	0	0	0	0	0	0	0	0	0	0	0	0	0	0	0	0	0	0	0	0	0	8436	7674	8414	7432	8238	14570	17722
1197.53145 Da 507.88 s	8.46	59775845	0	0	0	0	0	0	0	0	0	0	0	0	0	0	0	0	0	0	0	0	0	0	0	0	0	0	0	0	0	0	0	0	0	0	0	0	0	0	0	0	9484	9074	10558	10864	9416	21402	23134
222.07242 Da 510.37 s	8.51	22106514	0	0	0	0	0	0	0	0	0	0	0	314	0	0	0	332	0	318	270	0	0	0	0	0	0	0	0	0	0	0	0	0	0	0	0	0	0	0	0	0	780	952	778	934	832	1570	1228
654.25191 Da 512.55 s	8.54	65324463	0	0	0	0	0	0	0	0	0	0	0	0	0	0	0	0	0	0	0	0	0	0	0	0	0	0	0	0	0	0	0	0	0	0	0	0	0	0	0	0	620	0	774	0	0	508	0
705.29724 Da 512.73 s	8.55	70428997	0	0	0	0	0	0	0	0	0	0	0	0	0	0	0	0	0	0	0	0	0	0	0	0	0	0	0	0	0	0	0	0	0	0	0	0	0	0	0	0	0	0	0	0	0	0	0
564.14888 Da 513.07 s	8.55	5631416	1864	1900	1376	2180	1754	4400	4094	4362	4596	3986	1144	946	1072	1260	0	1918	2222	1858	2530	2212	0	650	686	366	0	0	1902	1732	1504	1666	714	500	630	892	686	0	0	0	0	474	17788	18134	17574	17002	17806	11982	12198
228.13568 Da 513.31 s	8.56	22712841	10458	10342	10588	10450	11482	6784	8044	8206	6802	8432	15510	14828	13986	14716	0	9438	11484	10904	9148	9594	40310	43460	40654	38720	21202	17534	19654	18198	18300	16442	21092	18060	17944	20332	16628	37776	37160	37158	38108	36586	2686	2768	2820	3084	3190	3272	3884
994.23840 Da 513.52 s	8.56	99323112	0	0	0	0	0	0	0	0	0	0	0	0	0	0	0	0	0	0	0	0	0	0	0	0	0	0	0	0	0	0	0	0	0	0	0	0	0	0	0	0	0	0	0	0	0	0	0
630.35810 Da 514.26 s	8.57	62935082	0	0	0	0	0	0	0	0	0	0	0	0	0	0	0	0	0	0	0	0	0	0	0	0	0	0	0	0	0	0	0	0	0	0	0	0	0	0	0	0	0	0	0	0	0	0	0
792.32786 Da 514.26 s	8.57	79132058	0	0	0	0	0	0	0	0	0	0	0	0	0	0	0	0	0	0	0	0	0	0	0	0	0	0	0	0	0	0	0	0	0	0	0	0	0	0	0	0	0	0	0	0	0	0	0
756.21240 Da 515.72 s	0.86	75520512	0	0	0	0	0	0	0	0	0	0	0	0	0	0	0	0	0	0	0	0	0	0	0	0	0	0	0	0	0	0	0	0	0	0	0	940	1046	650	716	758	820	466	0	0	494	0	0
710.31194 Da 515.79 s	0.86	70930466	0	0	0	0	0	0	0	0	0	0	0	0	0	0	0	0	0	0	0	0	0	0	0	0	0	0	0	0	0	0	0	0	0	0	0	0	0	0	0	0	0	0	0	0	0	0	0
677.30170 Da 515.79 s	0.86	67629442	0	0	0	0	0	0	0	0	0	0	0	0	0	0	0	0	0	0	0	0	0	0	0	0	0	0	0	0	0	0	0	0	0	0	0	0	0	0	0	0	0	0	0	0	0	0	0
494.23733 Da 516.40 s	8.61	49323006	0	0	0	0	0	0	0	0	0	0	0	0	0	0	0	0	0	0	0	0	0	0	0	0	0	0	0	0	0	0	0	382	0	0	0	0	0	0	0	0	0	0	0	0	0	412	0
282.11421 Da 518.35 s	8.64	28110694	0	468	358	370	436	0	0	0	0	0	378	820	0	528	0	1546	1454	1682	1396	1570	3440	4106	2828	3596	588	2270	1826	1924	2108	1710	1434	1746	1500	1572	1228	6468	4954	6950	5986	5698	0	0	0	0	0	0	0
781.34801 Da 518.41 s	8.64	78034074	0	0	0	0	0	0	0	0	0	0	0	0	0	0	0	0	0	0	0	0	0	0	0	0	0	0	0	0	0	0	0	0	0	0	0	0	0	0	0	0	0	0	0	0	0	0	0
393.22612 Da 518.80 s	8.65	39221884	0	0	360	0	0	0	0	336	0	0	0	0	308	0	0	0	0	0	0	0	0	0	0	0	226	0	0	0	0	0	0	0	0	0	0	0	0	0	0	0	7992	7370	7974	6584	7606	12272	10418
680.26948 Da 519.52 s	8.66	6792622	1630	1606	2086	1526	1804	2600	1476	1614	1894	1722	4544	4334	5200	4652	0	626	512	0	0	0	370	456	0	0	0	0	798	886	898	1156	1550	1794	1662	1484	2242	0	422	382	334	320	3062	3374	3226	2868	3244	2262	2392
388.12005 Da 519.70 s	8.66	38711278	0	0	0	0	402	0	284	0	0	0	0	864	730	538	0	470	536	506	0	460	0	0	0	604	0	0	550	0	0	0	0	822	632	632	0	742	0	756	750	754	0	0	1502	0	1624	2084	2076
194.05689 Da 520.41 s	8.67	19304962	11820	11606	10976	11244	10974	56714	55802	56520	60232	57582	46748	51344	47750	50726	0	40564	43134	45894	41756	43194	41656	43118	40986	42388	21982	126450	118500	120282	123450	127058	32116	33096	35580	31992	36040	151086	159004	153272	152946	155328	11358	11162	9802	10656	9938	2196	2468
511.19606 Da 523.69 s	8.73	51018879	818	928	770	784	706	412	496	542	0	584	972	0	940	0	0	1560	1576	1628	1646	1424	5380	5392	5256	4968	2400	0	2960	2640	3548	2964	2520	2888	2394	2438	2730	5240	5252	5422	5412	5696	0	0	0	0	0	344	0
651.39530 Da 523.81 s	8.73	65038802	0	0	0	0	0	0	0	0	0	0	0	0	0	0	0	0	0	0	0	0	0	0	0	0	0	0	0	0	0	0	0	0	0	0	0	0	0	0	0	0	368	0	0	0	0	0	0
608.31666 Da 524.90 s	8.75	60730938	0	0	0	0	0	0	0	0	0	0	0	0	0	0	0	0	0	0	0	0	0	0	0	0	0	0	0	0	0	0	0	0	0	0	0	0	0	280	0	0	7980	7402	8010	7378	7758	11648	11260
799.33926 Da 526.02 s	8.77	79833198	0	0	0	0	0	0	0	0	0	0	0	0	0	0	0	0	0	0	0	0	0	0	0	0	0	0	0	0	0	0	0	0	0	0	0	0	0	0	0	0	10136	10052	9884	10032	9332	19044	19040
699.34369 Da 526.03 s	8.77	69833641	0	0	0	0	0	0	0	0	356	0	0	0	0	0	0	0	0	0	0	0	0	0	0	0	0	0	0	0	0	0	0	0	0	0	0	0	0	0	0	0	0	0	0	0	0	0	0
258.14662 Da 526.47 s	8.77	25713935	712	930	698	458	788	0	0	0	324	412	604	788	684	720	0	5552	5704	5894	6294	4748	3062	3068	2470	3118	1178	1592	1650	1452	1648	1758	1874	1894	1896	2198	1988	13014	11828	11916	13232	14490	0	418	0	0	0	0	0
488.26339 Da 527.31 s	8.79	48725611	722	0	0	0	0	0	0	0	0	0	0	0	0	0	0	464	0	556	0	0	9530	8686	10698	9660	2256	0	2460	2434	2600	2264	952	792	950	840	614	4382	4062	4730	4696	3808	0	0	0	0	0	0	0
645.33299 Da 527.77 s	0.88	64432572	0	0	0	0	0	0	0	0	0	0	0	0	0	0	0	0	0	0	0	0	0	0	0	0	0	0	0	0	0	0	0	0	0	0	0	0	0	0	0	0	0	0	0	0	0	0	0
90.02943 Da 528.44 s	8.81	8902215	21008	18842	19000	0	16610	14954	0	16892	16022	14424	13470	12922	12762	13048	12644	13708	13690	12924	11376	13054	9894	9644	10354	9456	11150	9836	10320	9900	9930	0	9818	10370	9620	10916	10334	6988	6996	0	0	5918	13670	12870	13214	13474	13092	11540	10880
544.32106 Da 531.71 s	8.86	54331378	0	0	0	0	0	0	0	0	0	0	0	0	0	0	0	0	0	0	0	0	0	0	0	0	0	0	0	0	0	0	0	0	0	0	0	0	0	0	0	0	0	0	0	0	0	0	314
382.12487 Da 532.42 s	8.87	38111759	988	1014	858	808	848	1338	1662	1260	1626	1302	638	1028	1166	856	0	1698	1260	1314	1454	1472	5234	5272	5412	5174	1730	0	3124	3474	3440	3106	968	886	946	1080	904	18956	16234	17112	16258	18504	0	0	0	0	0	0	0
1351.62660 Da 532.53 s	8.88	67480602	0	0	0	0	0	0	0	0	0	0	0	0	0	0	0	0	0	0	0	0	0	0	0	0	0	0	0	0	0	0	0	0	0	0	0	0	0	0	0	0	5196	4578	4718	4658	5320	18274	19152
242.11554 Da 533.30 s	8.89	24110826	4984	4530	5072	5084	4810	3928	3348	4358	4526	3358	17166	17868	20012	19974	0	5306	5310	4078	3520	3692	8694	7478	0	0	3786	4104	4300	5090	4290	3784	11512	12266	10744	11110	10288	0	10546	9124	13028	9622	5466	6870	5528	5598	4804	6502	5416
358.22200 Da 533.73 s	0.89	35721472	1040	642	0	768	758	1362	888	1032	1176	1342	954	1526	1174	978	0	0	0	0	0	0	0	0	0	0	0	0	1074	702	770	610	0	0	0	0	0	0	0	0	0	0	12104	12560	12294	12184	12012	14878	14956
434.12143 Da 534.07 s	0.89	43311415	0	0	0	0	0	0	0	0	0	0	0	0	0	0	0	0	0	0	0	0	0	0	0	0	0	0	0	0	0	0	0	0	0	0	0	0	0	0	0	0	2836	3858	2814	2778	3708	1242	1494
390.13125 Da 535.64 s	8.93	38912398	0	0	0	0	0	680	588	728	504	0	664	554	0	0	0	0	0	0	0	0	0	0	0	0	0	0	0	0	0	416	0	0	0	0	0	0	0	430	0	0	2110	1946	1812	2188	2034	1436	1738
390.18909 Da 535.89 s	8.93	38918182	0	0	0	0	0	0	0	294	0	368	0	0	402	0	0	0	0	0	0	0	0	0	0	0	0	0	0	0	0	0	0	0	0	0	0	0	0	520	0	0	2522	2620	2120	2572	2704	1518	1580
606.25260 Da 535.91 s	8.93	60524532	0	0	0	0	0	0	0	0	0	0	0	0	0	0	0	0	0	0	0	0	0	0	0	0	0	0	0	0	0	0	0	0	0	0	0	0	0	0	0	0	1656	2030	1704	1304	1716	2030	1960
145.05081 Da 537.44 s	8.96	14404353	3402	2974	2666	3412	3528	2664	2632	2894	3216	2746	2336	2450	2318	1904	414	1886	2552	1698	1968	2100	3898	3680	4106	4134	1890	8178	5914	6136	6512	7426	1712	1704	1774	1480	1824	2220	2442	2512	2880	2016	6390	5258	6004	5704	6232	2676	2100
865.36078 Da 538.71 s	8.98	86435351	0	0	0	0	0	0	0	0	0	0	0	0	0	0	0	0	0	0	0	0	0	0	0	0	0	0	0	0	0	0	0	0	0	0	0	0	0	0	0	0	21534	21106	21006	21966	20720	41124	43378
374.13730 Da 539.22 s	8.99	37313003	0	0	0	0	0	1168	684	994	0	774	1738	1768	1642	2006	0	1668	1550	1642	0	1760	0	0	0	0	0	0	0	670	0	394	968	1046	1422	1162	1336	834	0	0	0	0	1752	1812	1420	1692	1900	1116	1450
346.14221 Da 540.75 s	9.01	34513493	11606	10938	10628	10394	11346	6674	7704	7088	8054	7746	12120	11678	11260	11872	0	9292	7966	8556	9180	9726	40888	37198	39604	43144	18992	19178	16966	18082	18462	17704	16748	18406	17386	16468	17416	27266	27402	26712	26956	26334	9174	9372	8310	8116	8790	10506	10994
793.39708 Da 540.79 s	9.01	7923898	0	0	0	0	0	0	0	0	0	0	0	0	0	0	0	0	0	0	0	0	0	0	0	0	0	0	0	0	0	0	0	0	0	0	0	0	0	0	0	0	6834	6980	7088	7214	5964	13556	14088
280.13220 Da 540.87 s	9.01	27912492	0	0	0	0	0	0	0	0	0	0	0	0	0	0	0	0	0	0	0	0	0	0	0	0	0	0	0	0	0	0	0	0	0	0	0	0	0	0	0	0	0	0	0	482	0	558	664
331.21124 Da 541.78 s	9.03	33020396	950	798	702	552	784	1154	1640	1338	1206	1610	2176	1968	2324	2580	0	536	432	728	592	550	794	796	1300	1250	524	0	788	764	814	656	0	518	364	592	410	466	364	496	506	0	13152	14404	13236	13458	13800	18876	18804
790.38456 Da 543.10 s	9.05	78937728	0	0	0	0	0	0	0	0	0	0	0	0	0	0	0	0	0	0	0	0	0	0	0	0	0	0	0	0	162	0	0	0	0	0	0	0	0	0	0	0	0	0	0	0	0	0	0
427.19765 Da 545.20 s	9.09	42619037	644	890	772	1018	894	1034	570	544	662	540	1264	0	752	852	0	614	360	412	0	394	0	0	524	0	0	0	576	596	536	0	528	888	422	0	576	0	0	342	0	0	1630	1116	1182	1292	1286	1306	1512
561.28327 Da 547.51 s	9.13	56027599	0	0	0	0	0	0	0	0	0	0	0	0	0	0	0	0	0	0	0	0	0	0	0	0	0	0	0	0	0	0	0	0	0	0	0	0	0	0	0	0	1216	1164	852	1094	522	984	0
174.08809 Da 548.14 s	9.14	17308082	10050	9540	9120	10254	9642	9134	9150	9904	9172	7958	30658	34714	35298	35440	328	45974	46884	45224	44916	44704	47142	44576	45502	42524	20738	20140	18860	17720	20466	19378	36308	35378	35950	38406	38754	92312	94930	92432	92296	97678	8466	9212	8550	7384	10062	3300	4850
166.06150 Da 548.55 s	9.14	16505422	0	6338	4232	3806	4192	4448	3748	3604	5442	4304	11586	13286	12368	11504	0	7598	6736	8716	6772	7448	3460	3806	3796	4674	2384	3634	4116	3344	3724	3724	8562	8638	8806	7748	8780	9498	10862	9622	10746	8954	0	2572	3064	2310	2930	3436	3388
532.21685 Da 549.26 s	9.15	53120957	0	0	0	0	0	0	0	0	0	0	0	0	0	0	0	0	0	0	0	0	0	0	0	0	0	0	0	0	0	0	0	0	0	0	0	0	0	0	0	0	0	0	0	0	0	0	0
249.09970 Da 550.62 s	9.18	24809242	1806	1832	2116	1510	2172	1288	1260	1492	1424	1506	3314	3318	3158	3038	0	2168	2074	2534	2498	2512	718	1270	824	576	324	862	558	736	686	662	3386	3432	3238	3102	2876	4064	4542	4464	4270	4934	1148	1150	1230	1352	1250	1104	1266
244.08441 Da 550.99 s	9.18	24307714	1770	1734	1866	1688	1740	3510	3940	3570	3324	3406	0	0	0	0	0	570	632	0	0	912	0	0	0	0	0	0	830	912	0	732	0	0	0	0	0	0	0	0	0	0	1202	1450	1012	994	1174	844	858
229.09516 Da 551.41 s	9.19	22808788	0	0	0	0	0	0	0	148	0	0	0	0	0	0	0	0	0	0	0	0	0	0	0	312	0	452	388	414	0	0	0	0	0	0	0	0	0	0	0	246	0	0	0	0	0	0	0
514.24305 Da 551.91 s	0.92	51323577	0	0	0	0	0	0	0	0	0	0	0	0	0	0	0	0	0	0	0	0	0	0	0	0	0	0	0	0	0	0	0	0	0	0	0	0	0	0	0	0	6144	4958	5536	5470	6182	14704	15304
254.05760 Da 552.51 s	9.21	25305033	0	0	0	0	0	0	0	0	0	0	0	0	0	0	0	0	0	0	0	0	0	0	0	0	0	0	0	0	0	0	0	0	0	0	0	0	0	0	0	0	5056	4392	5448	5154	5382	3246	2852
566.22151 Da 553.85 s	9.23	56521423	0	0	0	0	0	0	0	0	0	0	0	0	0	0	0	0	0	0	0	0	0	0	0	0	0	0	0	0	0	0	0	0	0	0	0	0	0	0	0	0	4176	4266	4840	4556	4240	6024	6444
932.40954 Da 554.29 s	9.24	93140227	0	0	0	0	0	0	0	0	0	0	0	0	0	0	0	0	0	0	0	0	0	0	0	0	0	0	0	0	0	0	0	0	0	0	0	0	0	0	0	0	0	0	0	0	0	0	0
315.13190 Da 555.31 s	9.26	31412462	1720	1966	1546	1550	1944	776	994	958	1022	734	1718	1644	1742	1668	0	574	660	0	346	0	378	462	0	0	0	438	716	0	444	0	386	0	520	558	0	0	0	0	384	0	2610	2446	2380	2120	2158	2960	3374
772.20753 Da 555.79 s	9.26	77120025	962	772	742	904	710	2128	1836	1770	1824	2048	0	490	0	262	0	0	0	0	0	0	0	190	0	0	0	0	370	0	362	0	0	0	0	0	0	0	0	0	0	0	21290	23450	22580	20844	21544	11444	11380
302.08074 Da 555.96 s	9.27	30107347	0	0	0	0	0	0	320	0	234	0	304	0	0	222	0	412	0	500	0	0	3750	3902	3732	3974	1990	1264	1418	1306	1386	1084	732	406	572	0	314	3290	3918	3128	3572	3912	0	0	0	374	0	0	0
366.18904 Da 556.68 s	9.28	36518176	0	0	0	0	0	0	0	0	0	0	0	0	0	0	0	0	0	0	0	0	0	0	0	0	0	0	0	0	0	0	0	0	0	0	0	0	0	0	0	0	2158	1950	2196	2132	2480	2906	2284
505.30002 Da 558.56 s	9.31	50429274	2964	3200	3008	3476	2656	2486	2494	2694	2752	3462	15436	15358	14966	15210	0	372	0	0	0	298	1262	1234	1070	1024	444	0	1062	1478	890	1156	4180	4666	4566	5416	4586	0	0	0	384	312	0	0	0	0	0	0	0
406.18388 Da 559.96 s	9.33	4051766	926	654	0	1090	0	664	598	696	368	0	788	1308	720	712	0	0	0	0	548	0	402	0	0	0	0	0	0	0	0	0	0	0	0	0	0	0	0	0	0	0	632	868	740	0	0	938	974
132.07665 Da 560.18 s	9.34	13106938	2644	2454	0	2704	2470	0	1850	1646	1568	1574	0	0	0	0	0	0	0	0	0	0	0	0	1376	0	0	0	1374	1532	1540	1328	0	0	0	0	1230	0	800	0	1152	0	7702	7612	7706	8014	7288	8676	8258
934.21719 Da 561.81 s	9.36	93320991	0	0	0	0	0	0	0	0	0	0	0	0	0	0	0	0	0	0	0	0	0	0	0	0	0	0	0	0	0	0	0	0	0	0	0	0	0	0	0	0	758	552	0	750	0	0	0
446.08526 Da 561.97 s	9.37	44507798	0	0	0	0	0	0	0	0	0	0	0	0	0	0	0	0	0	0	0	0	0	0	0	0	0	0	0	0	0	0	0	0	0	0	0	0	0	0	0	0	2496	2062	3700	2590	2488	2630	2652
198.09918 Da 562.42 s	9.37	1970919	902	866	926	1206	824	630	556	288	724	514	832	726	848	962	0	520	522	488	378	334	2102	2180	2000	2002	914	1198	1132	1148	1100	1400	1042	1034	824	1070	1130	866	1018	942	828	960	746	628	528	684	688	758	868
324.16796 Da 565.39 s	9.42	32316068	820	452	0	802	466	724	688	794	830	630	3410	2858	3212	3070	0	2092	2382	1956	1970	2142	3406	2852	3714	3064	1690	2970	2910	2946	3158	3280	4012	4276	4182	3854	4306	6090	6594	6010	5710	6302	0	0	0	0	0	192	0
373.22183 Da 566.02 s	9.43	37221456	0	0	0	0	0	228	0	0	0	0	0	0	0	0	0	0	0	0	0	354	0	0	0	0	0	0	0	0	0	0	0	0	0	0	0	0	0	0	0	0	0	1028	0	0	0	1840	1388
270.05313 Da 566.63 s	9.44	26904586	0	0	0	0	0	0	0	0	0	0	0	0	0	0	0	0	0	0	0	0	0	0	0	0	0	0	0	0	0	0	0	0	0	0	0	0	0	0	0	0	7358	6510	6690	7164	7770	2252	2446
294.08735 Da 566.92 s	9.45	29308007	2538	2726	2270	2488	3080	734	748	942	682	904	2132	3460	2280	2412	0	1992	1226	930	1454	1870	5228	5916	5252	6286	3164	4334	4856	4166	4056	4632	1812	2032	2024	2516	2386	3762	2482	2866	3302	3250	0	0	0	0	0	0	0
300.15771 Da 566.98 s	9.45	29915044	706	956	942	728	958	0	0	0	0	0	0	0	0	0	0	0	0	350	0	600	26280	26914	27772	25084	10252	0	8226	8490	8572	8316	0	0	0	0	0	1244	1286	0	1046	0	0	0	0	0	0	0	0
1296.31907 Da 567.05 s	9.45	64715226	0	0	0	0	0	0	0	0	0	0	0	0	0	0	0	0	0	0	0	0	0	0	0	0	0	0	0	0	0	0	0	0	0	0	0	0	0	0	0	0	1360	1458	1270	1270	1180	0	0
478.11150 Da 567.06 s	9.45	47710423	0	342	0	352	0	0	0	0	0	0	0	0	0	0	0	0	0	0	0	0	0	0	0	0	0	0	0	0	0	0	0	0	0	0	0	0	0	0	0	0	117318	122876	115948	122300	127246	35028	35176
864.21516 Da 567.07 s	9.45	86320788	0	0	0	0	0	0	0	0	0	0	0	0	0	0	0	0	0	0	0	0	0	0	0	0	0	0	0	0	0	0	0	0	0	0	0	0	0	0	0	0	0	0	0	0	0	0	0
910.21782 Da 567.28 s	9.45	90921055	0	0	0	0	0	0	0	0	0	0	0	0	0	0	0	0	0	0	0	0	0	0	0	0	0	0	0	0	0	0	0	0	0	0	0	0	0	0	0	0	9864	8658	8432	8622	8866	1146	0
1728.42415 Da 567.45 s	9.46	8632048	0	0	0	0	0	0	0	0	0	0	0	0	0	0	0	0	0	0	0	0	0	0	0	0	0	0	0	0	0	0	0	0	0	0	0	0	0	0	0	0	3910	4562	4010	3814	3772	0	616
430.09032 Da 567.55 s	9.46	42908304	0	0	0	0	0	0	0	0	0	0	0	0	0	0	0	0	0	0	0	0	0	0	0	0	0	0	0	0	0	0	0	0	0	0	0	0	0	0	0	0	1798	2218	2214	2012	2646	2780	2418
136.05058 Da 568.10 s	9.47	1350433	6268	7002	6996	3624	7100	2672	3030	3918	3268	2518	6698	6466	7532	6502	0	3764	3596	4544	4276	4068	16922	18026	16406	16356	6466	9954	10244	12346	9934	9376	5912	5168	6004	5428	6964	9892	10930	11380	10134	11872	242	296	248	296	122	270	230
92.06100 Da 568.37 s	9.47	9105372	7038	8066	7538	7996	7458	3202	3092	4078	2736	3228	7838	7170	7862	6842	0	4012	4240	3532	3748	4554	14662	19076	15642	16182	6638	10942	10370	9916	9232	9118	5870	6344	7014	5662	6544	13238	11808	10606	11146	11928	0	0	0	0	0	0	0
228.13513 Da 570.78 s	9.51	22712786	5154	4474	5542	5834	4498	3208	4012	3962	4190	4046	13692	13668	13606	13446	0	5174	4850	6320	5884	5658	6366	6284	5552	5934	2600	3908	3646	3678	4180	3534	4546	4246	4472	4310	4314	7808	6706	6998	8034	7640	2886	4032	3610	2750	3260	3080	3554
359.20723 Da 571.71 s	9.53	35819995	532	390	336	374	260	750	468	732	774	566	1008	820	0	0	0	676	516	402	0	592	422	688	546	442	260	0	330	266	222	344	576	460	412	594	632	598	760	700	702	678	7220	6426	6316	6434	3584	10900	10714
234.10007 Da 571.76 s	9.53	23309279	4638	4520	3332	3828	3966	3984	3654	3708	4046	3810	9890	11110	10368	10144	0	6262	6214	7640	6660	7100	976	1528	1480	1344	760	8106	8672	8312	7826	8442	9508	8574	8420	8352	7850	12958	13512	12722	10790	10708	0	0	0	0	0	0	0
1357.60139 Da 571.86 s	9.53	67779342	0	0	0	0	0	0	0	0	0	0	0	0	0	0	0	0	0	0	0	0	0	0	0	0	0	0	0	0	0	0	0	0	0	0	0	0	0	0	0	0	2210	2256	1950	2174	2302	4890	4132
237.09948 Da 573.96 s	9.57	23609221	954	734	960	796	556	562	730	640	472	464	294	416	0	560	0	174	0	0	0	0	0	0	264	0	0	456	206	152	172	216	166	0	0	222	0	0	274	340	458	0	2822	2630	2608	2210	2604	2366	2316
242.15074 Da 577.17 s	9.62	24114346	0	0	0	0	0	0	0	0	0	0	0	0	0	0	0	0	0	0	732	0	6230	6832	6264	6096	2744	1286	1582	1648	1520	1734	1112	920	1012	1146	1186	3210	2990	3880	4174	3778	0	0	0	0	0	0	0
175.06207 Da 577.96 s	9.63	1740548	44104	44274	49366	49556	44840	15252	15688	15570	16604	16484	14772	14152	15648	16856	0	6876	7476	6720	6838	7040	15046	14942	14918	15416	7666	7114	7608	7062	7432	6818	3638	3990	3828	4072	4018	2286	1926	2894	2238	2702	1110	1320	974	864	1006	458	568
331.21079 Da 578.15 s	9.64	33020351	0	0	0	0	0	0	0	282	228	360	472	0	452	406	0	0	278	0	200	0	0	0	0	0	0	234	226	0	0	0	0	0	0	0	0	390	0	0	0	0	9510	9366	9840	9554	10184	46932	45986
740.21601 Da 580.96 s	9.68	73920873	0	0	0	0	0	0	0	0	0	0	0	0	0	0	0	0	0	0	0	0	0	0	0	0	0	0	0	0	0	0	0	0	0	0	214	0	814	1150	1016	0	558	886	864	0	0	840	946
829.41790 Da 582.17 s	0.97	82841062	0	0	0	0	0	0	0	0	0	0	0	0	0	0	0	0	0	0	0	0	0	0	0	0	0	0	0	0	0	0	0	0	0	0	0	0	0	0	0	0	2400	2890	2742	2546	2652	0	730
229.09553 Da 582.59 s	9.71	22808825	0	0	246	0	0	0	0	162	210	0	0	0	0	0	0	0	0	0	268	0	0	0	0	0	0	0	294	0	0	0	0	0	0	0	0	0	0	0	0	230	170	0	150	0	0	274	370
160.10843 Da 583.43 s	9.72	15910116	2558	2234	3106	2500	2132	2662	2058	2234	1930	2194	5598	5544	6432	5136	0	4326	4700	4148	5334	4530	3368	4690	3622	4494	2188	4042	3650	3534	3766	4904	3822	3506	3530	4128	4210	9254	9524	10980	9580	8858	7646	8256	6702	7712	7702	3264	4026
254.09046 Da 583.90 s	9.73	25308318	1352	1372	1698	476	1280	1200	1330	928	810	1234	1344	1444	1716	1198	0	1386	1634	990	1080	1036	3338	2388	3260	4930	2042	1914	1938	1910	1904	1436	1838	2090	2338	1632	1432	4800	4886	4750	4162	4878	1278	1296	1338	1540	1604	2200	2244
240.13545 Da 586.11 s	9.77	23912818	734	1012	1194	840	760	456	0	512	314	642	0	0	0	460	0	1162	982	728	834	1086	4598	3718	4144	4410	2094	1862	1944	1588	1606	1530	1302	552	0	0	0	2278	2688	2118	2468	2150	0	0	0	0	0	0	0
889.47141 Da 586.98 s	9.78	88846413	0	0	0	0	0	0	0	0	0	0	0	0	0	0	0	0	0	0	0	0	0	0	0	0	0	0	0	0	0	0	0	0	0	0	0	0	0	0	0	0	4916	5678	5800	5272	5060	21838	24884
176.10362 Da 587.17 s	9.79	17509634	1994	2272	2194	2290	1936	1460	1856	1670	1466	1496	4256	4584	3824	4692	0	2212	2862	2684	2896	2582	558	586	498	674	352	1810	1062	1156	1186	1390	2196	2136	2344	2236	1842	3518	3494	3040	3266	3472	2762	2362	3230	2726	2698	3244	3014
407.24133 Da 587.64 s	9.79	40623405	0	0	0	0	0	0	0	0	0	0	0	0	0	0	0	0	0	0	0	0	0	0	0	0	0	0	0	0	0	0	0	0	0	0	0	0	0	0	0	0	8538	7966	9186	8148	7984	12868	13758
424.18799 Da 587.80 s	0.98	42318071	8852	8560	8970	8794	10056	6632	6954	7384	6380	6394	10998	10162	10444	9926	0	1902	1772	1768	1604	1612	0	548	526	0	0	0	550	368	0	0	1042	1304	1370	1564	1496	0	0	0	0	0	648	650	784	0	414	676	558
968.22369 Da 588.02 s	0.98	96721641	0	0	0	0	0	0	0	0	0	0	0	0	0	0	0	0	0	0	0	0	0	0	0	0	0	0	0	0	0	0	0	0	0	0	0	0	0	0	0	0	0	0	0	0	0	0	0
765.31712 Da 589.19 s	9.82	76430984	0	0	0	0	0	0	0	0	0	0	0	0	0	0	0	0	0	0	0	0	0	0	0	0	0	0	0	0	0	0	0	0	0	0	0	0	0	0	0	0	0	0	0	0	0	0	0
402.18937 Da 589.48 s	9.82	40118209	0	0	0	0	0	0	0	444	0	0	0	0	0	0	0	0	0	0	0	0	0	0	0	0	0	0	0	0	0	0	0	0	0	0	0	0	0	0	0	0	1940	2690	2502	2648	2856	3012	3310
349.20027 Da 590.07 s	9.83	348193	0	0	0	0	0	0	184	452	0	204	0	330	0	0	0	0	0	0	0	0	0	0	294	0	0	0	204	0	0	0	0	0	0	0	0	0	0	0	0	0	11824	13486	12866	14198	12042	20208	19550
998.23407 Da 592.38 s	9.87	99722679	0	0	0	0	0	0	0	0	0	0	0	0	0	0	0	0	0	0	0	0	0	0	0	0	0	0	0	0	0	0	0	0	0	0	0	0	0	0	0	0	0	0	0	0	0	0	0
328.09552 Da 592.73 s	9.88	32708824	878	1182	968	896	1018	622	716	678	814	862	836	974	1008	1256	0	12324	11998	12338	9620	11790	18632	17758	17744	17240	7880	24004	24464	23288	23880	25576	5416	6628	5334	5066	5622	50146	46148	44636	45666	46412	0	280	0	0	282	0	0
286.17778 Da 593.15 s	9.89	28517051	2898	2244	1960	1962	2638	850	0	0	0	0	0	0	0	0	0	0	2140	1744	1344	0	19072	19960	18648	19538	9310	10472	9266	8526	8944	10596	0	0	1382	0	0	6362	7006	6544	6412	6224	0	0	0	0	0	0	0
399.22637 Da 593.33 s	9.89	39821909	5754	5444	5846	6164	5674	4526	3762	3626	3738	3180	5600	6190	6416	5542	0	5038	5676	4942	5398	4530	20048	20654	20366	18698	8692	0	9710	8868	10696	10276	8516	8602	9116	9272	7856	16828	17364	15384	14490	15184	2320	1280	2144	1686	1392	1978	1692
315.21588 Da 594.38 s	9.91	31420861	0	0	0	0	0	242	0	0	0	0	308	152	268	0	0	0	0	222	0	0	0	0	0	0	0	0	0	0	0	0	0	0	0	0	0	0	0	0	0	0	3678	3292	3070	3462	3626	15438	11810
166.06129 Da 594.93 s	9.92	16505401	0	1934	1952	0	0	1858	2290	2218	2236	2300	1736	2010	2482	1916	266	2178	2318	2206	2160	1970	0	0	0	0	0	0	0	0	0	0	0	0	0	0	0	0	0	0	1696	1450	5434	5046	6308	5212	6180	8224	8132
939.46879 Da 596.78 s	9.95	93846152	0	0	0	0	0	0	0	0	0	0	0	0	0	0	0	0	0	0	0	0	0	0	0	0	0	0	0	0	0	0	0	0	0	0	0	0	0	0	0	0	7928	6870	7702	8176	9176	19656	20282
638.14856 Da 596.96 s	9.95	63714129	0	434	224	0	0	320	510	404	0	382	246	0	0	0	0	0	0	0	0	0	0	0	0	0	0	0	0	0	0	0	0	0	0	0	0	0	0	0	0	0	0	1962	2426	2046	2038	3002	2948
492.18452 Da 601.46 s	10.02	49117724	0	0	232	0	0	0	0	0	0	0	0	0	0	0	0	0	0	0	0	0	444	0	0	0	0	0	0	0	0	0	0	0	0	0	0	0	0	0	0	0	1904	2248	1684	1470	1702	2596	2348
230.11531 Da 601.90 s	10.03	22910804	1226	1172	956	1560	1126	972	960	942	1014	780	4716	3692	4576	5232	0	4878	4588	3994	4644	4726	4128	3750	3758	3290	2168	2024	1998	1738	2236	1906	3490	3444	3332	3544	3838	11194	10520	12624	11878	12910	924	706	672	898	558	598	534
546.30173 Da 602.22 s	10.04	54529446	0	0	0	0	0	0	0	0	0	0	0	0	0	0	0	0	0	0	0	0	0	0	0	0	0	0	0	0	0	0	0	0	0	0	0	0	0	0	0	0	4532	5132	4624	4376	5104	14572	13298
138.03040 Da 602.23 s	10.04	13702313	1954	1572	2022	0	0	0	2346	0	2398	1508	2764	0	2548	3198	0	2368	2486	2046	1908	2332	2910	3094	2918	3190	0	3142	3270	2728	2924	2734	0	2460	2786	2220	2974	4418	4356	3546	3550	4308	0	0	0	0	0	0	0
205.07284 Da 602.90 s	10.05	20406557	214	0	228	240	378	454	372	352	470	310	0	0	0	0	0	0	0	0	0	0	0	0	0	0	0	0	0	208	0	0	0	0	0	0	0	0	0	0	0	0	6270	5254	5266	6310	6176	7368	8456
382.19951 Da 604.41 s	10.07	38119223	3118	3028	2662	2532	1900	1840	1944	1754	1802	2338	3632	4130	4048	4086	0	3674	3264	3208	3166	3596	6576	6732	7380	7672	3204	0	4156	4362	4920	3994	5172	4404	4712	4608	5134	7438	9078	8032	7828	7700	1308	1194	1644	1168	1458	1648	1528
746.43231 Da 605.77 s	1.01	74542503	0	0	0	0	0	0	0	0	0	0	0	0	0	0	0	0	0	0	0	0	0	0	0	0	0	0	0	0	0	0	0	0	0	0	0	0	0	0	0	0	1958	1792	1938	1920	2284	4182	3888
274.09573 Da 606.70 s	10.11	27308845	370	0	468	390	692	494	638	338	352	338	696	0	648	0	0	682	666	0	396	0	638	640	1002	738	0	562	920	718	0	800	0	0	664	716	480	868	944	832	966	1270	344	534	0	398	580	0	0
639.39522 Da 607.95 s	10.13	63838795	0	0	0	0	0	0	0	0	0	0	0	0	0	0	0	0	0	0	0	0	0	0	0	0	0	0	0	0	0	0	0	0	0	0	0	0	0	0	0	0	0	0	0	0	0	0	0
534.23120 Da 609.24 s	10.15	53322392	0	0	0	0	0	0	0	0	0	0	0	0	0	0	0	254	0	0	0	0	0	0	0	0	0	0	0	0	0	0	0	0	0	0	0	0	0	0	0	0	0	844	604	562	672	784	812
546.19546 Da 609.82 s	10.16	54518819	0	0	0	0	0	0	0	0	0	0	0	0	0	0	0	0	0	0	0	0	0	0	0	0	0	0	0	0	0	0	194	0	0	0	0	0	0	0	0	0	690	678	776	618	382	764	988
604.34731 Da 610.11 s	10.17	60334003	0	0	0	0	0	0	0	0	0	0	0	0	0	0	0	0	0	0	0	0	18274	15740	15834	17612	3888	0	4358	4910	5472	5050	0	0	0	0	0	1224	1294	1180	1272	1120	0	0	0	0	0	0	0
302.17335 Da 610.23 s	10.17	30116608	16562	16278	17316	14762	15906	916	1142	980	904	872	0	602	626	662	0	1846	1790	1984	2094	2348	173092	165184	166886	186470	89272	116836	100204	101782	116334	98030	1768	1498	1548	1504	1596	45430	47424	45256	43264	44864	0	254	282	520	372	0	0
450.20946 Da 610.77 s	10.18	44920218	0	0	0	0	0	0	0	0	0	0	0	0	0	0	0	0	0	0	0	0	0	0	0	0	0	0	0	0	0	0	0	0	0	0	0	0	0	0	0	0	464	644	552	520	496	866	700
594.15913 Da 611.02 s	10.18	59315186	0	0	0	0	0	0	0	0	0	0	0	0	0	0	0	0	0	0	0	0	0	0	0	0	0	0	0	0	0	0	0	0	0	0	0	0	0	0	0	0	0	1294	1390	1004	1444	572	646
566.20281 Da 616.79 s	10.28	56519553	0	0	0	0	0	0	0	0	0	0	0	0	0	0	0	0	0	0	0	0	0	0	0	0	0	0	0	0	0	0	0	0	0	0	0	0	0	0	0	418	952	882	1238	912	1074	0	956
514.20553 Da 617.23 s	10.29	51319826	0	0	0	0	0	0	0	0	0	0	0	0	0	0	0	0	0	0	0	0	0	0	0	0	0	0	0	0	0	0	0	0	0	0	0	0	0	0	0	0	688	812	1002	1070	0	1056	808
345.22662 Da 617.49 s	10.29	34421934	0	0	0	0	0	0	254	158	0	0	0	0	0	268	0	0	0	0	0	0	0	0	0	0	0	0	0	0	0	0	0	0	0	0	0	0	0	216	0	0	18466	19064	19308	18974	19916	43818	41552
608.26580 Da 619.10 s	10.32	60725853	0	0	0	0	0	0	0	0	0	0	0	0	0	0	0	0	0	0	0	0	0	0	0	0	0	0	0	0	0	0	0	0	0	0	0	0	0	0	0	0	0	0	0	0	0	0	0
257.16207 Da 619.72 s	10.33	25615479	0	0	0	0	0	0	0	0	0	0	0	0	0	0	0	0	0	0	0	0	0	0	0	0	0	0	0	0	0	0	0	0	0	0	0	0	0	0	0	0	0	0	0	0	0	0	0
468.17519 Da 619.80 s	10.33	46716791	0	0	0	0	0	0	432	578	416	618	0	0	0	0	0	0	214	0	0	0	0	0	0	0	0	0	0	0	0	0	0	0	0	0	0	0	0	0	0	0	5042	4386	3958	3870	4234	3396	3346
638.29642 Da 619.85 s	10.33	63728914	1750	2012	1636	1942	1982	0	0	0	0	0	0	0	0	0	0	6432	6046	6770	7270	7182	26350	28654	29484	29252	13498	0	8994	8222	9956	8228	1842	1574	1360	1538	1236	21962	21510	21702	21296	20432	0	0	0	0	0	0	0
570.30156 Da 620.15 s	10.34	56929428	0	0	0	0	0	0	0	0	0	0	0	0	0	0	0	0	0	0	0	0	0	0	0	0	0	0	0	0	0	0	0	0	0	0	0	0	0	0	0	0	0	0	0	0	0	290	0
589.27431 Da 621.47 s	10.36	58826703	0	0	0	0	0	0	0	0	0	0	0	0	0	0	0	0	0	0	0	0	0	0	0	0	0	0	0	0	0	0	0	0	0	0	0	0	0	0	0	0	3308	3718	3478	3606	3902	3192	2524
1613.75488 Da 621.74 s	10.36	80587016	0	0	0	0	0	0	0	0	0	0	0	0	0	0	0	0	0	0	0	0	0	0	0	0	0	0	0	0	0	0	0	0	0	0	0	0	0	0	0	0	10610	9276	9402	11126	11306	14738	18764
474.20884 Da 622.33 s	10.37	47320156	0	0	0	0	0	0	0	0	0	0	0	0	0	0	0	0	0	0	0	0	0	0	0	0	0	0	0	0	0	0	0	0	0	0	0	0	0	0	0	0	0	788	696	0	750	604	664
478.07904 Da 626.13 s	10.44	47707177	0	0	0	0	0	0	0	0	0	0	0	0	0	0	0	0	140	0	0	0	0	0	0	0	0	0	0	0	0	0	0	0	0	0	0	0	0	0	0	0	3916	3596	3950	3370	3912	3096	3018
244.16678 Da 626.17 s	10.44	2431595	1794	1568	1930	1674	1738	0	0	0	0	0	858	0	668	996	0	4230	3942	4212	4094	5112	17030	15664	15420	14252	7096	6162	5974	7192	6632	5972	6620	5678	6574	5632	5564	18096	16864	17916	17080	17830	0	0	0	0	0	0	0
474.11669 Da 626.20 s	10.44	47310942	0	0	0	0	0	0	0	0	0	0	0	0	0	0	0	0	0	0	0	0	0	0	0	0	0	0	0	0	0	0	0	0	0	0	0	0	0	0	0	0	0	0	578	0	0	1918	2264
1946.78295 Da 626.69 s	10.44	9723842	0	0	0	0	0	0	0	0	0	0	0	0	0	0	0	0	0	0	0	0	0	0	0	0	0	0	0	0	0	0	0	0	0	0	0	0	0	0	0	0	0	0	0	0	0	0	0
543.36332 Da 628.88 s	10.48	54235605	0	0	0	0	0	0	0	422	546	426	1086	1822	1632	1756	0	568	0	0	270	0	0	320	552	530	0	0	0	0	174	446	624	934	836	672	754	444	0	418	0	0	15676	18234	17222	18530	17554	16682	15312
232.13121 Da 629.63 s	10.49	23112393	1266	1556	1354	1314	1222	1126	1442	804	824	824	2924	2818	3028	2950	0	4894	5492	5398	5346	5376	3502	3750	3222	3436	1650	2228	1892	1804	1758	2022	4566	3962	4236	3520	4792	9940	10320	10306	10016	10976	262	0	0	0	190	0	0
418.12704 Da 630.31 s	10.51	41711977	0	0	0	0	0	0	0	0	0	0	0	0	0	0	0	0	0	0	0	0	0	0	0	0	0	0	0	0	0	0	0	0	0	0	0	0	0	0	0	0	1210	1290	1334	1198	1080	718	440
676.20114 Da 630.60 s	10.51	67519386	0	0	0	0	0	0	0	0	0	0	0	0	0	0	0	0	0	0	0	0	0	0	0	0	0	0	0	0	0	0	0	0	0	0	0	0	0	0	0	0	0	0	0	0	0	0	392
324.12505 Da 631.66 s	10.53	32311777	476	452	0	528	0	404	0	506	358	592	0	0	0	790	0	996	1258	950	1164	1010	3358	2842	3668	3186	0	1724	1660	1580	1866	1904	1252	1078	710	1238	1128	3934	3942	4376	4174	4074	360	234	0	0	0	0	0
310.06270 Da 632.12 s	10.54	30905543	0	0	0	394	0	690	434	750	778	674	692	762	792	818	0	0	0	0	354	266	0	0	0	0	0	0	0	0	0	0	0	0	742	0	0	0	0	0	0	0	3660	3180	3124	3532	3718	3356	2924
1915.88131 Da 633.76 s	10.56	95693338	0	0	0	0	0	0	0	0	0	0	0	0	0	0	0	0	0	0	0	0	0	0	0	0	0	0	0	0	0	0	0	0	0	0	0	0	0	0	0	0	3540	4822	3854	4098	3924	7698	6928
218.11500 Da 635.85 s	1.06	21710772	9374	8808	9554	8010	9094	8550	11280	9920	9388	9834	42880	41528	38668	44766	0	35034	34528	33198	32136	33102	6684	6978	7240	6298	3268	6462	5288	6302	5674	5494	24624	23632	23942	23146	26532	37176	37180	35992	35592	36100	3642	4250	4214	4042	3644	2546	2788
1506.33770 Da 636.05 s	1.06	75216158	0	0	0	0	0	0	0	0	0	0	0	0	0	0	0	0	0	0	0	0	0	0	0	0	0	0	0	0	0	0	0	0	0	0	0	0	0	0	0	0	0	0	0	0	0	0	0
194.05678 Da 636.06 s	1.06	1930495	0	0	0	248	0	1284	742	0	0	0	0	0	0	928	0	1492	1530	1374	1256	1180	784	512	0	540	352	0	1312	1186	1220	1340	790	1322	694	762	0	1702	1400	1622	0	1696	1684	1886	2042	2312	2050	552	768
502.11156 Da 636.49 s	10.61	50110429	0	0	0	0	0	0	0	0	0	0	0	0	0	0	0	0	0	0	0	0	0	0	0	0	0	0	0	0	0	0	0	0	0	0	0	0	0	0	0	0	994	950	880	886	968	2086	2330
458.12163 Da 636.53 s	10.61	45711435	0	0	0	0	0	0	0	242	0	0	0	0	0	0	0	0	0	0	0	0	284	0	0	0	0	0	0	0	0	0	0	0	0	0	0	0	0	442	0	0	1030	940	986	846	990	2820	2866
254.05772 Da 636.56 s	10.61	25305045	0	0	0	0	0	0	0	0	0	0	0	0	0	0	0	0	0	0	0	0	0	0	0	0	0	0	0	0	0	0	0	0	0	0	0	0	0	0	0	0	12914	12364	11200	12636	14638	39612	43396
910.52113 Da 637.43 s	10.62	90951385	0	0	0	0	0	0	0	0	0	0	0	0	0	0	0	0	0	0	0	0	0	0	0	0	0	0	0	0	0	0	0	0	0	0	0	0	0	0	0	0	6086	6436	7272	6618	7078	18216	16668
1522.33297 Da 637.71 s	10.63	76015921	0	0	0	0	0	0	0	0	0	0	0	0	0	0	0	0	0	0	0	0	0	0	0	0	0	0	0	0	0	0	0	0	0	0	0	0	0	0	0	0	0	0	0	0	0	0	0
228.13546 Da 638.84 s	10.65	22712818	0	0	0	0	0	0	0	0	0	0	0	1536	1038	1676	0	0	0	0	856	0	3722	3690	4718	3352	1480	0	1000	0	0	0	0	0	0	0	0	0	0	0	0	0	0	0	0	0	0	0	0
581.26977 Da 639.15 s	10.65	5802625	0	0	0	284	0	0	0	0	0	0	0	0	0	0	0	0	0	0	0	0	0	0	0	0	0	0	0	0	0	0	0	0	0	0	0	0	0	0	0	0	4620	4878	5004	4570	3988	9856	10886
211.08367 Da 640.21 s	10.67	21007639	0	0	0	0	0	0	350	412	0	0	194	0	0	0	0	0	0	0	0	0	2232	2072	1626	1658	1136	1152	808	1052	882	788	0	0	0	0	0	540	332	596	790	0	0	0	0	0	0	0	150
272.19792 Da 640.40 s	10.67	27119064	1584	1770	2418	2070	1974	0	0	1074	0	0	0	0	0	0	0	0	0	0	0	0	13122	11222	12984	12140	5846	5486	5880	5196	5596	5520	0	0	0	0	0	3330	0	2844	3432	3774	0	0	0	0	0	0	0
599.36365 Da 641.99 s	1.07	59835638	0	0	0	0	0	0	0	0	0	0	0	0	0	0	0	0	0	0	0	0	0	0	0	0	0	0	128	0	0	0	0	236	0	0	0	0	0	0	0	0	0	0	0	0	0	372	592
190.12084 Da 643.87 s	10.73	18911357	466	548	590	418	336	422	614	626	428	442	996	768	0	846	0	1044	0	1038	982	0	520	612	310	470	0	522	826	640	854	660	0	0	944	0	786	1200	1326	1874	1738	1424	1054	1144	1148	1008	0	618	890
572.29600 Da 644.80 s	10.75	57128872	0	0	0	0	0	0	0	0	0	0	0	0	0	0	0	0	0	0	0	0	0	0	0	0	0	0	0	0	0	0	0	0	0	0	0	0	0	0	0	0	7990	6308	7282	7580	7886	17032	16104
410.08494 Da 645.34 s	10.76	40907766	0	0	0	0	0	0	0	0	0	0	0	0	0	0	0	0	0	0	0	0	0	0	0	0	0	0	0	0	0	0	0	0	0	0	0	0	0	0	0	0	450	288	0	614	0	0	312
778.32632 Da 648.37 s	10.81	77731905	0	0	0	0	0	0	0	0	0	0	0	0	0	0	0	0	0	0	0	0	0	0	0	0	0	0	0	0	0	0	0	0	0	0	0	0	0	0	0	0	2390	2536	2618	2498	2532	1878	1946
903.46741 Da 648.76 s	10.81	90246013	0	0	0	0	0	0	0	0	0	0	0	0	0	0	0	0	0	0	0	0	0	0	0	0	0	0	0	0	0	0	0	0	0	0	0	0	0	0	0	0	0	0	0	434	0	0	0
284.06854 Da 650.73 s	10.85	28306127	0	0	0	0	0	0	0	0	0	0	0	0	0	0	0	0	0	0	0	0	0	0	0	0	0	0	258	0	0	0	0	0	0	0	0	0	0	0	0	0	2960	2520	3148	2412	3086	7612	6644
488.13123 Da 650.91 s	10.85	48712396	0	0	0	0	0	0	0	0	0	0	0	0	0	0	0	0	0	0	0	0	0	0	0	0	0	0	0	0	0	0	0	0	0	0	0	0	0	0	0	0	0	0	434	0	0	0	676
1437.62386 Da 651.10 s	10.85	71780465	0	0	0	0	0	0	0	0	0	0	0	0	0	0	0	0	0	0	0	0	0	0	0	0	0	0	0	0	0	0	0	0	0	0	0	0	0	0	0	0	5528	4808	5522	5732	5052	11570	12120
805.39549 Da 652.30 s	10.87	80438822	0	0	0	0	0	0	0	0	0	0	0	0	0	0	0	0	0	0	0	0	0	0	0	0	0	0	0	0	0	0	0	0	0	0	0	0	0	0	0	0	12036	12290	11992	11446	12822	17494	16704
898.58271 Da 652.57 s	10.88	89757543	0	0	0	0	0	0	0	0	0	0	0	0	0	0	0	0	0	0	0	0	0	0	0	0	0	0	0	0	0	0	0	0	0	0	0	0	0	0	0	0	8426	8554	9214	9746	10540	11264	12748
548.24709 Da 653.34 s	10.89	54723981	0	0	0	0	0	0	0	0	0	0	0	0	0	0	0	0	0	0	0	0	0	0	0	0	0	0	0	0	0	0	0	0	0	0	0	0	0	0	0	0	954	840	832	1088	1182	1200	898
298.08487 Da 653.98 s	1.09	2970776	1234	1406	1116	1154	776	2336	1592	2042	2654	1754	7662	8022	8322	6888	0	4876	5496	4482	4744	5054	6152	5620	6330	5980	4464	7290	7088	6912	8092	7518	6802	6550	6578	7038	5790	9152	9720	8746	8762	8808	0	0	0	0	0	0	0
324.16886 Da 656.40 s	10.94	32316158	1292	1250	1482	1118	1206	1672	1922	1788	2044	1996	6566	7552	6508	9412	0	3930	3898	3994	3944	4604	4562	4234	4488	4646	3164	5494	4570	5606	4082	5742	8550	6610	6664	9036	7978	9436	7942	8606	7890	9580	0	394	0	0	510	530	626
1690.73456 Da 658.25 s	10.97	84436	0	0	0	0	0	0	0	0	0	0	0	0	0	0	0	0	0	0	0	0	0	0	0	0	0	0	0	0	0	0	0	0	0	0	0	0	0	0	0	0	4280	4518	4214	4900	4498	15000	13910
181.02851 Da 659.76 s	0.11	18002124	4754	4158	5572	4800	5280	3196	2976	3364	3100	3378	5682	5938	5682	5536	0	3870	3962	3704	3928	4472	13848	14118	14172	14548	9044	9798	9692	10738	9090	9120	7414	7436	8092	7378	6938	10204	10564	9184	9498	10846	0	0	0	0	0	0	0
225.01895 Da 659.77 s	0.11	22401167	100554	92348	103222	101866	100360	70030	72006	74628	65232	71420	129482	128586	128226	131472	0	85046	84670	88248	84596	79944	280328	280486	297462	281394	166614	207200	196968	197070	203016	196828	158236	157718	153472	162640	156398	207394	189410	190666	188644	208076	506	0	394	348	380	0	0
543.32666 Da 660.33 s	11.01	54231938	0	0	0	0	0	0	376	0	0	394	0	0	0	274	0	0	0	0	0	0	0	0	0	0	0	0	0	0	0	0	0	0	0	0	0	0	0	0	0	0	0	0	0	0	0	0	0
555.13152 Da 661.07 s	11.02	55412425	1412	1352	1288	1530	926	656	740	608	0	742	2102	1910	1762	1676	0	3316	4164	3368	2580	4158	23168	25204	22084	23228	7604	0	13202	12670	11064	11908	4232	3914	3320	4690	4400	17234	16888	18476	16550	15102	0	0	0	0	0	0	0
592.23737 Da 661.08 s	11.02	59123009	0	0	0	0	0	0	0	0	0	0	0	0	0	0	0	0	0	0	0	0	0	0	0	0	0	0	0	0	0	0	0	0	0	0	0	0	0	0	0	0	0	0	664	0	0	0	0
240.13553 Da 661.57 s	11.03	23912826	2156	1800	1614	2116	1922	3512	2996	2994	3190	3660	2590	1674	2386	2026	0	744	738	616	726	604	1112	812	896	724	256	0	0	1246	874	986	510	758	450	478	828	0	0	0	0	536	3000	3124	3018	2964	3000	3096	3302
660.22408 Da 661.72 s	11.03	65921681	0	356	0	362	0	0	376	0	0	0	588	0	0	0	0	4322	3368	3732	3400	4206	19480	20858	19180	19652	3842	0	9656	8546	9526	8796	1866	2082	1578	1668	1816	22676	23310	21698	20992	22046	0	0	0	0	0	0	0
434.11969 Da 665.43 s	11.09	43311241	0	256	440	330	0	1632	1394	602	1524	1342	0	0	0	0	0	0	0	0	0	0	0	294	0	0	0	0	0	0	310	0	0	0	0	0	0	0	0	0	0	0	1860	1812	2188	2064	2300	1102	1166
786.42700 Da 665.81 s	1.11	78541972	0	0	0	0	0	0	0	600	0	448	0	0	586	0	0	0	0	0	0	0	0	0	0	0	0	0	0	0	0	0	0	0	0	0	0	0	0	0	0	0	13880	15058	14212	15232	14776	25550	25754
302.09011 Da 666.67 s	11.11	30108283	1442	1424	1554	1234	1200	1412	1002	1128	1394	1394	1820	1876	1918	1714	0	1734	1778	1770	1998	1642	4282	5184	5220	4334	1522	2156	2874	2332	3518	2810	1712	2108	2348	1832	2050	4356	4296	3694	4118	4242	1086	848	938	1058	972	1160	1396
672.28728 Da 666.78 s	11.11	67128001	0	0	0	0	0	0	0	0	0	0	0	0	0	0	0	2148	3202	2820	2362	2740	2930	4036	2878	3024	1736	0	2670	3380	2854	2572	3064	3392	3782	3962	3470	9422	8854	7266	8738	8714	0	0	0	0	0	0	0
384.20551 Da 666.87 s	11.11	38319823	0	0	0	0	0	0	0	0	0	0	14420	14980	14936	14018	0	4582	4624	4900	4992	4658	0	0	910	802	0	1386	1544	1310	1062	1326	10306	9728	9834	9526	10176	1498	1706	1762	1746	1928	0	0	0	0	0	0	0
990.24369 Da 667.31 s	11.12	98923642	0	0	0	0	0	0	0	0	0	0	0	0	0	0	0	0	0	0	0	0	0	0	0	0	0	0	0	0	0	0	0	0	0	0	0	0	0	0	0	0	0	0	0	0	0	0	0
916.24328 Da 668.07 s	11.13	91523601	0	0	0	0	0	0	0	0	0	0	0	0	0	0	0	0	0	0	0	0	0	0	0	0	0	0	0	0	0	0	0	0	0	0	0	0	0	0	0	0	0	0	0	0	0	0	0
373.22055 Da 668.08 s	11.13	37221327	0	896	0	0	776	0	0	0	0	0	0	0	304	0	0	0	0	0	0	0	0	0	0	0	0	0	0	0	848	0	0	0	0	0	0	0	0	0	0	0	928	848	804	942	700	1156	1160
504.12682 Da 668.20 s	11.14	50311955	0	0	0	0	0	0	0	0	0	0	0	0	0	0	0	0	0	0	0	0	0	0	0	0	0	0	0	0	0	0	0	0	0	0	0	0	0	0	0	0	0	0	0	0	0	686	710
962.24741 Da 668.29 s	11.14	96124014	0	0	0	0	0	0	0	0	0	0	0	0	0	0	0	0	0	0	0	0	0	0	0	0	0	0	0	0	0	0	0	0	0	0	0	0	0	0	0	0	0	0	0	0	0	0	0
256.07329 Da 668.70 s	11.15	25506601	13006	10918	11526	11606	10306	16600	15446	15308	15894	16540	9424	9830	7438	8774	0	9954	11328	10026	10352	9602	3960	5214	5950	4502	3976	3836	3530	4122	3938	3968	2572	3414	3456	2980	2948	1416	1234	904	1346	1228	3820	3320	3452	3774	3282	960	800
700.23683 Da 669.38 s	11.16	69922956	0	0	0	0	0	0	0	300	0	0	834	0	0	0	0	0	0	0	0	0	784	0	468	584	0	0	0	0	0	0	0	0	0	0	0	0	0	0	0	0	0	0	0	0	0	0	0
878.40049 Da 669.73 s	11.16	87739321	0	0	0	0	0	0	0	0	0	0	0	0	0	0	0	0	0	0	0	0	0	0	0	0	0	0	0	0	0	0	0	0	0	0	0	0	0	0	0	0	0	0	0	0	0	0	0
1494.33617 Da 670.57 s	11.18	74616081	0	0	0	0	0	0	0	0	0	0	0	0	0	0	0	0	0	0	0	0	0	0	0	0	0	0	0	0	0	0	0	0	0	0	0	0	0	0	0	0	0	0	0	0	0	0	0
976.22796 Da 671.01 s	11.18	97522068	0	0	0	0	0	0	0	0	0	0	0	0	0	0	0	0	0	0	0	0	0	0	0	0	0	0	0	0	0	0	0	0	0	0	0	0	0	0	0	0	0	0	0	0	0	0	0
313.13207 Da 672.67 s	11.21	3121248	0	0	0	0	0	0	0	0	0	0	0	0	0	0	0	0	0	0	0	0	0	0	0	0	0	0	0	0	0	0	0	0	0	0	0	0	0	0	0	0	1490	1748	1574	1226	1288	818	778
308.17383 Da 672.95 s	11.22	30716656	584	0	834	716	676	0	0	0	352	0	2078	1618	1638	1616	0	1280	1362	1142	1348	1296	1820	1850	1416	1770	998	1126	1138	1550	1658	1630	3346	2764	3640	2522	2488	2956	2268	2892	3156	2844	0	0	0	0	0	0	0
815.45239 Da 673.46 s	11.22	81444511	0	0	0	0	0	0	0	0	0	0	0	0	0	0	0	0	0	0	0	0	0	0	0	0	0	0	0	0	0	0	0	0	0	0	0	0	0	0	0	0	0	0	0	0	0	10312	10854
474.11645 Da 673.57 s	11.23	47310917	0	0	0	0	0	0	0	0	0	0	0	0	0	0	0	0	0	0	0	0	0	0	0	0	0	0	0	0	0	0	0	0	0	0	0	0	0	0	0	0	1056	972	1266	1080	856	3562	3354
312.06350 Da 673.62 s	11.23	31105622	0	0	132	0	0	0	0	0	0	0	0	0	0	0	0	0	0	0	0	0	0	0	0	0	0	0	0	0	0	0	0	0	0	0	0	0	0	0	0	0	892	794	990	890	676	3526	4068
362.23045 Da 673.75 s	11.23	36122317	7590	8108	7714	7016	7594	6506	6602	6412	6348	5754	10120	10072	10544	10576	444	11148	12886	11540	11296	11520	13552	14090	15632	14454	6872	12776	12098	12628	12714	11742	13420	14216	14250	13872	12636	23314	22270	22130	23408	21776	2186	1958	2312	2268	2280	2126	1668
1554.32092 Da 673.91 s	11.23	77615319	0	0	0	0	0	0	0	0	0	0	0	0	0	0	0	0	0	0	0	0	0	0	0	0	0	0	0	0	0	0	0	0	0	0	0	0	0	0	0	0	0	0	0	0	0	0	0
518.10661 Da 674.20 s	11.24	51709933	0	0	0	0	0	0	0	0	0	0	0	0	0	0	0	0	0	0	0	0	0	0	0	0	0	0	0	0	0	0	0	0	0	0	0	0	0	0	0	0	778	540	926	776	838	2954	2574
842.15820 Da 674.23 s	11.24	84115092	0	0	162	0	0	0	0	0	0	0	0	0	0	0	0	0	0	0	0	0	0	0	0	0	0	0	0	0	0	0	0	0	0	0	0	0	0	0	0	0	0	0	0	0	0	304	0
280.06141 Da 674.75 s	11.25	27905413	1546	1390	1476	1486	1492	3166	2752	3676	3288	3006	3482	4600	4186	4326	0	1968	1560	0	1448	1362	2682	2096	0	3204	1376	3658	3870	0	2708	3326	0	664	726	0	0	0	1948	1882	1958	2992	5164	4868	5448	4452	4618	4288	4268
1835.94316 Da 676.10 s	11.27	9169643	0	0	0	0	0	0	0	0	0	0	0	0	0	0	0	0	0	0	0	0	0	0	0	0	0	0	0	0	0	0	0	0	0	0	0	0	0	0	0	0	7772	8770	8682	8700	8506	9062	8392
146.09272 Da 676.85 s	11.28	14508545	2698	2680	2928	2638	2282	1586	2304	2072	2626	2658	2310	2332	2108	1950	254	1330	1636	1240	1318	1086	1298	1314	1102	1368	826	1108	1204	1402	1144	1098	1188	1218	1080	914	830	1292	1316	1506	1244	1114	4584	4740	4750	4952	5960	4440	3518
518.21667 Da 677.63 s	11.29	51720939	354	0	0	0	0	0	0	0	0	0	0	790	0	0	0	1912	2538	2004	1492	1564	4250	4654	4098	4116	1242	0	1652	2170	2554	2412	868	864	952	1100	962	4166	4654	4792	4582	4042	0	0	0	0	0	0	0
210.08639 Da 678.21 s	1.13	20907911	5602	5422	6376	5956	5842	5722	7766	6716	6814	6338	6652	8234	6400	6746	334	10472	10578	11992	11130	10174	10748	10074	10406	10654	13616	8788	9522	8758	9044	8416	8540	8916	8218	8228	8862	7318	7024	7282	8348	7850	3232	2692	2810	3124	3002	854	522
741.38935 Da 678.26 s	1.13	74038207	0	0	0	0	0	0	0	0	0	0	0	0	0	0	0	0	0	0	0	0	0	0	0	0	0	0	0	0	0	0	0	0	0	0	0	0	0	0	0	0	0	0	0	0	0	0	0
189.07839 Da 678.39 s	11.31	18807111	29944	32012	31436	32034	29114	41184	40176	38418	40882	41680	22734	24378	21248	22248	0	31052	28368	29816	28616	31820	24822	26014	25310	27636	16410	32310	33532	29884	34100	35866	14620	14808	15324	14524	14216	20676	21388	21492	21758	20742	1208	6652	6398	6896	6416	0	0
126.10248 Da 678.51 s	11.31	12509521	2492	2930	2632	2992	2204	2264	3108	2498	2150	2390	4644	4014	4252	4208	0	7216	8018	7612	6912	7698	10368	11494	9628	8828	4186	4574	5252	5202	5136	5102	4632	4572	4524	4442	5072	12800	13572	12974	14014	12430	2736	3088	3286	3252	3120	1010	1084
534.13551 Da 678.62 s	11.31	53312823	0	0	0	0	0	0	0	0	0	258	0	0	0	0	0	0	0	0	0	0	0	0	0	0	0	0	0	0	0	0	0	0	0	0	0	0	0	0	0	0	144	0	0	0	0	0	0
343.14232 Da 679.23 s	11.32	34213504	0	0	0	0	0	0	0	0	0	472	0	0	0	0	0	0	0	0	0	0	0	0	0	0	0	0	0	0	0	0	0	0	0	0	0	0	0	0	0	0	2990	2798	2592	3098	3354	1600	1406
664.27401 Da 679.50 s	11.33	66326674	3378	3112	3096	3332	4120	4168	4204	3756	4332	4524	7556	7574	7430	7692	0	1034	958	852	786	1174	962	1240	944	1174	788	0	1836	1318	1162	1346	1310	1474	1044	1026	1354	916	0	874	866	800	2676	3054	3096	2928	2616	2860	2670
518.19866 Da 680.26 s	11.34	51719139	0	0	0	0	0	0	0	0	0	0	0	0	0	0	0	0	0	0	0	0	0	0	0	0	0	0	0	0	0	0	0	0	0	0	0	0	0	0	0	0	270	0	454	408	0	0	0
288.15726 Da 682.11 s	11.37	28714999	2680	2234	2464	2384	2794	2544	2762	2682	2378	2880	7372	8340	9560	7332	0	2550	2420	2312	2454	2386	3404	3102	3804	3314	1726	2148	2294	2238	2496	2076	2212	2504	2746	2356	2248	3646	3792	3846	3500	3358	2272	2210	2208	2446	1974	2296	1742
788.27452 Da 682.12 s	11.37	78726724	0	0	0	0	0	0	0	0	0	0	0	0	0	0	0	0	0	0	0	0	0	0	0	0	0	0	0	0	0	0	0	0	0	0	0	0	0	0	0	0	812	958	980	916	0	0	632
172.10850 Da 682.86 s	11.38	17110122	16834	16430	16446	19124	18118	10466	10612	9816	10212	11172	7704	10370	7906	7702	2872	5602	4550	5770	4660	5814	4902	4624	5448	5538	4018	7228	8404	6492	6624	6408	3922	4314	3804	4400	3612	10710	10428	10010	10410	10254	27218	24182	26336	24296	23938	3646	4330
1557.73502 Da 683.09 s	11.38	77786024	0	0	0	0	0	0	0	0	0	0	0	0	0	0	0	0	0	0	0	0	0	0	0	0	0	0	0	0	0	0	0	0	0	0	0	0	0	0	0	0	10766	10226	11068	10638	11884	10612	10468
950.21271 Da 683.31 s	11.39	94920543	0	0	0	0	0	0	0	0	0	0	0	0	0	0	0	0	0	0	0	0	0	0	0	0	0	0	0	0	0	0	0	0	0	0	0	0	0	0	0	0	0	0	0	0	0	0	0
812.42554 Da 683.52 s	11.39	81141826	0	0	0	0	0	0	0	0	0	0	838	0	780	822	0	0	0	0	0	0	0	0	0	0	0	0	0	0	0	0	776	0	0	0	0	0	0	0	0	0	0	0	0	0	0	0	0
201.13579 Da 684.67 s	11.41	20012852	4032	4524	3720	3830	4434	1958	2166	2686	2274	1764	4030	3762	4594	3548	0	2396	2764	2348	2524	1940	13946	14126	14022	14112	9872	9024	7800	8390	8770	8870	4556	4712	4768	4932	5144	3138	3780	3002	3520	3004	678	938	800	592	726	102	486
194.04136 Da 686.59 s	11.44	19303408	0	0	0	0	0	0	0	0	0	0	0	0	0	0	0	0	0	0	0	0	0	0	0	0	0	0	0	0	0	0	0	0	0	0	0	0	0	0	0	0	0	0	0	0	0	0	0
712.44643 Da 688.13 s	11.47	71143915	0	0	0	0	0	0	0	0	0	0	0	0	0	0	0	0	0	0	0	0	0	0	0	0	0	0	0	0	0	0	0	0	0	0	0	0	0	0	0	0	0	0	0	0	0	0	0
370.12092 Da 688.31 s	11.47	36911365	3550	3548	3532	3314	3716	1908	1862	1730	1748	1872	5482	5734	5878	5310	0	2896	3494	2974	3034	3190	6238	6594	6728	6380	3550	0	6500	6132	6384	6062	6226	5420	6362	5324	6412	5886	5618	6198	5592	5142	0	0	0	0	0	0	0
391.24681 Da 688.78 s	11.48	39023953	0	0	436	322	0	662	0	0	0	0	690	1048	0	1312	0	0	0	788	0	844	0	502	0	652	0	590	678	534	0	0	0	0	0	402	0	624	0	0	0	0	10278	12988	11312	12168	11736	17226	17204
286.04764 Da 689.35 s	11.49	28504036	0	0	156	0	320	0	648	392	530	634	0	240	0	0	256	0	486	376	0	378	406	0	0	0	308	0	330	312	0	0	636	208	0	0	256	242	0	0	0	0	17214	17658	19108	20090	17162	19156	18044
901.42497 Da 689.36 s	11.49	9004177	0	0	0	0	0	0	0	0	0	0	0	0	0	0	0	0	0	0	0	0	0	0	0	0	0	0	0	0	0	0	0	0	0	0	0	0	0	0	0	0	8278	7946	7742	8258	7684	11632	12860
440.19483 Da 690.48 s	11.51	43918756	0	0	0	0	0	0	646	464	0	0	1976	2126	2396	2282	0	21814	21960	21666	21202	21322	0	0	0	0	0	0	0	0	0	0	0	0	0	1566	1326	0	4720	4334	5126	0	462	736	630	764	430	0	0
286.13974 Da 690.85 s	11.51	28513247	780	910	736	756	0	874	0	0	756	772	1610	1156	1574	1502	0	1586	1868	1834	2026	1988	2898	2616	2476	2632	1556	0	0	1304	0	0	1850	1564	1434	2110	1288	3912	4108	3712	3382	3526	0	0	0	0	352	580	0
1121.52316 Da 690.98 s	11.52	5597543	0	0	0	0	0	0	0	0	0	0	0	0	0	0	0	0	0	0	0	0	0	0	0	0	0	0	0	0	0	0	0	0	0	0	0	0	0	0	0	0	0	0	0	0	0	0	0
174.12402 Da 691.47 s	11.52	17311674	5926	4534	4088	5228	5076	5654	5864	6530	6052	4954	5170	5756	4876	5520	0	10012	9190	8844	8398	8362	10448	9640	11052	9778	5142	7844	10440	9036	7388	7982	4580	4912	4812	4134	6196	9090	9160	8810	8682	8770	12442	10756	9568	11510	9346	8476	8194
1720.79854 Da 691.65 s	11.53	85939199	0	0	0	0	0	0	0	0	0	0	0	0	0	0	0	0	0	0	0	0	0	0	0	0	0	0	0	0	0	0	0	0	0	0	0	0	0	0	0	0	11844	11976	11464	11160	11230	21202	20568
332.13711 Da 691.83 s	11.53	33112983	1394	1188	1512	1356	1344	2320	2592	2174	2186	1822	2944	2350	2582	2392	0	0	0	1192	1166	1534	0	0	0	0	0	1262	1570	1576	1386	1528	1264	1072	874	1326	0	0	1252	1574	1620	2080	0	0	0	0	0	0	0
256.12069 Da 692.04 s	11.53	25511341	1716	1590	2028	2044	1534	3750	3750	3248	3932	4436	3308	3688	3064	3280	0	0	1288	1442	1318	1380	0	0	0	0	0	1776	1938	1940	2080	2054	1558	0	0	0	0	0	0	0	0	0	784	954	666	0	932	912	580
912.50451 Da 692.18 s	11.54	91149723	0	0	0	0	0	0	0	0	0	0	0	0	0	0	0	0	0	0	0	0	324	0	0	0	0	0	0	0	0	0	0	0	0	0	0	0	0	0	0	0	8020	6668	8050	8210	7144	26016	23780
652.31229 Da 692.32 s	11.54	65130502	610	1270	0	0	988	0	0	0	1012	628	706	0	0	0	0	2144	1264	1656	1718	1276	4560	4910	5128	4774	2686	0	2660	2426	2242	2152	0	1208	0	1000	0	5148	5174	4162	6048	5552	0	0	0	0	0	0	0
592.32624 Da 692.52 s	11.54	59131896	7010	7044	6506	7582	6446	20736	20982	20066	21590	20238	24900	24184	23882	23816	658	7662	7378	7478	7056	7544	6794	6680	7346	7486	3852	0	9632	11840	10616	10958	6892	7516	7414	6552	6654	5132	5916	6380	5444	5030	414	656	0	568	0	0	0
300.11099 Da 693.14 s	11.55	29910371	598	800	414	0	0	834	730	700	848	0	1120	1226	1484	1738	0	0	0	0	0	0	0	0	0	0	0	0	0	1002	0	0	0	0	546	0	0	0	0	0	0	0	0	0	0	0	0	0	0
772.16536 Da 693.40 s	11.56	77115808	0	0	0	0	0	0	0	0	0	0	0	0	0	0	0	0	0	0	0	0	0	0	0	0	0	0	0	0	0	0	0	0	0	0	0	0	0	0	0	0	0	0	0	0	0	0	0
330.16801 Da 694.55 s	11.58	32916073	0	0	0	0	0	690	576	0	0	0	956	0	952	1050	0	1034	0	0	1102	0	0	1012	0	1034	0	0	0	0	0	0	0	0	1040	0	0	0	0	0	0	0	338	612	690	544	0	702	802
731.42008 Da 695.00 s	11.58	7304128	0	0	0	0	0	0	0	0	0	0	0	0	0	0	0	0	0	0	0	0	0	0	0	0	0	0	0	0	0	0	0	0	0	0	0	0	0	0	0	0	10792	11734	10968	13428	13366	16438	16310
992.22414 Da 695.10 s	11.59	99121686	0	0	0	0	0	0	0	0	0	0	0	0	0	0	0	0	0	0	0	0	0	0	0	0	0	0	0	0	0	0	0	0	0	0	0	0	0	0	0	0	0	0	0	0	0	0	0
194.09585 Da 695.10 s	11.59	19308857	1088	764	1058	1102	1300	748	694	712	1020	518	0	274	0	212	0	418	530	0	458	652	11170	11652	11434	10812	6008	7780	7346	7840	6946	7298	0	0	0	408	454	6672	6260	5394	5948	5968	320	0	0	178	244	198	240
308.12979 Da 695.24 s	11.59	30712251	1134	1026	1144	1024	1198	846	784	750	672	588	1336	1266	896	1034	0	3058	3702	3320	2860	3454	9150	9822	8894	9770	3674	5536	5022	4880	5106	5340	3094	2892	4088	2634	3362	14756	14558	14148	14312	14896	0	0	0	0	0	0	0
728.17467 Da 695.31 s	11.59	7271674	0	0	0	0	0	0	0	0	0	0	0	0	0	0	0	0	0	0	0	0	0	0	0	0	0	0	0	0	0	0	0	0	0	0	0	0	0	0	0	0	0	0	0	0	0	0	0
1234.60647 Da 695.59 s	11.59	61629596	0	0	0	0	0	0	0	0	0	0	0	458	0	0	0	0	0	0	0	0	0	0	0	0	0	0	0	0	0	0	0	0	0	0	0	0	0	0	0	0	0	402	0	0	0	0	0
594.34236 Da 695.81 s	1.16	59333509	17382	17220	14468	16982	15872	12012	13796	13172	12210	12490	46298	43818	45156	45664	704	48430	47488	45634	47912	46506	60062	65390	62722	63222	37122	0	79238	79842	75436	78188	83472	84184	80630	80802	79166	85822	87142	79064	81702	88006	608	654	0	440	0	468	0
150.06624 Da 695.88 s	1.16	14905897	20686	19510	20182	23042	22692	32436	29376	30560	27150	30158	34568	30688	35722	36992	0	50054	42960	42726	39868	41012	52792	53326	53002	58774	26954	65874	56124	63662	57896	58556	44894	45352	37690	35822	41580	100906	98814	102618	97246	104230	1794	1740	1128	1732	1696	528	318
322.16321 Da 696.30 s	1.16	32115593	0	0	0	0	0	0	0	0	0	0	0	0	0	0	0	0	0	0	0	0	0	0	0	0	0	0	0	0	0	0	0	0	0	0	0	0	0	0	0	0	706	718	632	778	0	758	592
520.12176 Da 696.57 s	11.61	51911448	0	0	0	0	0	0	0	0	0	0	0	0	0	0	0	0	230	0	0	0	0	0	0	0	0	0	0	0	0	0	0	0	0	0	0	0	0	0	0	0	446	518	530	444	530	690	984
948.23426 Da 696.70 s	11.61	94722699	0	0	0	0	0	0	0	0	0	0	0	0	0	0	0	0	0	0	0	0	0	0	0	0	0	0	0	0	0	0	0	0	0	0	0	0	0	0	0	0	0	0	0	0	0	0	0
1444.74083 Da 697.65 s	11.63	72136314	0	0	0	562	0	0	0	0	0	0	0	0	0	0	0	0	0	0	0	0	0	0	0	0	0	0	0	0	0	0	0	0	0	0	0	0	0	0	0	0	4314	3768	3806	3402	3978	10562	14178
232.16654 Da 697.67 s	11.63	23115926	1858	512	1512	1508	1198	0	910	0	0	0	0	0	0	0	0	1940	2340	0	2480	0	10536	10024	9248	10886	6026	7178	5314	5218	4840	4780	1796	1938	1574	0	1552	6598	5100	5372	6024	4942	808	1046	1194	1298	1108	776	810
993.42823 Da 697.92 s	11.63	49570684	526	0	394	324	0	578	0	568	434	566	394	474	610	0	0	0	0	0	0	0	0	0	0	0	0	0	0	0	190	0	0	0	0	0	124	0	0	0	0	0	0	0	0	0	0	0	362
554.20025 Da 697.96 s	11.63	55319297	0	0	0	0	0	0	0	0	0	0	0	0	0	0	0	0	0	0	0	0	0	0	460	0	0	0	0	0	0	0	0	0	0	0	0	0	0	0	0	0	0	0	0	0	0	1064	838
270.18287 Da 698.55 s	11.64	26917559	3478	3552	2802	3650	4012	3144	2604	2402	2628	2058	2184	2308	2420	2138	0	2744	2268	1908	2328	1882	6108	6062	6356	6300	3926	6196	6322	5594	6406	6938	3002	3024	3800	3018	3164	3286	2958	2840	2842	3010	0	0	0	0	0	0	0
449.21986 Da 698.87 s	11.65	44821259	0	0	0	0	0	0	0	0	0	0	0	0	696	0	0	0	0	0	0	540	0	0	0	780	0	0	0	0	0	398	0	0	0	0	0	0	0	792	0	0	506	0	0	0	0	448	402
200.10415 Da 699.27 s	11.65	19909687	2624	2528	2568	2640	2166	2464	2898	3704	2892	2298	3738	3476	3396	3222	166	4118	3490	3748	3298	3328	6096	6618	5580	6712	3318	3730	4224	3648	3906	4226	4164	3198	3680	3412	3926	6304	5360	5796	5944	6630	1318	1548	1664	1358	1418	1220	900
368.22073 Da 699.32 s	11.66	36721345	16126	16922	19282	17918	17766	14818	13712	15772	14986	14160	21620	21144	21628	22056	0	5808	6850	5858	5960	5346	4208	3806	3534	3956	2800	0	4250	4052	4068	4054	4272	4668	3920	4050	3858	2804	2394	2354	2646	2400	1970	1452	1500	1474	1426	1162	1220
274.17780 Da 702.06 s	1.17	27317053	10568	10764	12438	11718	12926	6906	6310	5692	6158	6942	6564	7198	7270	7596	0	13190	12434	14870	13628	13032	22674	21478	22624	21550	13882	14342	13230	11120	11212	12090	9078	9204	9624	9818	9378	25366	23214	25622	26770	27514	924	1068	916	1074	1112	852	860
284.06831 Da 702.32 s	11.71	28306104	4366	4750	4742	4264	4794	8606	9038	9976	8410	8826	4170	4158	3608	4876	0	3806	3902	3616	3650	4764	1562	1716	1242	1480	1114	3070	2844	2546	2866	2876	1112	1212	1082	1262	0	724	520	0	842	590	18290	16246	17644	18616	18056	10992	12598
372.13646 Da 702.68 s	11.71	37112919	766	0	0	652	750	0	650	0	0	0	6228	5766	4536	4450	0	1686	2402	1308	1896	1860	2570	2674	2422	2748	1852	0	1322	1148	1164	806	5628	5812	5304	5492	5892	7056	7208	7076	7266	7466	0	0	0	0	0	0	0
878.39867 Da 703.88 s	11.73	8773914	0	0	0	0	0	0	0	0	0	0	0	0	514	0	0	0	0	0	0	0	0	0	0	0	0	0	0	0	0	0	0	0	0	0	0	0	0	0	0	0	0	0	0	0	0	0	0
848.31128 Da 704.12 s	11.74	84730401	0	0	0	0	0	0	0	0	0	0	0	0	0	0	0	0	0	0	0	0	0	0	0	0	0	0	0	0	0	0	0	0	0	0	0	0	0	0	0	0	0	0	0	0	0	0	0
330.11089 Da 704.17 s	11.74	32910361	618	0	0	0	708	0	0	0	0	0	0	0	0	0	0	39430	37440	43446	42240	41954	5838	0	5098	5746	3540	3946	5124	0	2886	3664	3740	3194	2944	3180	4062	62036	66396	65428	63140	70104	0	0	0	0	0	0	0
892.30087 Da 704.45 s	11.74	89129359	0	0	0	0	0	0	0	0	0	0	0	0	0	0	0	0	0	0	0	0	0	0	0	0	0	0	0	0	0	0	0	0	0	0	0	0	0	0	0	0	0	0	0	0	0	0	0
258.14608 Da 704.84 s	11.75	2571388	1330	1700	1082	1464	1234	0	1060	0	1098	1190	1662	1928	1492	1508	0	2130	2142	1900	2030	2068	4450	3938	3754	5064	2924	2240	2384	2152	2380	2844	2248	2320	1762	2000	2292	4296	3414	3832	4016	3526	0	1220	1536	1230	924	0	1026
748.38808 Da 704.89 s	11.75	7473808	0	0	0	0	0	0	0	0	0	0	0	0	0	0	0	0	0	0	0	0	0	0	0	0	0	0	0	0	0	0	0	0	0	0	0	0	0	0	0	0	0	0	0	0	0	0	0
622.30179 Da 705.41 s	11.76	62129452	4704	5166	5550	5204	5698	702	660	0	0	1062	946	1128	0	0	0	15096	13760	13394	16100	14712	57430	59204	58054	58330	36614	0	23180	23448	21428	21958	3826	3622	3998	3898	3698	32328	32202	28326	31008	29800	0	0	0	0	0	0	0
1106.51170 Da 705.82 s	11.76	55224857	0	0	0	0	0	0	0	0	0	0	0	0	0	0	0	0	0	0	0	0	0	0	0	0	0	0	0	0	0	0	0	0	0	0	0	0	0	0	0	0	0	0	0	0	0	0	0
620.28676 Da 706.43 s	11.77	61927948	4204	3962	7594	8360	4204	2280	6374	5980	5952	6802	2622	7248	7310	7110	0	5066	6238	5380	5764	6306	21010	20774	21744	21164	11816	0	19062	17156	17416	20924	25826	25902	25824	27444	24360	10368	10352	9992	10250	10966	0	0	0	0	0	0	0
320.17311 Da 706.63 s	11.78	31916583	2926	2490	3072	3238	3344	2718	2526	2868	2924	2480	14310	14156	17592	15026	352	6908	6016	7520	6926	6886	8964	9204	9340	9280	6486	10140	10324	9902	10328	10214	16410	16382	16810	16932	17582	17960	18638	17586	20394	19962	594	422	442	592	0	400	0
630.27397 Da 707.82 s	1.18	62926669	0	0	0	0	0	0	0	592	0	546	0	0	0	0	0	0	0	0	0	0	0	0	0	0	0	0	0	0	0	0	0	0	0	0	0	0	0	0	0	0	1108	794	1022	1028	802	908	830
415.10421 Da 707.85 s	1.18	41409693	0	0	0	0	0	0	0	0	0	0	0	0	0	0	0	0	0	0	0	0	0	0	0	0	0	0	0	0	0	0	0	0	0	0	0	0	0	0	0	0	180	0	0	0	0	282	0
272.19798 Da 708.08 s	1.18	2711907	1662	0	1494	1604	1684	0	0	0	0	0	3890	3984	3846	4044	0	5810	3942	4854	5490	4314	8014	8376	8472	8362	5450	2164	2368	1770	0	2078	7312	6412	6868	6184	7062	11020	10244	10396	11640	10114	0	0	0	0	0	0	0
160.10873 Da 708.42 s	11.81	15910145	1174	1002	984	0	1128	0	0	1452	1696	1560	1982	1972	2452	2236	306	1632	1918	1680	1534	1764	808	872	914	618	580	1198	966	900	900	1116	1462	1470	1622	1334	1324	1366	1452	1014	1228	0	2694	2502	2564	1852	1992	1644	2052
396.18045 Da 708.56 s	11.81	39517318	1286	0	0	0	0	0	0	0	0	0	0	1126	0	0	0	1588	970	1240	0	1522	4852	4926	4756	4448	2698	2368	2158	1988	1934	2448	1060	1074	1232	1276	0	5552	4554	5284	5156	4826	0	0	0	0	0	0	0
418.09045 Da 708.85 s	11.81	41708318	0	0	0	0	0	0	0	0	0	0	0	0	0	0	0	0	0	0	0	0	0	0	0	0	0	0	0	0	0	0	0	0	0	0	0	0	0	0	0	0	412	472	458	400	588	498	612
686.11413 Da 709.88 s	11.83	68510685	254	248	0	286	0	0	0	0	0	0	0	0	0	0	0	0	0	0	0	0	0	0	0	0	0	0	0	0	0	0	164	0	0	0	0	0	0	0	0	0	432	302	340	260	312	394	504
920.38845 Da 710.67 s	11.84	91938117	0	0	0	0	0	0	0	0	0	0	0	0	0	0	0	0	0	0	0	0	0	0	0	0	0	0	0	0	0	0	0	0	0	0	0	0	0	0	0	0	0	0	0	0	0	0	0
460.19450 Da 710.88 s	11.85	45918722	0	0	0	0	0	0	0	0	0	0	0	0	0	0	0	0	0	0	0	0	0	0	0	0	0	0	0	0	0	0	0	0	0	0	0	0	0	0	0	0	1426	1116	1528	1128	1058	1894	1910
384.13677 Da 711.12 s	11.85	3831295	12194	11614	11174	11700	10392	5872	6758	7988	7626	6588	15128	15606	16242	15210	0	8330	8676	8438	7720	8660	16934	15776	16244	16844	7554	13530	12712	11526	12086	13896	16572	15288	16626	15290	15668	16446	16456	16420	18252	18064	0	0	0	0	0	0	0
1880.05288 Da 711.24 s	11.85	93901916	0	0	0	0	0	0	0	0	0	0	0	0	0	0	0	0	0	0	0	0	0	0	0	0	0	0	0	0	0	0	0	0	0	0	0	0	0	0	0	0	20360	18212	19260	20342	19442	12932	13040
1687.91483 Da 712.26 s	11.87	84295014	0	0	0	0	0	0	0	0	0	0	0	0	0	0	0	0	0	0	0	0	0	0	0	0	0	0	0	0	0	0	0	0	0	0	0	0	0	0	0	0	8964	9658	8876	9850	8536	19596	19900
272.16236 Da 712.30 s	11.87	27115509	2062	2002	2000	2030	2140	1560	1638	1450	1762	1830	2182	2098	1970	1848	0	3116	2528	2922	3082	2802	9496	9626	9386	9128	4676	3844	3436	3606	3316	3996	3582	2360	2968	2624	2526	4904	4966	5090	4846	4718	2472	2024	2518	2174	1804	942	800
1314.61129 Da 712.30 s	11.87	65629837	1414	1112	1006	1766	1214	1164	1252	1260	1248	1100	0	0	0	0	0	0	0	0	0	0	0	0	0	0	0	0	0	0	0	0	0	0	0	0	0	0	0	0	0	0	4702	4606	4712	4608	4124	4468	3856
1335.65304 Da 712.37 s	11.87	66681924	0	0	0	0	0	0	0	0	0	0	0	0	0	0	0	0	0	0	0	0	0	0	0	0	0	0	0	0	0	0	0	0	0	0	0	0	0	0	0	0	0	0	0	0	0	0	0
742.33977 Da 712.41 s	11.87	74133249	0	0	0	0	0	0	0	0	0	0	0	0	0	0	0	0	0	0	0	0	0	0	0	0	0	0	0	0	0	0	0	0	0	0	0	0	0	0	0	0	0	992	1046	1356	1120	1422	834
318.11465 Da 712.42 s	11.87	31710737	0	0	0	0	0	0	0	0	0	0	0	0	0	0	0	0	1610	1338	1670	1192	2318	2878	2770	2216	0	1202	1572	1634	0	1762	1980	1896	1538	2030	2022	7116	6620	6110	6902	6652	0	0	0	0	0	0	0
858.23588 Da 713.19 s	11.89	8572286	0	0	0	0	0	0	0	0	0	0	0	0	0	0	0	0	0	0	0	0	0	0	0	0	0	0	0	0	0	0	0	0	0	0	0	0	0	0	0	0	0	0	0	0	0	0	0
432.20129 Da 713.21 s	11.89	43119401	0	0	0	0	0	0	0	0	0	944	1124	0	0	888	0	0	0	0	0	0	0	0	0	0	0	0	0	0	0	0	0	0	0	0	0	0	0	0	0	0	0	0	0	466	0	612	0
429.11900 Da 713.46 s	11.89	42811173	0	0	0	0	0	0	0	0	0	0	0	0	0	0	0	0	0	0	0	0	0	0	0	0	0	0	0	0	0	0	0	0	0	0	0	0	0	0	0	0	0	0	0	220	0	764	482
744.35677 Da 713.57 s	11.89	74334949	0	0	0	0	0	0	0	0	0	0	0	0	0	0	0	0	0	0	0	0	0	0	0	0	0	0	0	0	0	0	0	0	0	502	0	760	0	730	0	0	0	0	582	0	0	0	892
991.48036 Da 714.98 s	11.92	99047308	0	0	0	0	0	0	0	0	0	0	0	0	0	0	0	0	0	0	0	0	0	0	0	0	0	0	0	0	0	0	0	0	0	0	0	0	0	0	0	0	0	0	0	0	0	0	0
882.40947 Da 715.02 s	11.92	88140219	0	0	0	0	0	0	0	0	0	0	0	0	0	0	0	0	0	0	0	0	0	0	0	0	0	0	0	0	0	0	0	0	0	0	0	0	0	0	0	0	0	0	0	0	0	0	0
526.20560 Da 715.57 s	11.93	52519832	0	0	0	0	580	0	0	0	0	0	584	806	0	0	0	0	0	0	0	0	0	0	0	0	0	0	0	0	0	0	0	0	0	0	0	0	0	0	0	0	1196	976	816	656	1084	930	996
796.40925 Da 716.22 s	11.94	79540198	0	0	0	0	0	0	0	0	0	0	0	0	0	0	0	0	652	0	0	0	0	0	0	0	0	0	0	0	0	0	0	0	0	0	0	0	0	0	0	0	0	0	0	0	0	0	0
172.10850 Da 716.67 s	11.94	17110122	1754	2160	0	1502	2174	2234	1916	1986	2304	1842	2636	2598	2296	3278	0	2302	2850	2046	2428	1376	1672	2088	1550	1838	1220	1748	1750	2004	2050	2432	2150	3142	2842	2218	2670	2788	2684	3404	4470	3174	5026	5240	4298	4322	4184	4506	3888
468.22082 Da 716.72 s	11.95	46721355	0	0	0	0	0	0	0	0	0	0	0	0	450	0	0	0	0	0	0	0	0	0	0	0	0	0	0	0	0	0	0	972	908	0	776	0	808	0	0	0	6592	6190	7298	7218	6984	7518	8096
924.32879 Da 716.79 s	11.95	92332151	0	0	0	0	0	0	0	0	0	0	0	0	0	0	0	0	0	0	0	0	0	0	0	0	0	0	0	0	0	0	0	0	0	0	0	0	0	0	0	0	0	0	0	0	0	0	0
594.32470 Da 717.00 s	11.95	59331743	0	0	0	0	0	0	0	0	0	0	0	0	0	0	0	0	0	0	0	0	0	0	0	0	0	0	0	0	0	0	0	0	0	0	0	0	0	0	0	0	332	0	0	0	0	0	0
692.26823 Da 717.09 s	11.95	69126095	0	0	0	0	0	0	0	0	0	0	0	0	0	0	0	0	0	0	0	0	0	0	0	0	0	0	0	0	0	0	0	0	0	0	0	0	0	0	0	0	1416	0	0	1554	0	1050	1292
202.11964 Da 717.49 s	11.96	20111236	12902	12870	12234	13080	13778	10140	8214	8836	9160	8186	10488	11444	10358	11882	642	41872	42262	42338	39766	38582	90806	95168	98264	98970	49814	51962	47400	51216	45790	49884	33040	33158	35850	33744	33638	132182	128860	128416	136322	139344	2554	3424	2576	3222	3906	1778	2014
518.23619 Da 717.74 s	11.96	51722891	0	0	0	0	0	0	0	0	0	0	0	0	0	0	0	0	884	806	0	0	0	0	0	0	0	0	0	0	0	0	0	0	0	0	0	1050	1020	0	0	0	398	0	0	0	0	0	0
542.27351 Da 719.72 s	0.12	54126624	0	0	0	0	0	0	0	0	0	0	0	0	0	0	0	0	0	0	0	0	0	0	0	0	0	0	0	0	0	0	0	0	0	0	0	0	0	0	0	0	0	0	456	0	0	338	0
1312.62809 Da 722.72 s	12.05	65530677	0	0	0	0	0	0	0	0	0	0	0	0	0	742	0	0	0	0	0	0	0	0	0	0	0	0	0	0	0	0	0	0	0	0	0	0	0	0	0	0	7460	7590	7170	7522	7206	5590	5658
1358.63204 Da 723.18 s	12.05	67830874	0	0	0	0	0	682	610	0	0	0	0	0	0	0	0	0	0	0	0	0	0	0	0	0	0	0	0	0	0	0	0	0	0	0	0	0	0	0	0	0	6922	6568	5222	6438	6156	4742	4988
1356.61954 Da 723.19 s	12.05	67730249	1002	0	0	0	0	1870	1818	1820	1924	1992	0	0	0	0	0	0	0	0	0	0	0	0	0	0	0	0	0	0	0	0	0	0	0	0	0	0	0	0	0	0	3438	3674	2846	2996	2924	4484	3704
258.08947 Da 725.54 s	12.09	25708219	5170	4534	4092	4558	5296	12900	13340	12748	13400	11002	23014	21850	23532	19496	0	6676	7766	8062	7204	7284	3938	4388	3762	4874	3050	9358	9678	9642	10162	9646	13982	12754	13582	13392	12572	6974	6820	7220	7436	6798	768	1520	690	816	1012	646	626
540.25934 Da 725.56 s	12.09	53925206	852	0	0	0	0	0	0	0	1012	0	1182	1234	0	1742	0	992	0	0	0	0	0	0	0	0	0	0	0	0	0	0	1048	0	898	0	0	0	0	0	0	1010	0	0	0	0	722	944	1042
364.15460 Da 725.61 s	12.09	36314732	2464	2066	2220	1904	2284	1554	1200	1662	1508	1176	3618	3498	3654	3704	0	3336	3124	2824	2804	3070	8122	7706	7340	7896	3750	0	4368	4934	4328	4272	3964	4142	4916	3492	4480	7184	9086	6950	7666	7770	0	0	0	0	0	0	0
386.15220 Da 725.63 s	12.09	38514492	4824	5314	4374	4704	5248	2884	3614	3152	3036	3162	42720	40684	44188	42610	0	20330	19312	18068	18852	19578	27412	30218	29234	28190	14942	15318	15984	15382	16254	15904	56416	53158	58136	52748	58284	51654	50650	49756	53842	56112	0	0	0	0	0	0	0
634.30054 Da 725.64 s	12.09	63329327	14658	15492	15194	14982	15462	13936	12788	14406	13488	14590	15274	15974	16308	15854	0	2774	4984	3754	2912	5032	2584	2320	2938	2710	1474	0	5968	5540	5970	5356	2176	1876	2770	2592	2208	1348	2854	2546	2232	2598	846	902	0	706	1360	550	0
482.23542 Da 725.93 s	1.21	48122814	0	0	0	0	0	0	872	0	0	0	0	0	0	852	0	0	0	0	0	0	0	0	1050	0	0	0	0	0	0	0	0	0	0	0	0	0	0	0	0	0	0	874	0	688	856	576	720
1398.63021 Da 726.90 s	12.11	69830783	0	0	0	0	0	1640	1132	1280	1792	1666	0	0	0	0	0	0	0	0	0	0	0	0	0	0	0	0	0	0	0	0	0	0	0	0	0	0	0	0	0	0	8624	8358	8454	8832	8114	9866	8750
225.09996 Da 727.77 s	12.13	22409268	570	484	600	656	522	0	0	604	450	542	356	1156	602	0	0	814	704	900	934	902	1694	2378	2486	1926	1116	1034	956	928	1042	948	1160	1554	1000	1036	1014	1824	1764	1424	1848	1816	360	646	0	0	388	534	0
304.18125 Da 727.79 s	12.13	30317397	2718	4510	3000	3722	3938	2110	2182	2118	2028	2254	4866	6238	6102	5904	1198	6648	6118	5972	6044	5124	9454	9840	9808	11106	7634	0	7272	6090	5904	6794	9318	9010	8164	9762	9176	4608	3890	3494	3472	4572	1080	770	0	916	894	0	0
1194.56710 Da 728.33 s	12.14	59627627	1742	2106	1256	1776	1442	11268	11004	12914	12374	13254	0	0	1086	1132	0	1506	0	1328	0	1158	0	0	0	0	0	0	956	824	1056	1254	798	738	668	0	0	0	0	756	0	0	1394	1608	1294	1718	1426	1440	1576
158.09305 Da 728.65 s	12.14	15708577	180	394	382	384	412	310	0	374	424	466	298	520	498	706	0	218	186	354	258	206	0	248	252	192	532	286	404	402	412	288	294	372	0	0	348	280	278	0	504	184	1768	1564	2600	2974	1918	1716	2144
228.00156 Da 730.38 s	12.17	22699428	458	426	366	0	336	3076	2676	2588	2920	3160	566	696	0	756	0	2622	1982	2200	2188	2132	268	466	472	0	0	874	1242	1014	1258	988	828	0	876	512	814	31856	34182	31396	32736	31386	2338	2650	1936	2452	2306	568	778
564.38719 Da 730.51 s	12.18	56337991	0	802	0	0	0	0	0	0	0	0	0	0	0	0	0	0	0	0	0	0	0	0	0	0	0	0	0	0	0	0	0	0	0	0	0	0	0	0	0	0	0	0	0	0	0	0	0
567.35265 Da 730.54 s	12.18	56634537	0	0	0	0	0	0	0	0	0	0	0	0	0	0	200	0	0	0	0	0	0	0	0	0	0	0	0	0	0	0	0	0	0	0	0	0	0	0	0	648	0	0	0	0	0	0	0
527.28437 Da 730.75 s	12.18	5262771	0	0	0	0	0	0	1022	0	0	0	0	1164	1104	1042	0	918	1140	0	718	1154	0	0	0	0	0	0	0	0	0	0	0	0	0	0	0	0	720	0	0	0	3960	3370	3180	2990	3412	3254	4132
541.33664 Da 731.08 s	12.18	54032936	576	0	0	0	0	0	0	0	0	0	0	0	0	0	328	0	0	0	0	0	0	0	748	0	0	0	0	0	0	0	566	0	0	0	0	0	0	0	0	0	0	422	660	0	334	0	290
336.20482 Da 731.74 s	1.22	33519754	2716	2716	2456	3210	2346	3202	3094	3098	3538	3084	12212	11768	12056	11510	518	12236	11100	12676	12486	13296	16952	17656	17492	17472	11584	10732	10242	9154	9980	10902	20062	19944	20604	20766	20454	23520	20054	20858	21572	22390	0	0	0	0	0	0	0
1440.64071 Da 733.12 s	12.22	71931308	0	0	0	0	0	944	0	0	0	1010	0	0	0	0	0	0	0	0	0	0	0	0	0	0	0	0	0	0	0	0	0	0	0	0	0	0	0	0	0	0	11364	12718	10326	11258	11288	10804	11530
352.22049 Da 733.28 s	12.22	35121321	5536	6420	5484	7238	5722	4034	4376	3662	3994	4312	5600	5284	5800	5398	0	4896	5444	4646	4304	4724	17732	19542	18968	18598	12516	11910	10886	11008	12922	11402	8674	9228	10738	9382	9784	8892	8888	9226	9094	8772	392	0	528	452	616	332	272
548.39220 Da 734.42 s	12.24	54738493	986	0	0	0	580	0	0	0	0	0	0	0	0	0	0	0	0	0	0	0	0	0	0	0	0	0	0	0	0	0	0	0	0	0	0	0	0	0	0	0	0	0	0	0	0	0	0
608.32239 Da 734.52 s	12.24	60731511	2932	3380	2754	3194	3068	1434	1488	1574	1494	1412	2172	2004	1814	2260	0	3688	4514	4284	3822	3846	12744	11754	11986	12264	8062	0	7942	7278	8426	8186	5212	4720	5260	5468	5678	7412	6974	7064	6550	7320	0	0	0	0	0	0	0
306.19425 Da 734.53 s	12.24	30518698	2072	1544	2072	2922	2380	0	1322	1076	1224	886	4172	3696	4106	4516	0	10672	10966	11562	9758	10146	26822	25404	29812	26658	18404	7526	7618	8278	7352	6724	15444	14410	16512	15970	17486	3936	4276	4944	4486	4774	0	0	0	0	0	0	0
469.23106 Da 734.69 s	12.24	46822378	0	0	634	0	0	0	0	0	0	0	0	948	0	0	0	0	0	0	0	0	0	0	0	0	0	0	0	0	0	0	0	0	0	0	0	0	0	0	0	0	448	438	440	264	0	0	0
658.35968 Da 734.80 s	12.25	65735241	4054	4274	4968	3886	3970	1658	1958	1722	2090	1706	5288	4990	5648	5600	0	6708	7476	7812	6830	7028	6696	7272	7264	7126	4236	0	7810	7190	8536	8030	8912	8662	8420	7416	7286	8230	6058	5800	6316	6472	0	0	0	0	0	0	0
126.10296 Da 735.20 s	12.25	12509569	432	404	490	474	534	0	278	330	216	194	342	482	446	520	0	362	372	236	464	402	390	546	360	426	304	300	386	374	0	390	420	432	332	558	384	404	428	0	186	450	430	404	648	662	432	270	552
994.61954 Da 735.20 s	12.25	99361226	0	0	0	0	0	0	0	0	0	0	0	0	0	0	0	0	0	0	0	0	0	0	0	0	0	0	0	0	0	0	0	0	0	0	0	0	0	0	0	0	0	0	0	0	0	0	0
538.27726 Da 735.38 s	12.26	53726998	0	0	0	0	0	0	0	0	0	0	0	0	0	0	0	0	0	0	0	0	0	0	0	0	0	0	0	0	0	0	0	0	0	0	0	0	0	0	0	0	0	704	0	0	0	0	0
352.20766 Da 735.65 s	12.26	35120038	0	0	0	0	0	0	0	0	0	0	0	0	0	0	0	0	1852	0	0	0	0	0	0	0	0	0	0	0	0	0	0	0	0	0	0	0	0	0	0	0	0	0	0	0	0	0	0
615.33652 Da 735.93 s	12.27	61432924	0	0	0	0	0	0	0	0	700	694	958	0	572	710	0	0	934	0	778	0	0	0	0	0	0	0	744	970	804	596	0	636	0	0	0	848	0	0	0	0	2804	2076	2610	2642	2192	2768	2170
285.10005 Da 736.37 s	12.27	28409277	0	0	0	0	0	0	0	0	0	0	412	0	550	498	0	612	786	0	696	0	2780	2332	2908	2440	1064	0	0	0	0	228	374	504	724	814	704	2964	3518	2452	2772	2784	0	0	0	0	0	0	0
308.12901 Da 736.59 s	12.28	30712173	1510	1640	1556	1946	1426	1942	1684	1314	2272	1426	0	0	1464	1232	462	1640	1520	2370	2026	1844	1340	1540	1646	1710	678	1466	1272	1504	1282	1332	0	0	0	0	1392	4176	4442	4112	4434	4208	664	682	734	666	946	924	1006
527.25592 Da 736.99 s	12.28	52624864	0	0	0	0	0	0	0	0	0	0	0	0	0	0	0	0	0	0	0	0	0	0	0	0	0	0	0	0	0	0	0	0	0	0	0	0	0	0	0	0	0	0	0	0	0	0	0
654.34357 Da 738.24 s	1.23	65333629	1758	1712	1734	1764	1610	1854	1816	1830	1992	2034	2900	3124	2896	2762	0	1600	2026	1988	1794	1656	1244	1134	1222	998	1052	0	1402	1164	1402	1192	1494	1408	1488	1082	1570	1938	2032	1716	1680	1372	1464	1376	1392	1340	1444	1840	1708
942.55930 Da 738.35 s	12.31	94155203	0	0	0	0	0	0	0	0	0	0	0	0	0	0	0	0	0	0	0	0	0	0	0	0	0	0	0	0	0	0	0	0	0	0	0	0	0	0	0	0	0	0	0	0	0	0	0
492.29207 Da 739.38 s	12.32	49128479	6028	5676	5542	5338	6410	6618	6172	7502	7210	6394	9464	8432	8064	8962	0	7424	7066	7282	7474	7746	6976	5668	6032	5786	3434	6338	6582	6550	6336	6002	6648	6414	6828	6168	7166	8450	7418	8344	8032	7714	7800	6944	7152	6534	6694	7762	7198
216.13542 Da 739.87 s	12.33	21512814	9936	11794	10914	12782	11512	7288	7814	8296	8218	7828	16830	16948	16358	18860	400	28948	30640	29812	27332	28728	39534	44104	40238	40824	21992	22324	23920	23110	24118	19306	19594	20212	21666	20490	21782	50406	48234	46080	48244	45144	8480	7832	7424	7624	8830	2016	2302
506.27131 Da 740.55 s	12.34	50526403	624	0	0	756	666	750	0	828	952	1108	0	0	0	1178	0	890	914	0	0	0	0	856	0	0	0	0	0	0	0	0	0	1128	1034	0	1174	0	1270	0	1586	1592	966	872	960	1166	922	1430	1606
1482.65138 Da 741.18 s	12.35	74031841	0	0	0	0	0	0	0	0	0	0	0	0	0	0	0	0	0	0	0	0	0	0	0	0	0	0	0	0	0	0	0	0	0	0	0	0	0	0	0	0	9846	8566	8092	8186	8818	12430	12396
450.28198 Da 742.26 s	12.37	4492747	0	1416	0	0	0	6650	5564	5820	7326	7214	7602	6864	7436	6424	0	4926	4522	4962	5352	4956	0	0	0	0	0	0	4744	4188	4126	4754	0	2586	2678	2636	2770	0	3670	3460	3230	3652	42528	39414	38284	40358	41002	15240	14502
448.26562 Da 742.85 s	12.38	44725834	0	0	0	0	0	1208	1320	1264	1352	1110	2086	1540	1452	1612	0	0	1814	0	0	0	0	0	874	0	0	0	1300	1434	1494	1164	0	1338	0	0	0	0	0	0	0	0	8966	9138	9890	8818	8898	2886	3290
732.49947 Da 743.19 s	12.39	73149219	0	0	0	0	0	0	0	0	878	836	0	0	0	0	0	1618	0	0	1310	0	0	0	0	0	0	0	0	1246	1134	1144	0	0	0	0	0	1518	0	1804	0	1680	4144	4584	4642	3742	4190	1110	1476
976.56258 Da 744.20 s	1.24	97555531	0	0	0	0	0	0	0	0	0	0	0	0	0	0	0	0	0	0	0	0	0	0	0	0	0	0	0	0	0	0	0	0	0	0	0	0	0	0	0	0	0	0	0	0	0	0	0
260.16247 Da 744.55 s	12.41	2591552	0	0	0	0	0	0	0	0	0	0	0	0	0	0	0	0	834	0	0	0	962	0	0	0	0	0	0	0	0	0	0	0	0	0	0	1258	1380	0	1102	896	0	566	388	398	262	0	0
366.20735 Da 744.61 s	12.41	36520008	8954	9776	9396	7876	7716	2686	2866	2622	3454	2208	4012	2696	4264	3778	0	12140	12038	11932	11384	12234	56378	59652	59536	57532	36048	36516	36824	38094	37036	37650	30484	25722	28720	26664	28678	31396	31362	28952	30538	32896	880	0	1638	3616	0	1140	0
390.17295 Da 745.18 s	12.42	38916567	1650	2198	2048	0	1690	1904	1994	1914	2062	2460	3366	3460	3236	3566	0	6200	5436	5922	5930	5060	4880	5586	5728	6044	2528	3282	3982	3620	3454	3412	3520	3808	3108	3446	3184	12352	12866	11288	10722	10566	0	0	0	0	0	0	0
432.23597 Da 745.56 s	12.43	43122869	2162	2276	2322	2776	2156	1292	1888	1594	1994	1394	2222	2326	2432	2794	0	3238	3108	3528	3548	3612	0	3086	2694	3652	1516	2764	0	0	2552	0	2396	2342	0	2186	1926	5610	4910	5088	5194	5214	40236	38034	35462	38012	36804	880	1446
625.34420 Da 745.56 s	12.43	62433692	0	0	0	0	0	944	1328	1642	1300	1390	0	860	0	894	0	0	0	780	0	0	0	0	0	0	0	0	0	0	0	0	0	0	0	0	0	0	0	0	0	0	1054	1310	1380	1104	1116	1324	1954
229.16743 Da 745.69 s	12.43	22816015	0	0	0	0	0	0	0	0	0	0	0	0	0	0	174	0	0	0	0	0	0	0	0	0	0	0	0	0	0	0	0	0	0	0	0	0	0	0	0	0	0	0	0	670	0	0	0
181.10930 Da 746.67 s	12.44	18010202	0	0	0	250	0	0	0	0	0	144	0	0	262	0	0	0	174	190	0	0	216	300	362	0	0	0	0	470	0	0	216	0	180	0	280	292	436	0	0	198	260	0	334	492	326	408	452
610.33715 Da 747.57 s	12.46	60932988	1554	1496	1578	1578	1388	1182	1074	1358	1356	0	3602	3206	3430	3964	0	2434	2402	2466	2488	2562	11584	10404	10704	10580	6894	0	3388	3726	3382	3178	4552	4838	5152	5328	5194	4798	4128	4670	4322	4296	0	0	0	0	0	0	0
300.19353 Da 747.92 s	12.47	29918625	1546	2124	1726	2076	1858	1422	1582	1244	1472	0	2022	1910	2306	2088	0	3190	3912	3176	3160	3534	5370	6946	6278	6442	3514	3430	2794	2872	2708	2944	2918	2790	2730	3052	3022	7510	7916	5896	7334	7378	620	718	644	1028	854	840	602
612.35325 Da 748.22 s	12.47	61134597	1616	1748	1670	1720	1694	1026	1226	0	1082	1146	4336	4064	3914	4586	0	3728	3156	3604	4330	3870	5630	6106	5006	5590	2716	0	3598	3274	3114	2922	7804	8084	8154	8416	7512	6574	5824	6038	5938	6454	0	0	0	0	0	0	0
661.34913 Da 749.36 s	12.49	66034185	908	844	768	728	0	0	1438	1350	1652	1538	4032	4052	3996	3852	0	728	908	1196	836	874	0	844	0	796	0	0	724	730	964	0	1086	0	980	1210	1226	952	1208	0	0	0	0	0	0	0	0	0	0
756.48910 Da 749.96 s	1.25	75548182	0	0	0	0	0	0	0	0	0	0	0	0	0	0	0	0	0	0	0	0	0	0	0	0	0	0	0	0	0	0	0	0	0	0	0	0	0	0	0	0	0	0	0	0	0	0	0
307.17796 Da 750.62 s	12.51	30617068	0	0	0	0	0	0	0	0	0	0	700	0	0	276	0	0	0	0	0	0	0	0	0	0	0	328	0	0	0	0	2454	1776	2232	2158	2150	1516	1156	1158	1372	1170	1896	1422	1146	1216	1556	274	0
512.20239 Da 750.74 s	12.51	51119512	0	0	0	0	0	0	0	0	0	0	0	0	0	0	0	0	0	0	0	0	0	0	0	0	0	0	0	0	0	0	0	0	0	0	0	0	0	0	0	0	0	0	0	0	0	0	0
322.14394 Da 750.84 s	12.51	32113667	0	0	0	0	0	0	0	0	0	0	0	0	0	0	0	1516	2024	1888	1500	1444	1430	1644	1564	1730	798	0	760	0	0	0	752	572	0	0	0	5590	4324	4716	6044	5190	0	0	0	0	0	0	0
515.93362 Da 750.85 s	12.51	51492634	0	0	0	0	0	0	0	0	0	0	0	0	0	0	0	0	0	0	0	0	0	0	0	0	0	0	0	0	0	0	0	0	0	0	0	0	0	0	0	0	0	0	0	0	0	0	0
956.43085 Da 751.39 s	12.52	95542357	0	0	0	0	0	0	0	0	0	0	0	0	0	0	0	0	0	0	0	0	0	0	0	0	0	0	0	0	0	0	0	0	0	0	0	0	0	0	0	0	0	0	0	0	0	0	0
404.27606 Da 751.97 s	12.53	40326878	6802	7428	5808	6058	6454	7132	7764	7408	7842	6976	9172	8682	9518	8988	0	15450	15000	14768	14248	15696	7236	7618	7810	8012	4202	0	12278	11250	10728	10670	12358	12800	13344	12058	13072	18106	15828	14476	15064	14638	1134	0	4682	3142	3918	1838	1456
46.00490 Da 752.00 s	12.53	4499763	9258	9650	8446	8120	8856	3324	4070	3662	2648	3914	8706	9494	9292	7250	3310	15124	19706	16264	18124	16100	5880	5578	5656	6438	6088	3020	2354	2886	2880	2450	15160	17154	16828	14014	18024	0	9220	9886	9032	8252	4790	5214	4570	4532	4620	2584	2796
339.20474 Da 752.14 s	12.54	33819746	13218	12712	14232	12196	14112	470	674	688	0	466	25106	22392	22736	23320	0	40100	40396	43676	40576	41434	11988	10508	12126	10452	7750	1172	970	1182	984	828	45836	42078	47066	43200	46794	23638	21880	22954	25502	24630	11328	10058	12060	8838	10642	476	0
329.17590 Da 752.93 s	12.55	32816862	4254	4550	3728	3588	4926	0	0	0	0	0	5940	4750	6386	4756	0	8838	9056	10474	8922	10062	3934	3258	4228	3540	2738	0	0	0	0	0	16490	14808	14664	14170	13666	2088	1596	1992	1828	1922	0	1252	1194	0	1196	0	0
432.17996 Da 753.11 s	12.55	43117268	15820	14830	16510	14208	13144	5774	5852	5898	5620	5388	4286	4182	3512	3674	0	7346	6188	6788	7912	7168	8872	8420	10044	8148	7318	4272	3468	3756	3928	3802	5676	5368	5474	5128	4852	3808	3220	3852	3034	3800	1954	2404	2140	2252	2074	2586	2802
500.15659 Da 753.33 s	12.56	49914932	0	0	0	0	0	0	0	0	0	0	0	0	0	0	0	0	0	0	0	0	0	0	0	0	0	0	0	0	0	0	0	0	0	0	0	0	0	0	0	0	0	0	0	0	0	0	0
499.77692 Da 753.46 s	12.56	49876965	0	0	0	0	0	0	0	0	0	0	0	0	0	0	0	0	0	0	0	0	0	0	0	0	0	0	0	0	0	0	0	0	0	0	0	0	0	0	0	0	0	0	0	0	0	0	0
658.46395 Da 753.52 s	12.56	65745667	1324	1586	2044	1462	1548	2830	2420	2280	2252	1880	4972	3198	3138	2998	0	1880	1882	1522	1920	2060	1620	1768	1648	0	0	0	3054	2936	3190	2508	2098	2010	2010	1410	1546	5496	4400	4062	4572	4008	27402	28156	26424	27526	27018	10710	11414
682.46055 Da 753.59 s	12.56	68145328	798	1286	1174	850	964	0	1472	1848	1308	1066	1220	986	1238	1186	0	0	1126	0	0	0	0	956	998	924	0	0	1166	1170	1378	1336	0	956	892	0	870	1208	0	1274	1298	0	8306	8870	9446	8326	7932	5604	5962
660.47963 Da 753.76 s	12.56	65947236	2870	2878	2934	3448	3394	4822	5548	5926	6038	5604	7084	6212	7624	6932	0	3366	2386	3210	3022	3118	1596	1840	1916	1804	0	0	4708	5018	4506	5378	2804	2820	2402	2722	2484	10284	9696	9878	10228	9176	83414	74078	84214	80588	83822	45580	47368
996.57225 Da 753.78 s	12.56	99556497	0	0	0	0	0	0	0	0	0	0	0	0	0	0	0	0	0	0	0	0	0	0	0	0	0	0	0	0	0	0	0	0	0	0	0	0	0	0	0	0	0	0	0	0	0	0	0
500.29901 Da 753.90 s	12.56	49929173	8046	3678	2686	0	0	5080	0	1502	5370	0	0	2298	0	0	0	0	0	2582	2370	0	0	2430	0	2424	0	0	1942	0	0	0	0	2026	0	0	0	3044	3132	2912	3348	2766	0	0	0	0	0	0	4118
90.02959 Da 753.94 s	12.57	8902231	15546	15996	14748	15608	16174	11962	10196	11446	11496	10444	9668	8940	8136	8588	11510	10302	11254	9484	9188	9742	5810	5952	5650	6134	8554	5122	5528	4932	5194	4116	10512	11994	11690	12318	12006	2388	2140	1638	2044	2022	6102	6328	6178	6204	7054	6726	6934
497.91115 Da 754.13 s	12.57	49690387	0	0	0	0	0	0	0	0	0	0	0	0	0	0	0	0	0	0	0	0	0	0	0	0	0	0	0	0	0	0	0	0	0	0	0	0	0	0	0	0	0	0	0	0	0	0	0
497.76265 Da 754.35 s	12.57	49675537	0	0	0	0	0	0	0	0	0	0	0	0	0	0	0	0	0	0	0	0	0	0	0	0	0	0	0	0	0	0	0	0	0	0	0	0	0	0	0	0	0	0	0	0	0	0	0
224.14006 Da 755.29 s	12.59	22313278	724	606	674	760	570	1484	934	1050	1102	1354	830	764	682	1262	274	0	472	318	598	0	1782	1302	1352	1240	1044	3692	3080	4016	3162	2842	1330	1038	828	1220	1402	9158	9252	8160	7954	7050	13510	10126	11952	11642	11834	1354	1566
970.43720 Da 755.72 s	1.26	96942993	0	0	0	0	0	0	0	0	0	0	0	0	0	0	0	0	0	0	0	0	0	0	0	0	0	0	0	0	0	0	0	0	0	0	0	0	0	0	0	0	842	934	940	0	676	1156	1176
537.33058 Da 755.97 s	1.26	53632331	23404	26268	24770	26416	23890	6690	6408	7094	6868	7054	3038	3222	3688	2998	0	4536	4934	4758	4104	4268	8070	9642	8690	9858	5542	2414	6206	6128	6126	7244	0	1922	1930	2508	0	4308	4558	4232	3984	3804	0	0	0	0	0	0	0
385.24631 Da 756.75 s	12.61	38423903	3406	4700	4380	3866	4214	1826	2452	1886	2070	2110	996	1072	1178	744	0	1118	1128	1398	1326	1322	962	1222	1274	976	850	0	952	910	720	0	0	866	448	0	0	0	1146	936	788	966	15900	16642	15774	15858	15840	6416	6480
499.47032 Da 756.79 s	12.61	49846304	0	0	0	0	0	0	0	0	0	0	0	0	0	0	0	0	0	0	0	0	0	0	0	0	0	0	0	0	0	0	0	0	0	0	0	0	0	0	0	0	0	0	3282	0	0	0	0
664.50836 Da 758.11 s	12.64	66350108	748	0	1126	0	0	784	776	802	1044	688	0	1634	1496	1168	0	2982	4182	2984	2596	2630	0	0	0	0	0	0	1856	2040	1820	2142	1802	1608	1842	1746	1646	3160	3146	3650	3184	3798	4478	4508	4186	4124	3314	4012	4150
431.23499 Da 758.47 s	12.64	43022772	2726	2636	2708	2550	2700	3056	4068	3714	2320	2870	2826	2710	2498	3540	0	5448	4948	5640	5982	6486	10184	14130	11376	10264	6824	0	8216	8006	7464	7900	3296	4032	4318	4038	3780	8920	9184	9072	8698	8594	0	0	0	0	0	0	0
402.25889 Da 759.57 s	12.66	40125162	1794	2250	0	0	0	2586	2066	2066	0	0	2642	2356	2298	0	0	0	2370	2904	0	2638	3106	3554	2930	2970	2048	3640	2884	0	3044	3472	2556	2216	0	0	2692	0	0	3106	3456	3102	2380	2516	2758	2562	2650	1574	1602
795.54835 Da 759.98 s	12.67	79454107	0	0	0	0	1284	1172	1504	0	1158	0	0	0	0	0	0	0	0	0	0	0	0	0	0	0	0	0	0	0	0	0	0	0	0	0	0	1218	1040	0	0	1012	12012	12108	12954	12530	11946	15436	15226
521.33628 Da 760.01 s	12.67	52032901	15218	14414	15396	15246	16112	6504	7362	7192	6662	7038	10560	10778	10838	11690	0	3946	4186	3816	3722	3884	8392	8484	7972	8530	4608	0	7196	7174	7934	7396	4750	5648	4622	5446	4654	5878	4662	5018	5130	4472	756	736	570	680	626	546	688
410.19664 Da 760.30 s	12.67	40918937	4222	4240	4318	4586	4218	4692	4770	4528	5146	4974	9450	9088	9260	8862	0	13004	12632	11920	11552	11690	13898	15302	14144	13574	6922	11512	10818	10312	9936	9678	9714	9666	9620	9542	9410	26274	29478	27532	28644	26696	3774	3338	3934	3646	3920	2096	2500
342.23913 Da 762.44 s	12.71	34123186	1708	2370	0	2572	2156	2336	2352	2460	0	0	2900	2284	2088	2490	0	0	0	0	0	0	0	0	5334	2802	3152	3818	3480	3484	3686	3618	3514	3594	3692	4180	3372	9358	9742	10394	9474	8706	10658	12468	11096	11104	11824	1920	0
310.17822 Da 762.77 s	12.71	30917094	11658	12268	12056	12480	12774	20622	21044	20936	21158	20248	11362	12112	12620	11784	0	9976	7844	9480	8504	9404	10476	12226	9990	10630	7042	14650	12508	11812	13012	12560	16294	17042	15354	15744	16372	6776	6546	8242	8530	7816	2646	3030	2722	0	2996	4780	4178
626.43694 Da 763.27 s	12.72	62542967	3164	3522	3388	3750	3880	3760	4104	3838	3368	3788	4338	4646	3322	4362	0	8174	7112	7536	7184	7672	3846	3850	3994	4232	1802	0	6616	6988	5610	6658	7222	5628	6850	6386	6294	5234	4660	5296	5650	5032	2526	2632	3022	3436	2826	1504	1938
624.42265 Da 763.79 s	12.73	62341537	5378	4960	4564	4956	5280	7148	6760	7284	8276	6872	5908	6630	6338	5826	0	4942	4860	4934	5780	4776	5048	5504	5888	5900	3334	0	6218	6736	7032	6596	4798	5336	4878	5406	6468	4560	4754	4514	4706	5250	8396	8110	9354	10864	10362	5866	6226
702.47176 Da 763.87 s	12.73	70146448	25044	24242	25830	25944	24974	16518	14406	16736	16472	15204	27486	23446	23800	27588	0	13440	11612	12664	12090	13706	27274	31792	29004	30566	12774	0	18604	18460	19626	18116	20114	20176	21668	20780	22428	8208	8864	8992	8410	8432	904	994	828	1096	794	0	0
743.49580 Da 764.12 s	12.74	74248853	2626	3572	2526	2494	2902	3756	4566	3928	3608	3570	2202	2598	2284	3346	0	1852	2658	2370	2330	2120	2052	1902	1342	1584	0	0	2738	2530	2288	2328	1400	1776	1768	1802	1370	0	1350	0	1108	0	16696	14254	15420	16710	15198	26508	23004
294.18407 Da 764.37 s	12.74	29317679	173222	175238	175720	182576	166670	192162	184556	185974	198592	186728	109576	95120	99256	104908	11754	121724	119836	117572	118154	118016	179076	174776	162804	175358	131824	147068	146396	147396	149314	146166	166274	164528	166656	157606	172056	81862	74786	75536	74996	80406	72328	73008	73018	77120	73396	58302	65818
588.36508 Da 764.39 s	12.74	5873578	48186	50452	48716	54312	47976	54916	57470	56684	60070	60126	26338	26762	27134	27304	0	29804	32464	27140	29624	28998	52278	61080	58232	61766	20524	0	43890	40702	41608	40494	41304	41162	43420	44704	44936	13940	14850	13676	13312	14136	10520	9636	11290	11774	12556	8590	7770
237.11155 Da 764.45 s	12.74	23610427	12528	12958	12546	12606	12222	13454	12956	14010	13540	13710	8346	6082	6974	9460	424	9328	9534	9322	9344	8480	12540	14808	14612	14460	9662	9466	11426	10012	10988	11650	11622	10944	11602	12218	11846	5628	5424	5786	5424	5956	5458	5552	6622	7018	4796	5922	4670
1134.54189 Da 765.03 s	12.75	56626367	0	0	0	0	0	0	0	0	0	0	0	0	0	0	0	0	0	0	0	0	0	0	0	0	0	0	0	0	0	0	0	0	0	0	0	0	0	0	0	0	0	0	0	0	0	1974	0
362.24272 Da 765.79 s	12.76	36123544	0	0	0	0	0	0	0	0	0	0	2198	2098	0	2188	0	0	0	0	0	0	0	0	0	0	0	3070	3298	3410	3064	3796	2966	3346	3022	3438	2706	0	3232	0	3350	3454	0	0	0	0	0	0	0
406.27169 Da 766.09 s	12.77	40526441	17546	18402	20196	18172	18984	16268	18002	16902	17870	15952	12564	13682	12630	12768	0	13150	11926	13844	14674	13864	14390	15078	14602	14148	9360	8094	8682	8432	9030	8180	6646	6896	7290	7030	7224	7832	8060	8438	8024	7998	4240	3620	4816	4472	4256	3626	3204
1018.46055 Da 766.60 s	12.78	508223	0	0	0	0	0	0	0	0	0	0	0	0	0	0	0	0	0	0	0	0	0	0	0	0	0	0	0	0	0	0	0	0	0	0	0	0	0	0	0	0	862	0	0	0	0	1440	1538
570.33759 Da 767.53 s	12.79	56933031	18760	18180	19526	17266	17734	27454	29628	27868	27938	28340	18260	18276	18150	18640	0	18616	18802	18940	17436	19016	5088	5314	4424	5326	3106	0	5014	5354	5408	5632	4170	3856	4990	5004	4248	5326	5188	5718	4450	5718	1470	674	1276	1092	962	688	0
700.45480 Da 767.74 s	1.28	69944752	10728	10080	12110	10838	10336	11684	11412	11558	12068	10446	4810	5158	5482	5070	0	5228	5788	5224	4924	4844	8058	9566	7578	9022	3706	1202	4486	3740	4024	4818	4130	3782	3708	3802	3800	2570	2460	2698	2550	2422	1026	1162	1118	1738	1248	1180	980
516.31023 Da 767.93 s	1.28	51530295	0	5818	5338	4888	5452	0	4050	0	4362	4048	0	15254	13774	15288	28618	0	4534	5050	5140	4522	0	3086	3386	3038	3648	0	3684	3220	3720	3606	1940	5844	7310	6942	6174	0	4422	3972	4928	4646	0	0	0	0	0	0	0
978.62163 Da 768.63 s	12.81	97761435	5386	5016	5372	5234	5828	12808	12520	12990	13272	13200	7476	6604	5830	7248	0	8120	7644	8426	7184	7268	1296	1452	1270	1228	0	0	2232	2198	2336	2146	540	788	926	0	0	0	2108	2078	1590	1164	0	0	1086	0	0	0	0
574.36916 Da 768.79 s	12.81	57336189	1064	0	0	0	0	0	0	0	1628	1278	0	2156	0	1828	0	2672	2238	2572	0	2888	2258	2444	2270	2776	1112	0	2302	2424	2278	2128	1806	1756	2150	1848	2012	3482	3566	3712	3314	3856	0	0	0	1352	1464	1102	1106
812.54248 Da 768.84 s	12.81	81153521	21128	21342	21438	22334	23428	21806	22426	24424	23490	20798	2054	0	2260	2274	0	10064	11028	9556	11090	11996	9364	10378	9888	9180	4842	0	4758	2688	4686	4302	1028	1260	1094	1140	0	0	3866	4112	3766	0	0	1432	1076	1354	1436	1154	1018
816.58635 Da 768.96 s	12.82	81557907	0	0	0	0	0	0	0	0	0	0	0	0	0	0	0	0	0	0	0	0	0	0	0	0	0	0	0	0	0	0	0	0	0	7676	7866	34532	0	0	0	0	0	0	0	0	0	0	0
568.32419 Da 769.62 s	12.83	56731692	2282	2474	2222	2042	1908	4634	4212	4118	4582	4666	9556	9914	8852	9454	0	2890	2940	2714	3084	2754	2030	0	0	1888	1008	1644	1670	0	0	1664	4494	5248	4800	4616	4662	2300	0	2572	2322	2548	6852	7044	7902	6634	6840	7136	6504
674.49232 Da 769.96 s	12.83	67348504	0	0	0	0	0	0	0	0	0	0	0	0	0	0	0	0	0	0	0	0	0	0	0	0	0	0	0	0	0	0	0	0	0	0	0	0	0	0	0	0	2928	3504	2890	3322	3644	0	0
688.50730 Da 770.18 s	12.84	68750003	0	0	0	0	0	0	0	0	0	0	0	0	0	0	0	0	0	0	0	0	0	0	0	0	0	0	0	0	0	0	0	0	0	0	0	1192	1174	1434	1566	0	2234	1862	1834	2252	2160	0	0
596.35863 Da 770.51 s	12.84	59535136	4032	4430	4072	4588	4732	0	1368	0	0	0	0	1496	0	1770	0	6884	5178	6746	4880	5090	17820	19100	19256	18784	11932	0	3230	3316	2722	2628	6558	7024	6866	7322	7210	1828	1844	2310	1828	1828	0	0	0	0	0	0	0
364.26039 Da 770.57 s	12.84	36325312	5976	6088	5728	5768	6732	5974	5778	6068	6328	5370	13496	12292	12890	11972	0	7922	8300	7890	7890	8890	15034	14394	13136	14268	12064	17054	18976	17734	17878	17100	17788	19194	19766	19958	22044	14086	12036	14178	13678	13008	0	0	0	0	0	0	0
1000.44643 Da 770.57 s	12.84	49921594	1074	0	0	0	0	0	0	0	0	0	0	0	0	0	2264	0	0	0	0	0	0	1184	0	0	1608	0	0	0	0	0	0	0	0	0	0	0	0	0	0	0	9168	4672	3638	3686	3320	1864	5844
410.26569 Da 770.60 s	12.84	40925841	4672	5428	5926	5740	6010	5078	6050	5312	6126	6020	10628	10562	11678	12330	0	7336	7200	7812	8108	8004	12862	12588	13918	12644	9374	14142	13384	13668	14076	13228	15310	16502	16612	16272	17282	10972	11214	12172	12810	12038	0	0	0	0	0	0	0
772.55147 Da 770.61 s	12.84	77154419	0	0	0	0	3508	0	0	0	3964	0	6388	6418	0	5506	0	5414	0	0	0	5216	6114	0	6924	0	3378	0	12784	11710	12902	13748	0	0	0	6816	6216	9440	8938	0	3378	8896	0	0	0	0	0	0	0
932.61032 Da 770.78 s	12.85	93160305	0	1602	1786	2074	0	0	1452	774	0	3220	2526	2648	2278	1980	0	1972	0	3278	3010	0	0	1444	0	0	0	2534	0	0	1138	2494	0	0	0	660	0	0	2036	0	2442	0	0	0	2232	1914	0	0	4548
394.20243 Da 770.93 s	12.85	39319516	3762	3152	3270	2548	3314	3356	2878	2982	3112	2568	3726	3564	3826	3826	0	4712	3650	5012	4480	4272	8872	7858	7842	7924	4336	5818	5712	6304	6174	5650	4796	4392	4486	4572	4192	8764	9134	10192	8892	9048	1112	946	954	1246	0	848	1402
344.25544 Da 771.11 s	12.85	34324816	2484	1900	2254	2416	2510	2804	3138	3348	3242	2858	6268	6392	6152	6710	1560	2806	2878	2508	3512	2966	4318	4874	5268	4916	3212	9172	8878	9290	8280	9158	10548	10182	10298	10568	12362	33238	32924	33300	36480	33202	58632	53620	57070	55066	53156	12192	10830
672.47572 Da 771.70 s	12.86	67146845	0	0	0	0	0	0	0	0	0	0	0	0	0	0	0	0	0	0	0	0	0	0	0	0	0	0	0	0	0	0	0	0	0	0	0	0	0	0	0	0	1384	1464	1772	1858	1560	0	0
962.62818 Da 772.41 s	12.87	96162091	5202	5086	4414	4278	0	8136	7702	8096	7294	7270	16516	16476	14662	15230	0	6380	6890	6484	7746	6960	3164	2996	2784	2554	1200	0	6052	6430	5514	5868	3216	3766	3296	0	0	0	3574	3164	3786	0	0	0	0	0	0	0	0
554.34458 Da 772.80 s	12.88	5533373	28442	26324	29608	27434	28412	43046	40406	44250	42734	38744	98872	107126	108656	106372	0	38004	37234	34636	38408	39002	21244	23240	20822	21054	13766	30912	30638	32064	29902	31194	34408	33132	32992	31802	35384	20404	17396	20104	20326	18458	0	0	0	0	0	976	0
596.29601 Da 773.34 s	12.89	59528873	0	0	0	0	0	0	0	0	0	0	0	0	0	0	0	0	0	0	0	0	0	0	0	0	0	0	0	0	0	0	0	0	0	0	0	0	0	0	0	0	0	0	0	354	0	0	0
192.02626 Da 773.71 s	1.29	19101898	500	462	0	0	246	0	160	0	110	0	0	170	0	264	0	292	162	334	0	0	0	0	216	226	0	136	180	230	174	0	0	0	0	0	0	0	0	0	0	98	2994	2472	2416	1512	2192	1884	2684
986.43433 Da 774.47 s	12.91	49220989	0	0	0	0	0	0	0	0	0	0	0	0	0	0	0	0	0	0	0	0	0	0	0	0	0	0	0	0	0	0	0	0	0	0	0	0	0	0	0	0	1968	2374	2102	2212	1894	5538	4624
430.25693 Da 775.01 s	12.92	42924966	0	0	0	2762	0	2694	0	2362	0	2292	0	0	0	0	0	2226	0	2268	2050	0	1394	0	0	0	978	2140	1470	0	1594	0	1712	0	0	2064	2042	2336	2414	2270	2210	3274	13682	11950	12148	13662	12248	2190	2156
794.44197 Da 775.24 s	12.92	7934347	0	0	0	0	0	0	0	0	0	0	0	0	0	0	0	0	0	0	1490	0	0	0	0	0	0	0	0	0	0	0	0	0	0	0	0	0	0	0	0	0	0	0	0	0	0	0	0
940.42775 Da 775.32 s	12.92	93942047	0	0	0	0	0	0	0	0	0	0	0	0	0	0	0	0	0	0	0	0	0	0	0	0	0	0	0	0	0	0	0	0	0	0	0	0	0	0	0	0	4002	4582	4430	4798	4792	8322	8830
1734.87039 Da 775.37 s	12.92	86642792	0	0	0	0	0	0	0	0	0	0	0	0	0	0	0	0	0	0	0	0	0	0	0	0	0	0	0	0	0	0	0	0	0	0	0	0	0	0	0	0	0	0	0	0	0	0	0
752.54105 Da 775.39 s	12.92	75153377	0	0	1348	1156	0	1246	966	0	1262	0	2020	2196	1708	1824	0	1434	0	0	0	0	1596	0	0	0	0	0	2588	3904	4384	4876	2134	1636	2178	2216	1692	10944	10040	9776	4972	9544	4138	4382	4150	4574	5230	1828	1656
990.61901 Da 775.65 s	12.93	98961173	0	0	0	0	0	0	0	0	0	0	0	0	0	0	0	0	0	0	958	0	0	0	0	0	0	0	0	0	0	0	478	0	0	0	0	0	0	0	0	0	958	0	1236	0	0	1684	1876
1588.88338 Da 775.68 s	12.93	79343441	0	0	0	0	0	0	0	0	0	0	0	0	0	0	0	0	0	0	0	0	0	0	0	0	0	0	0	0	0	0	0	0	0	0	0	0	0	0	0	0	4328	4386	4572	3886	4454	6814	6070
258.18286 Da 775.74 s	12.93	25717558	7792	7404	7480	6308	6884	4174	3350	3302	3846	3054	2652	2582	2716	2314	0	8750	8636	7876	8058	8706	23532	24902	27842	25590	13410	16708	13978	14426	13830	13710	20484	17544	19604	17372	19108	28310	28706	25870	30166	26822	0	738	358	764	554	508	526
840.44927 Da 775.81 s	12.93	41921736	0	0	0	0	0	0	0	0	0	0	0	0	0	0	0	0	0	0	0	0	0	0	0	0	0	0	0	0	0	0	0	0	0	0	0	0	0	0	0	0	7690	8098	8754	8936	8176	4690	4806
491.32409 Da 775.93 s	12.93	49031681	1246	1222	1578	1518	718	7506	8062	7676	7898	7758	1494	1728	1624	1584	0	0	0	0	0	0	0	0	0	0	0	2258	0	2288	1994	2056	0	0	1110	0	0	0	0	0	0	0	5270	4694	4416	5260	4800	14732	13928
597.32500 Da 776.17 s	12.94	59631772	0	0	0	0	0	0	0	0	0	0	0	0	0	0	0	0	0	0	0	0	0	0	0	0	0	0	0	0	0	0	0	0	0	0	0	0	0	0	0	0	1182	1164	1390	1206	1352	1228	976
982.59179 Da 776.38 s	12.94	98158451	0	796	0	898	0	0	0	654	0	0	0	0	0	0	0	0	0	0	0	0	0	0	0	0	0	0	0	0	0	0	0	0	0	0	0	0	850	0	0	0	0	0	0	0	0	0	0
408.18248 Da 776.65 s	12.94	4071752	3724	3752	2968	3096	3096	4252	4136	4462	4520	4244	7328	7830	8236	7300	0	14266	14270	14252	14458	14702	11986	12796	11178	11410	4640	7616	7866	7946	7580	8746	7528	8434	7772	7702	8518	31510	31216	30694	31488	33142	702	0	0	1826	1650	0	610
510.31936 Da 777.18 s	12.95	50931208	3894	4268	4384	3902	4250	4554	4952	4808	5148	5316	5466	4946	5782	6162	1222	6802	6964	6300	7034	7536	8378	8304	8212	9602	4634	0	7688	8086	8706	8088	5536	5634	5146	5588	5490	10822	11408	10584	10574	10246	0	0	0	0	0	0	1684
254.18729 Da 777.19 s	12.95	25318001	660	576	0	0	0	0	0	0	0	538	1052	878	1380	1414	0	0	0	0	0	0	0	0	0	694	786	0	696	0	544	0	948	0	618	834	0	1026	730	0	1254	360	6436	5642	6234	7432	6240	1554	2372
1750.90254 Da 777.24 s	12.95	874444	0	0	0	0	0	0	0	0	0	0	0	0	0	0	0	0	0	0	0	0	0	0	0	0	0	0	0	0	0	0	0	0	0	0	0	0	0	0	0	0	0	0	0	0	0	0	0
358.08411 Da 778.35 s	12.97	35707683	1814	0	1510	0	0	0	0	0	0	0	1984	1886	1936	1752	0	0	0	0	0	0	2366	2462	0	2856	0	3324	3108	3326	3238	2900	0	694	0	1382	0	1680	0	0	984	0	0	0	0	0	0	0	0
838.55604 Da 780.01 s	0.13	83754876	15914	15114	16284	13468	16130	14394	13602	12514	15144	15348	7130	8252	7330	7296	0	12792	11380	13356	13090	12402	15868	15470	12966	13242	25154	0	12658	12222	12818	12850	3768	3760	3870	0	0	0	6580	6670	5764	0	8972	10512	9472	9268	10022	10184	9876
1500.47283 Da 780.10 s	0.13	49915033	0	0	0	0	0	0	0	0	0	0	0	0	0	0	0	0	0	0	0	0	0	0	0	0	0	0	0	0	0	0	0	0	0	0	0	0	0	0	0	0	0	0	0	0	0	0	0
718.50122 Da 780.17 s	0.13	71749394	0	2414	0	2040	2278	0	1982	0	2306	0	2510	2704	0	0	0	1484	0	0	0	0	2414	1944	2298	2540	1414	0	3076	2876	3334	3000	0	2128	2496	2484	2230	7756	7224	6534	6724	6296	8998	10208	9410	9868	9946	4508	3842
1896.88364 Da 781.26 s	13.02	94743454	0	0	0	0	0	0	0	0	0	0	0	0	0	0	0	0	0	0	0	0	0	0	0	0	0	0	0	0	0	0	0	0	0	0	0	0	0	0	0	0	0	0	0	0	0	0	0
817.07513 Da 781.80 s	13.03	81606785	12464	9440	10866	10428	11648	9970	10176	11720	10448	10676	0	0	0	0	0	8174	8376	6762	7732	0	6314	6924	0	7092	0	0	0	0	0	0	0	0	0	0	0	0	0	0	0	0	0	0	3582	0	0	0	0
314.08679 Da 781.87 s	13.03	31307951	1544	1092	1276	0	0	1172	1156	1354	966	1236	1000	1042	1302	1276	13672	1280	832	1036	1104	808	910	666	1030	952	1374	1482	912	1064	1272	1022	2394	2176	1836	2444	2460	0	854	750	822	0	876	1018	946	1282	1152	1388	1308
873.59196 Da 782.51 s	13.04	87258468	0	2916	2890	2880	0	2968	2560	2414	2554	2686	0	0	0	0	0	0	0	2330	0	0	0	0	0	0	0	1884	0	2742	0	1942	1514	0	0	0	0	0	0	1918	0	0	3884	4474	4076	3428	4278	5720	6152
988.52211 Da 782.94 s	13.05	98751484	0	0	0	0	0	0	0	0	0	0	0	0	0	0	0	0	0	0	0	0	0	0	0	0	0	0	110	0	0	0	0	0	0	0	0	0	0	0	0	0	5826	6238	4818	5792	6002	10746	10970
907.58136 Da 787.02 s	13.12	90657409	5682	3412	3370	2974	4602	4244	3976	3546	3904	3844	5832	8392	7170	5482	0	0	1790	1484	1320	0	0	0	0	0	0	1116	0	0	0	0	0	1152	1024	0	0	0	1200	840	0	0	16152	16064	13276	15470	13044	4998	5764
948.93407 Da 787.34 s	13.12	94792679	0	0	0	0	0	0	0	0	0	0	0	0	0	0	0	0	0	0	0	0	0	0	0	0	0	0	0	0	0	0	0	0	0	0	0	0	0	0	0	0	0	0	0	0	0	0	0
934.59529 Da 787.63 s	13.13	93358802	0	0	0	0	0	0	0	0	0	0	0	0	0	0	0	0	0	0	0	0	0	0	0	0	0	0	0	0	996	0	0	0	0	0	0	0	1406	0	0	0	0	0	0	0	0	666	0
956.95880 Da 787.81 s	13.13	95595152	0	0	0	0	0	0	0	0	0	0	0	0	0	0	0	0	0	0	0	0	0	0	0	0	0	0	0	0	0	0	0	0	0	0	0	0	0	0	0	0	662	794	666	752	0	1796	1726
784.59514 Da 787.89 s	13.13	78358787	0	0	0	0	0	0	0	0	0	0	0	0	0	0	0	0	0	0	0	0	0	0	0	0	0	0	0	0	0	0	0	0	0	0	544726	0	0	0	0	0	0	0	0	0	0	0	0
857.59980 Da 788.18 s	13.14	85659252	4476	3306	3068	3192	2926	3640	2740	3066	3766	2762	3230	4852	0	0	326	4298	4208	3662	4230	2702	1982	1958	1830	1804	1370	0	3510	2920	2512	2044	0	0	2946	0	0	0	2712	0	2446	0	14934	14550	15464	17040	14720	28200	29374
912.50780 Da 788.46 s	13.14	91150053	0	0	0	0	0	0	0	0	0	0	0	0	0	0	0	0	0	0	0	0	0	0	0	0	0	0	0	0	0	0	0	0	0	0	0	0	0	0	0	0	4186	3298	3658	3736	3864	5094	5542
949.48352 Da 789.02 s	13.15	94847625	0	0	0	0	0	0	0	0	0	0	0	0	0	0	0	0	0	0	0	0	0	0	0	0	0	0	0	0	0	0	0	0	0	0	0	0	0	0	0	0	1068	1038	1256	1116	1422	1794	1778
532.33506 Da 789.37 s	13.16	53132779	0	0	0	0	0	0	0	0	0	0	0	1566	0	0	0	0	0	0	0	0	0	0	0	0	0	0	830	0	1182	584	0	1726	1724	0	0	16252	17208	16048	18952	16994	0	0	0	0	0	0	0
949.93397 Da 789.87 s	13.16	94892669	0	0	0	0	0	0	0	0	0	0	0	0	0	0	0	0	0	0	0	0	0	0	0	0	0	0	0	0	0	0	0	0	0	0	0	0	0	0	0	0	0	0	0	0	0	0	0
858.61773 Da 791.91 s	1.32	85761046	0	0	0	0	2712	0	0	0	0	0	14212	13394	13660	13222	0	5602	6002	5486	0	5976	2556	3050	2822	2492	2010	0	3344	2902	2824	2914	9132	8696	8926	0	0	0	5818	5838	5636	0	0	0	0	0	0	0	0
540.36142 Da 792.33 s	13.21	53935415	2058	2264	2294	2452	2270	2554	2698	2868	2988	2822	3580	4336	4408	4394	0	6598	6498	6524	6790	6842	5584	5190	5576	5168	3768	5290	6370	5404	5462	4738	4064	3922	4180	3552	3754	9158	9524	9606	10206	10888	722	0	698	0	0	1600	1444
670.44544 Da 793.21 s	13.22	66943816	5846	5294	5418	4904	5474	6126	5944	5744	6242	5940	7808	8654	6776	9010	1540	8310	7754	7682	8610	7170	6698	7296	7424	8394	13750	0	6974	6574	6982	6822	14752	13958	12446	13908	15890	6428	5994	5714	6816	6486	3752	3576	3868	3128	3986	4794	6104
278.15208 Da 793.42 s	13.22	27714481	13442	12896	11616	12010	12500	12448	13046	11980	13540	12892	14922	13792	15832	14148	78146	13380	13938	12036	14242	14688	11510	11006	12630	11374	24990	9886	9694	9752	11096	10356	30394	30442	31904	27284	32156	10532	9930	9930	9082	10644	11188	11184	12432	13396	12556	18848	0
346.22080 Da 794.65 s	13.24	34521352	3500	2818	2976	3098	3058	3768	3966	4274	3884	4088	5226	4142	3758	4526	0	5154	5654	5432	6164	5282	5258	5262	5050	4628	3772	7476	7168	7822	6814	5282	8064	6990	6206	7056	7522	8304	8678	7982	8686	7794	0	0	0	0	0	0	0
416.27673 Da 795.34 s	13.26	41526946	0	0	0	0	0	0	0	0	0	0	0	0	0	0	0	0	0	0	0	0	0	0	0	0	0	0	0	0	0	0	0	834	0	0	0	0	0	0	0	0	12380	10694	10186	10200	10618	2866	3088
891.58723 Da 796.56 s	13.28	89057995	4020	2158	2644	2464	2238	5250	5278	6302	5142	4864	11058	11028	11774	11172	0	0	1504	1922	2058	1624	0	0	0	0	0	0	0	0	0	1070	1698	1038	1364	0	0	0	0	0	0	0	0	1120	816	676	1208	558	0
538.33342 Da 797.52 s	13.29	53732615	0	3946	3558	3676	3646	0	4884	5136	5062	5216	0	10508	10250	10822	24130	0	9050	8664	8766	9132	0	6026	5482	5256	6852	3874	7838	7598	8082	8582	0	7140	6534	7688	7262	0	10710	10420	11744	10900	0	0	0	0	0	860	0
826.59421 Da 798.07 s	1.33	82558693	3694	3976	0	4304	3488	10992	11672	10792	11278	11472	6010	6016	5348	4826	0	2166	0	1506	0	0	8572	9802	9372	9262	5148	27264	28912	26384	26184	28536	4188	5002	4656	0	0	0	1982	2264	2106	0	0	0	0	0	0	926	884
826.61011 Da 798.63 s	13.31	82560283	0	0	0	0	0	0	1018	818	0	0	2014	0	0	0	0	1828	0	0	0	1766	4816	4310	4400	0	0	2458	0	0	0	0	0	3486	0	4580	4102	2950	1428	0	1806	2088	0	0	0	0	0	0	0
480.31251 Da 798.77 s	13.31	47930523	3464	3726	3730	3740	3478	9044	9484	9892	7596	7988	6070	0	5488	0	0	0	0	0	0	0	6532	6868	5922	5584	4784	11706	12220	12396	11584	14090	4656	4790	5832	5556	5926	0	0	0	0	1682	0	0	0	0	1548	3004	2738
944.57894 Da 800.75 s	13.35	94357166	0	0	0	0	0	0	0	0	0	0	0	0	0	0	0	0	0	0	0	0	0	0	0	0	0	0	0	0	0	0	0	0	0	0	0	0	0	0	0	0	2186	3322	3204	2938	0	2048	2346
284.27198 Da 802.02 s	13.37	28326471	53746	6782	4262	4638	4028	3934	4338	5656	5236	4846	5462	6250	5088	5602	23656	4480	5886	4314	4224	4326	5184	6996	5570	5612	10604	3580	5468	4854	4130	4860	9996	12896	10210	9938	9410	3836	4668	3726	3628	4070	3444	3734	3604	3768	3820	4096	4720
581.33177 Da 802.19 s	13.37	58032449	0	0	0	0	0	0	0	0	0	0	0	0	0	0	0	0	0	0	0	0	0	0	0	0	0	0	0	0	0	0	0	0	0	0	0	0	0	0	0	0	1418	1526	1724	1154	1280	1620	1394
986.50518 Da 804.02 s	1.34	98549791	0	0	0	0	0	0	0	0	0	0	0	0	0	0	0	0	0	0	0	0	0	0	0	0	0	0	0	0	0	0	0	0	0	0	0	0	0	0	0	0	5664	4972	4826	5118	5140	8654	7960
996.57286 Da 804.65 s	13.41	99556558	0	0	0	0	0	0	0	0	0	0	0	0	0	0	0	0	0	0	0	0	0	0	0	0	0	0	0	0	0	0	0	0	0	0	0	0	0	0	0	0	7130	6780	7596	7598	8338	1760	1972
840.62469 Da 807.65 s	13.46	83961741	0	0	0	0	0	0	0	0	0	0	0	0	0	0	0	0	0	0	0	0	0	0	0	0	0	0	0	0	0	0	0	0	0	1244	1552	0	0	0	0	0	0	0	0	0	0	0	0
480.34181 Da 807.76 s	13.46	47933454	0	3104	2378	2800	2538	4098	4286	5172	3824	5414	8328	8678	8438	8830	922	7814	8948	8950	7992	8354	6000	6328	6774	6782	4712	0	9384	9502	8402	9446	7438	7084	6828	7598	8320	13410	11520	11360	11242	11636	0	0	0	0	0	0	0
592.46887 Da 808.86 s	13.48	5914616	0	0	0	0	0	0	0	0	0	0	1508	1770	1866	1732	0	0	0	0	0	0	0	0	0	0	0	0	0	0	1180	0	0	1224	0	1382	0	1672	2708	1764	1878	2224	5950	5396	6776	7344	6532	3062	2754
590.45392 Da 808.95 s	13.48	58944664	0	0	0	0	484	0	0	0	0	0	1102	1344	982	0	0	0	0	0	0	0	0	0	0	0	0	0	0	0	0	0	0	0	0	0	0	2942	2216	2176	2640	3136	3352	4074	3778	4214	3244	1542	1528
484.27924 Da 808.97 s	13.48	48327196	0	0	0	0	0	0	0	0	0	0	0	0	0	0	0	0	0	0	0	0	0	0	0	0	0	0	0	0	0	0	0	0	0	0	0	0	0	0	0	0	0	5030	3206	1792	1508	0	0
794.40732 Da 809.08 s	13.48	79340005	0	1126	696	990	1490	1828	1998	2286	1798	2294	2050	1810	1610	1984	0	2142	1720	1648	2600	3224	3570	2828	1894	1504	786	0	706	872	1824	1854	1660	1314	1310	1338	0	0	1358	1506	1886	0	3612	2426	1774	0	0	0	0
1250.67944 Da 810.95 s	13.52	62433244	0	0	0	0	0	0	0	0	0	0	0	0	0	0	0	0	0	0	0	0	0	0	0	0	0	0	0	0	0	0	0	0	0	0	0	0	0	0	0	0	0	0	836	578	664	0	0
424.21296 Da 811.70 s	13.53	42320568	0	936	0	792	916	0	960	1038	1124	1212	2706	2372	2412	2436	0	3784	3620	3516	3392	4110	3728	3726	3614	4330	2156	2546	2936	2506	2390	2462	2870	3014	3034	3134	2834	10746	10896	10952	10950	11168	2264	0	0	0	2318	0	0
433.32051 Da 812.01 s	13.53	43231324	0	0	0	0	0	0	0	0	0	0	0	0	0	0	0	0	0	0	0	0	0	0	0	0	0	0	0	0	0	0	0	0	0	0	0	0	0	0	0	0	0	0	0	0	0	2164	2188
784.80173 Da 812.97 s	13.55	78379445	0	0	2492	0	2394	3122	2760	0	0	0	0	0	4010	0	0	0	2946	0	0	0	0	0	0	0	0	2678	0	2772	0	2422	0	2158	2414	0	0	0	2798	0	0	2274	13876	12402	0	12850	12138	10720	12056
822.56099 Da 813.10 s	13.55	82155372	14640	14466	15930	15238	16328	13572	12496	12608	12790	12786	5962	5228	5712	5000	0	7850	7544	7702	8160	8562	8856	9272	10046	9760	8584	0	7638	7180	6908	7358	3168	3434	3628	0	0	0	4084	4044	3762	0	5802	6064	6272	0	6142	5640	6774
842.62312 Da 813.78 s	13.56	84161585	5032	5408	0	4844	4176	0	0	0	3810	0	18172	18148	17700	18584	0	6378	6668	6606	5906	6262	5108	4966	5938	0	2658	0	7322	7636	6374	0	7108	6574	7284	0	0	0	7804	7066	7976	0	0	0	5282	5172	0	0	0
648.53244 Da 813.84 s	13.56	64752516	4662	7314	5656	5458	5470	4924	7150	6668	8710	8234	8084	6936	6596	8160	1190	6480	7516	8184	7950	8172	8402	8982	9962	9000	17314	0	11932	11196	10664	10362	16028	13880	13994	13718	11884	5624	5164	5778	4870	5704	3514	3250	2552	2956	2572	7362	3904
806.56652 Da 813.98 s	13.57	80555925	15686	14474	14888	14346	15162	13276	12416	12300	13964	13826	15038	13240	14724	14410	0	10694	10154	9612	10056	11292	12132	12118	12844	12848	13530	0	14268	15026	15456	13754	17220	17930	15218	16134	0	0	8500	8222	8322	0	16060	17336	17990	19050	16294	21956	21000
256.23993 Da 814.77 s	13.58	25523266	4708	8246	5490	6212	5340	5130	6554	7258	8002	7058	5894	6864	5754	7132	44714	6848	6160	6800	7068	5718	7650	8036	9894	9572	18046	8306	10140	8928	9094	9734	15014	15994	15072	14306	13010	4958	5984	5378	5840	7790	3646	2608	2840	2668	2370	6778	3088
792.39241 Da 815.30 s	13.59	79138514	0	0	0	0	0	0	0	0	718	772	0	0	0	0	686	0	1392	1194	1492	1574	1774	2044	1910	2178	1792	0	0	2040	1868	0	1928	1820	1878	0	0	0	1716	1462	1656	0	14788	11472	6190	2632	1676	1202	1136
432.22805 Da 815.57 s	13.59	43122077	0	0	0	0	0	0	0	0	0	0	0	858	0	0	0	898	0	0	0	1484	0	0	0	0	0	0	0	0	0	0	0	0	0	0	0	0	1084	0	0	994	0	0	0	0	0	0	0
270.21897 Da 817.55 s	13.63	2692117	0	1422	1338	0	0	2190	3232	2520	2428	2254	6060	4436	4690	5220	0	4338	4968	4274	5152	4340	5778	4772	4960	5578	3334	7146	7014	7284	8724	8034	3812	3184	2760	3742	2932	4326	4254	4428	4640	5328	1220	0	1458	0	1388	816	0
596.50096 Da 817.70 s	13.63	59549369	19676	17384	15770	15616	16114	7656	6546	7290	6884	6314	30170	30018	29592	26218	0	9462	8884	9038	8486	7696	4718	6022	5414	4470	2784	0	3402	3616	3772	3616	13426	12030	13344	12302	13380	8382	8346	7894	8324	8454	11322	10934	12854	12902	11632	784	662
348.18028 Da 819.43 s	13.66	34717301	7978	7576	8656	7358	8668	7806	7552	8242	7942	7834	5522	5906	5914	5446	0	7276	7266	7438	7634	7722	11916	12582	13020	13020	8342	8624	8162	7320	6458	7390	11302	11888	12890	13048	11988	5134	4374	4174	4180	4496	6946	4976	6338	5802	5804	7252	7778
664.52779 Da 820.62 s	13.68	66352051	3958	3854	3998	4224	3554	6260	7046	7436	7636	6672	12500	12000	13842	11220	0	10252	9078	9536	9356	9100	15768	14676	13088	14538	8732	24760	23920	23122	23908	24464	6010	6958	6690	6734	5532	11146	11272	10040	11018	12096	2412	2434	2278	2690	2752	1874	2126
272.23504 Da 820.75 s	13.68	27122776	6646	5770	5340	5560	5990	15340	15078	14128	15018	14958	30998	31802	31090	31406	1974	22214	25614	21848	24296	25374	30988	29008	30616	28094	23664	52826	52274	48022	47138	54110	16872	19040	19186	20744	19850	28164	26346	26228	29468	29034	4552	4618	4504	5518	6396	2300	2350
828.64346 Da 822.92 s	13.72	82763618	6350	5612	6230	6542	0	8306	7940	7812	7922	8582	6728	6416	6490	6400	0	4286	4554	4896	4448	4660	9334	9644	7984	9656	4672	0	16120	15192	15068	15202	4520	3518	4374	0	0	0	5632	4560	4780	0	0	0	0	0	0	0	0
482.35713 Da 822.97 s	13.72	48134985	8522	8530	8414	8738	7952	13996	13600	13514	11358	12696	9100	9874	8892	9314	0	6924	6926	7366	7060	6902	12074	10978	11448	12624	8694	16878	16104	15568	15554	17884	9518	8374	9242	8722	9032	7732	7640	7392	7142	7458	0	0	0	0	0	0	0
828.65755 Da 823.19 s	13.72	82765028	0	0	0	0	0	0	0	0	0	0	0	0	0	0	0	0	0	0	0	0	0	0	0	0	0	0	0	0	0	0	0	0	0	4288	3270	5128	0	0	0	5006	0	0	0	0	0	0	0
670.58317 Da 824.49 s	13.74	6695759	3342	3472	3202	3610	3362	3626	3580	3280	3618	3502	2936	2996	3172	3556	17996	3526	3784	3670	3634	3212	4406	3816	3946	4494	9716	0	3486	3134	3702	3680	8400	7336	7420	7514	7188	2680	3220	3076	2868	2288	3162	3012	3042	2940	2618	5658	5010
660.55711 Da 825.04 s	13.75	65954983	6000	7462	6628	6330	8332	6816	6730	7344	7270	7274	6018	5734	5412	5410	21138	8562	5742	5532	6102	5802	8436	8876	10056	9198	19528	0	7708	6696	6320	7232	17756	17662	17426	17274	15894	3452	3494	2876	4066	3852	5530	5810	5848	5980	5830	12306	10288
468.22274 Da 825.23 s	13.75	46721546	0	0	0	0	0	0	0	584	0	0	2172	1664	0	3018	0	0	1526	1930	1218	1610	0	0	0	0	0	0	0	0	0	0	0	868	950	0	960	0	0	0	0	0	0	0	0	0	0	0	0
447.29923 Da 825.99 s	13.77	44629196	0	0	0	0	0	0	970	978	876	0	0	0	0	0	0	0	0	0	0	0	0	0	0	0	0	0	0	712	0	0	0	0	0	0	0	0	0	0	0	0	13018	11836	12398	11846	12354	16604	17418
891.58575 Da 834.02 s	1.39	89057848	0	0	0	0	0	890	0	0	0	0	0	1710	0	0	0	0	0	0	0	0	0	0	0	0	0	554	0	0	0	0	0	0	0	0	0	0	0	0	0	0	2568	2426	3060	2740	2690	1976	2226
475.27177 Da 837.24 s	13.95	47426449	0	0	0	0	0	0	0	0	0	0	0	0	0	0	0	0	0	0	0	0	0	0	0	0	0	0	0	0	0	0	0	0	0	0	0	0	0	0	0	0	1896	2032	1678	1688	1942	1402	1166
982.59492 Da 838.02 s	13.97	98158764	0	0	0	0	0	0	0	0	0	0	0	0	0	462	0	0	0	0	0	0	0	0	0	0	0	0	0	0	0	0	0	0	0	0	0	0	0	0	0	0	0	0	0	0	0	0	0
598.51625 Da 842.54 s	14.04	59750897	11476	10464	9762	9770	11046	5654	5848	5930	6326	7348	21142	21916	20142	21814	364	9152	9042	9652	7620	8834	6776	7118	7294	7692	4246	12198	14308	11358	12674	11316	15222	16388	16302	16592	17722	10286	10586	10938	11424	11808	10768	11942	12932	13140	13360	808	788
622.51328 Da 843.28 s	14.05	621506	12092	10048	9000	9250	8716	5512	5252	5702	4944	6018	12386	12458	13542	12748	0	7244	7256	7454	7096	7054	5804	6520	6384	6326	5638	10040	10786	10220	9646	11688	16686	16554	15668	17340	16682	6656	5852	5042	5168	5452	3740	3354	4076	4150	3814	0	0
600.53239 Da 843.34 s	14.06	59952511	98528	76122	81170	77754	83008	37758	39614	43578	40174	39436	145564	154196	151230	148536	412	59072	49948	50382	47936	51446	34132	38648	34246	36410	15098	92112	79234	75770	84950	80410	75540	72462	67372	72220	70412	47500	50458	44056	46772	48136	27520	29268	33844	32592	32970	956	1202
326.19288 Da 846.70 s	14.11	3251856	18316	0	14190	12166	13686	12344	8348	9522	9598	9050	9186	9320	12644	10872	0	7588	0	0	0	10586	0	7886	10032	0	12514	6164	6376	6904	5952	6542	8722	7688	0	9170	10490	6516	5942	8614	9268	9392	6320	10186	9248	10352	10468	9988	8676
515.28539 Da 849.20 s	14.15	51427812	0	0	0	11644	0	13852	16736	0	0	0	39728	43062	43502	43316	0	5022	5270	5442	4868	4980	2336	0	0	0	1442	0	3144	3326	3100	3120	0	0	0	0	5116	0	5890	5704	5420	5632	28706	26864	27158	28402	28452	0	16780
500.15889 Da 850.46 s	14.17	49915161	0	0	0	0	0	0	0	0	0	0	0	0	0	0	0	0	0	0	0	0	0	0	0	0	0	0	0	0	0	0	0	0	0	0	0	0	0	0	0	0	0	0	0	0	0	0	0
926.44905 Da 851.51 s	14.19	92544178	0	0	0	0	0	0	0	0	0	0	0	0	0	0	0	0	0	0	0	0	0	0	0	0	0	0	0	0	0	0	0	0	0	0	0	0	0	0	0	0	812	0	0	0	0	0	436
388.23862 Da 852.99 s	14.22	38723134	0	0	0	0	0	0	0	0	0	0	0	0	0	0	0	0	0	0	0	0	0	0	0	0	0	0	0	0	0	0	0	0	0	0	0	0	0	0	0	0	14314	13816	15244	14156	15992	2932	3200
90.02956 Da 853.27 s	14.22	8902228	7454	5030	5578	6738	6280	5468	5644	6824	5362	6174	5828	6056	5770	5620	6368	4956	4710	3784	4850	3504	4324	3806	3904	4162	5964	3588	3146	3004	3156	3672	5576	0	4882	5094	4514	3104	2946	2530	2282	2632	8904	8316	9870	9936	8990	8038	8350
398.26634 Da 853.86 s	14.23	39725906	0	0	0	0	0	0	0	0	0	0	0	0	0	0	0	0	0	0	0	0	0	0	0	0	0	0	0	0	0	0	0	0	0	0	0	0	0	0	0	0	17824	17630	20384	20032	21820	4616	3924
676.56354 Da 854.30 s	14.24	67555627	25578	24418	27744	24940	26706	15996	17198	17540	17014	18440	28202	27706	25280	26410	0	27266	27226	27264	26848	25152	22700	25772	23316	23212	12044	38112	33820	34618	38296	38258	17950	17152	17954	19018	19834	26542	26292	24394	25152	24822	1400	1404	1482	1498	1734	0	0
774.58202 Da 855.33 s	14.26	77357475	0	0	0	2906	3090	3532	4210	0	3430	0	0	0	1982	0	0	8290	8228	2322	0	9186	8378	0	7534	0	6996	0	9298	0	10106	0	2934	3716	3480	3580	3354	7502	7312	0	0	7892	0	0	0	0	0	0	0
572.29680 Da 855.97 s	14.27	57128953	0	0	0	0	0	0	0	0	0	0	0	0	0	0	0	0	0	0	0	0	0	0	0	0	0	0	0	0	0	0	0	0	0	0	0	0	0	0	0	0	33834	4274	3028	1910	0	1462	0
497.28184 Da 858.15 s	1.43	49627457	5744	0	0	0	5010	0	0	6638	0	0	0	0	0	4970	1076	0	0	2782	2740	3154	0	0	982	0	0	0	0	0	0	0	0	2188	2318	1964	0	0	0	1914	0	0	66322	59312	62004	63264	68344	23584	25420
450.23892 Da 863.07 s	14.38	44923164	0	0	0	0	0	0	0	0	0	0	0	0	0	0	432	0	0	0	0	0	0	0	0	0	0	3050	0	0	0	0	0	0	0	0	0	0	0	1172	0	0	0	2950	0	0	3192	0	0
978.49520 Da 864.05 s	1.44	97748792	0	0	0	0	0	0	0	0	0	0	0	0	0	0	0	0	0	0	0	0	0	0	0	0	0	0	0	0	0	0	0	0	0	0	0	0	0	0	0	0	942	790	1134	908	774	948	1072
907.58112 Da 864.41 s	14.41	90657385	0	780	692	670	0	0	902	0	0	0	1034	1066	844	786	0	0	0	492	0	0	0	0	0	0	0	0	0	0	0	0	0	0	0	0	0	0	0	0	0	0	2742	0	0	2544	0	0	0
562.33627 Da 864.77 s	14.41	56132899	0	0	0	0	0	0	404	0	0	0	0	0	0	0	0	0	0	584	0	0	0	0	0	0	0	0	734	0	0	0	0	0	806	0	0	0	0	0	0	0	4340	5110	4718	4710	5978	4164	4980
454.29358 Da 867.83 s	14.46	4532863	62542	65980	67480	72632	71416	66696	66416	66270	61716	66922	12568	12258	11636	11388	0	33340	31926	33610	31848	33248	27724	24650	26490	26330	17372	16392	17476	15632	16646	16514	4952	5006	5164	4864	4744	16644	14456	13440	14370	14360	33086	31522	31944	35004	23152	25734	0
369.28685 Da 876.87 s	14.61	36827957	4248	6252	5540	7010	6636	11096	12080	10944	11636	11126	13228	12428	13466	11110	0	5362	4488	4774	5414	4556	1092	1072	1458	1132	938	5728	6222	5080	5280	5174	7180	5952	5982	6732	6118	3348	4152	3410	3518	3070	1924	1984	2550	1882	2028	2544	2750
359.25901 Da 876.87 s	14.61	35825174	10184	8046	8598	8702	8166	15092	15110	15764	15052	15098	18298	17536	16924	18200	862	7490	6838	6284	6106	6938	1582	1868	1910	1506	924	9578	7946	7894	8788	8824	7202	6778	7914	7882	7308	4760	4906	5278	4772	4684	2694	3282	2836	3400	3162	3414	4888
532.30676 Da 877.43 s	14.62	53129948	2882	3056	2996	2966	3010	2300	2312	1906	2302	2170	0	7136	0	5850	0	2702	2894	3128	3548	3118	1678	2150	2170	1698	0	1738	1728	0	1680	0	0	0	0	0	2142	2496	2090	0	0	2814	2652	3108	2462	2208	2406	1726	1814
131.94957 Da 877.77 s	14.63	13094229	17480	18090	0	17988	17718	19012	19552	19774	18636	18908	19032	20216	19762	19002	13248	16002	16854	0	16630	14898	17274	14874	15930	16082	15824	12702	14020	14160	13150	14760	16024	15342	15836	0	17210	14030	0	11690	0	12866	13614	13782	14390	15198	15086	13662	14192
563.32364 Da 877.80 s	14.63	56231636	0	0	0	0	0	0	0	0	0	0	1202	1496	924	1204	0	0	0	0	0	0	0	0	0	0	0	0	0	0	0	0	476	0	576	0	460	0	0	0	544	668	3710	4256	3916	3984	4228	2260	2268
410.18153 Da 880.83 s	14.68	40917426	0	0	458	750	0	0	0	0	0	0	0	0	0	0	0	0	0	0	0	0	11782	0	11018	11430	4528	2946	3758	3460	3410	3108	0	0	0	0	0	0	0	2650	0	0	0	0	0	0	0	0	0
188.10361 Da 881.82 s	1.47	18709634	566	462	696	0	796	0	674	472	736	0	0	0	0	0	222	0	1474	0	1504	0	0	2370	1878	2008	1724	1336	0	0	1590	1574	0	1870	1538	1736	1652	3526	3336	3468	3340	3192	0	0	0	0	676	232	262
90.02953 Da 883.69 s	14.73	8902225	7570	7006	7106	7152	7212	7596	7000	6858	6260	6902	6634	6836	6478	5678	6504	4922	4528	4884	4222	4660	4988	3876	4302	4456	4462	4388	4502	4028	4172	4076	5188	5234	5006	4592	4150	2720	2830	2878	2894	2212	6834	9044	9492	10450	10094	7518	7596
746.56922 Da 886.81 s	14.78	74556194	0	0	0	0	0	0	0	0	0	0	0	0	0	0	0	0	0	0	0	0	0	0	0	0	0	0	0	0	0	0	0	0	0	0	0	0	0	0	0	0	8290	10808	10332	10314	10336	2806	2038
390.25545 Da 886.96 s	14.78	38924818	0	0	0	0	0	0	0	0	0	0	0	0	0	0	0	0	0	0	0	0	0	0	0	0	0	0	0	0	0	0	0	0	0	0	0	0	0	0	0	0	35344	36650	38580	37448	40032	11836	12424
46.00439 Da 887.36 s	14.79	4499711	4012	3406	3754	3534	2996	3892	3998	3626	3650	3662	3732	3846	3064	3342	4274	3944	3692	3594	4218	3652	4026	3578	3886	3392	4024	4570	3870	4206	4060	3946	4218	3866	4400	4322	0	0	3830	3166	3580	0	9864	11970	10974	10418	12076	4580	4538
572.29610 Da 887.51 s	14.79	57128882	0	0	0	0	0	0	0	0	0	0	0	0	0	0	0	0	0	0	0	0	0	0	0	0	0	0	0	0	0	0	0	0	0	0	0	0	0	0	0	0	17614	4370	2858	1872	1438	1112	1048
567.28521 Da 889.83 s	14.83	56627793	1384	944	0	910	0	1078	936	992	0	0	1252	1174	1390	0	454	0	894	792	0	782	0	0	0	0	0	0	0	0	0	0	504	476	0	0	0	0	0	0	0	832	6372	6072	7116	6170	6664	11172	10226
426.17535 Da 894.46 s	14.91	42516807	0	0	678	0	0	0	0	0	0	0	0	0	0	0	0	0	0	0	0	0	7956	8422	8120	8774	2600	1424	2008	1938	2190	1608	0	0	0	0	0	2166	2478	2178	2422	2206	0	0	0	0	0	0	0
539.32148 Da 895.51 s	14.93	5383142	0	0	1176	1110	0	0	0	0	0	1792	0	0	2736	0	0	0	0	0	0	0	0	0	0	0	0	0	1400	1382	0	0	782	0	1120	0	0	0	2210	2244	2062	2082	1198	1286	1026	1256	1232	652	834
992.61361 Da 896.29 s	14.94	99160633	0	0	0	0	0	0	0	0	0	0	0	0	0	0	0	0	0	0	0	0	0	0	0	0	0	0	0	0	0	0	0	0	0	0	0	0	0	0	0	0	0	292	434	0	0	296	0
302.22558 Da 896.45 s	14.94	30121831	11462	12256	12148	13308	12402	2154	2110	2162	2198	1866	3444	3108	3180	3028	0	2014	1808	1746	2060	1956	1238	1188	1754	1158	0	2506	3164	2416	2712	1794	1488	1228	1326	1500	1282	1716	1126	1112	1660	1534	0	0	0	0	0	414	0
322.21852 Da 897.35 s	14.96	32121124	6954	7060	6014	6230	5432	4986	5768	5762	5280	5218	5200	5478	5006	5360	8748	5188	5864	5698	5886	5916	4260	5878	5898	5798	6418	4110	5506	4882	0	5616	5854	7154	6256	6430	6534	5066	5332	5124	4954	5148	4358	3900	4256	4406	4392	5720	6254
794.40845 Da 898.13 s	14.97	79340117	0	372	0	674	996	1054	0	792	0	786	954	696	0	0	568	900	1052	922	0	1596	0	0	0	0	438	0	0	586	752	0	0	484	0	0	0	758	616	1068	0	0	2516	1666	1148	740	522	0	0
472.24963 Da 899.14 s	14.99	47124235	4454	4444	4468	5056	4108	6036	6110	5238	6324	5830	54086	51678	56978	50938	1336	13168	12240	13424	13326	13086	2578	2654	2504	2338	1730	4476	4170	3856	3570	4154	7796	7728	6982	8010	8324	7678	7992	7426	6740	7756	0	610	0	516	860	666	970
453.28551 Da 900.99 s	15.02	45227824	3132	3918	3468	2710	0	1142	998	0	822	920	0	0	550	0	0	0	0	0	0	774	630	0	0	0	0	0	0	0	0	0	1716	1400	1252	1370	0	0	0	0	0	0	2176	2348	2680	2518	2086	1130	1496
412.19559 Da 901.24 s	15.02	41118832	1930	1472	1426	1824	1368	0	0	0	0	0	0	0	0	0	0	0	0	0	0	0	40870	43686	42856	45108	17258	14544	11764	12438	12344	12496	0	0	0	0	0	6924	7188	7476	6816	7006	0	0	0	0	0	0	0
278.22446 Da 903.84 s	15.06	27721718	64648	65068	62642	67000	64082	40452	38734	42662	36754	39340	97290	93214	89908	89554	3592	47252	41566	42216	47710	43298	36592	37806	37346	33654	19400	50758	51514	50058	52926	47746	54336	52310	53094	51732	52584	46556	41780	43086	42154	40236	24458	19566	23446	24088	21518	13834	14438
555.32722 Da 906.43 s	15.11	55431994	4026	4656	5094	4630	4414	6054	6032	5978	6450	5594	0	6992	0	0	762	4538	4142	0	5266	4522	0	2458	2464	2102	1252	5938	7258	5324	5516	4692	3736	4174	3344	2790	3034	5474	5588	4090	5272	4958	0	0	0	0	0	2404	0
508.28059 Da 908.63 s	15.14	50727332	0	0	0	0	0	0	0	0	0	0	0	0	0	0	0	0	0	0	0	0	0	0	0	0	0	0	0	0	0	0	0	0	0	0	0	0	0	0	0	0	1138	1068	0	0	0	514	2160
532.30691 Da 909.23 s	15.15	53129963	2926	3132	3498	3340	3220	2906	2682	2622	3006	2726	14846	15142	15994	14888	0	4628	5760	4758	5068	5470	0	2356	1988	1908	726	0	0	1682	1764	1778	4460	4520	3916	4246	4092	3934	3524	3934	3586	3648	0	0	0	0	1032	0	0
569.36880 Da 911.83 s	1.52	56836153	2058	0	0	0	0	0	0	0	0	0	0	0	0	0	0	0	0	0	0	0	0	0	0	0	0	0	0	0	0	0	0	0	0	0	0	0	0	0	0	0	0	0	0	0	0	0	0
284.15426 Da 915.09 s	15.25	28314698	7654	7458	6408	7070	5954	7576	7664	7122	7612	8206	5892	5974	5276	5984	320	5610	5636	5480	5926	5972	10638	12642	10700	11536	5062	4926	4482	5638	4472	5306	5636	6210	6100	6162	5584	4412	4300	4324	4320	4024	0	0	0	1748	4140	0	0
456.36136 Da 915.27 s	15.25	45535408	5792	6168	5542	5242	4586	2172	2446	3522	2338	3228	3470	3918	4606	4810	0	7690	7364	6270	8154	7446	6356	6134	6488	5244	4760	7906	7926	7052	6796	8342	6890	6354	6540	7200	6390	8016	7608	6960	6694	6734	0	0	0	0	0	0	0
500.31460 Da 917.32 s	15.29	49930732	0	15408	14168	13172	12790	0	10666	0	11588	0	0	0	39480	43598	45580	5548	11368	10806	10960	11156	2412	5756	5492	5780	6332	0	12292	12282	11926	12618	2600	14356	14444	15304	15166	0	13010	12240	13042	12042	0	0	0	0	0	0	0
555.31049 Da 918.34 s	15.31	55430321	0	0	0	0	0	0	0	0	0	0	0	0	0	0	0	0	0	0	0	0	0	0	0	0	0	0	0	0	0	0	0	0	0	0	0	0	0	0	0	0	4826	5150	5230	5724	5694	0	2906
953.57328 Da 918.65 s	15.31	95256601	0	0	0	0	0	0	0	0	0	0	0	0	0	0	0	0	0	0	0	0	0	0	0	0	0	0	0	0	0	0	0	0	0	0	0	0	0	0	0	0	0	0	0	0	0	0	0
633.32719 Da 919.86 s	15.33	63231991	0	0	0	0	0	0	0	0	0	0	672	598	478	732	0	0	0	0	0	0	0	0	0	0	0	0	0	0	0	0	338	484	504	494	656	0	0	0	0	0	2070	2580	2372	2428	2532	1388	1448
540.31421 Da 920.03 s	15.33	53930693	2662	2630	2608	2802	0	2644	2862	3652	3226	3300	4482	4300	5002	4664	0	9590	9580	9768	9354	10068	3788	4074	4418	3802	2018	6162	6110	6450	6088	5980	3036	3266	3322	2966	3454	14326	15824	15230	14000	13938	0	0	0	0	0	0	0
980.60724 Da 920.79 s	15.35	97959997	0	0	0	0	0	0	0	0	0	0	0	0	0	0	0	0	0	0	0	0	0	0	0	0	0	0	0	0	0	0	0	0	0	0	0	0	0	0	0	0	0	0	0	0	584	0	0
554.32764 Da 922.46 s	15.37	55332036	7228	6996	7546	6904	5786	12760	11252	12158	12998	11594	27214	27912	27522	28310	0	17898	17642	17584	17744	18918	5814	5204	4864	5380	2574	0	18320	18788	18038	18924	14480	13762	14162	13098	13928	16866	16686	16752	17834	16394	0	0	0	484	0	0	910
360.19792 Da 929.53 s	15.49	35919065	6114	6604	5950	6356	5720	4984	5462	5072	4480	4554	10734	10434	10650	12114	846	17980	19082	19788	18432	20240	39846	43288	41672	45366	17644	35142	35788	34748	31688	32152	15620	15134	14652	15048	14302	47594	47678	47024	48058	47988	330	536	0	0	0	0	0
346.21899 Da 931.10 s	15.52	34521172	0	0	0	0	1204	0	0	0	0	0	1784	0	1550	1590	0	1106	0	0	0	1342	3482	4348	3522	3278	2236	0	2364	2384	2474	2380	1950	0	1610	0	0	0	0	1952	0	0	0	0	0	0	0	0	0
449.31527 Da 936.26 s	1.56	448308	0	0	0	0	756	452	578	0	612	0	518	0	610	400	0	558	518	584	554	568	452	0	0	426	410	0	0	406	0	352	0	0	0	0	0	0	0	0	0	0	2886	3036	0	2564	0	4970	5756
242.22464 Da 936.83 s	15.61	24121736	6468	6784	7122	5700	6374	2820	2128	2370	2128	2388	4614	3748	4090	3660	0	6394	6980	6126	6572	7436	4106	4324	3470	4032	2596	4954	4640	4598	4702	4232	6488	4952	5710	4604	5186	11660	11764	12468	12904	11880	0	0	0	0	0	0	0
541.33909 Da 937.37 s	15.62	54033181	0	0	0	0	0	0	0	0	0	0	0	0	0	0	0	0	0	0	0	0	0	0	0	0	0	0	0	0	0	0	0	0	0	0	0	0	0	0	0	0	4996	4182	4958	3980	3548	1642	1946
994.62695 Da 937.92 s	15.63	99361967	0	0	0	0	0	0	0	0	0	0	0	0	0	0	0	0	0	0	0	0	0	0	0	0	0	0	0	0	0	0	0	0	0	0	0	0	0	0	0	0	290	0	0	0	0	0	0
402.29839 Da 940.77 s	15.68	40129112	0	0	0	0	0	0	0	0	0	254	0	0	0	0	0	0	0	0	0	0	0	166	0	0	254	0	0	0	0	0	0	0	0	0	328	0	0	0	0	0	21038	21080	20590	24468	24616	4266	3666
508.28070 Da 940.79 s	15.68	50727343	0	0	0	0	0	0	0	0	0	0	0	0	0	0	0	0	0	0	0	0	0	0	0	0	0	0	0	0	0	0	0	0	0	0	0	0	0	0	0	0	1110	0	682	622	666	0	0
270.13870 Da 942.09 s	1.57	26913143	23722	22476	21182	20602	18878	26284	25200	25270	24484	22254	27034	24308	25244	23358	460	34872	36342	36320	34096	33830	0	0	0	0	0	26482	26442	28168	26834	26602	29266	28674	28174	27966	28540	33134	33866	33004	31860	31268	0	0	0	0	0	0	0
304.24042 Da 942.18 s	1.57	30323314	62306	65378	68690	72704	69522	14622	13522	12266	14276	12688	24910	21580	20320	22794	0	15636	17140	16184	16624	17584	5484	5920	5062	5072	3630	22426	17458	19288	19418	20244	11990	12052	11026	12016	12250	17462	15482	13908	16148	14716	1344	1468	1638	1618	1820	1668	2180
608.47977 Da 942.73 s	15.71	60747249	0	0	0	0	0	0	0	0	0	0	0	0	0	0	0	0	0	0	0	0	0	0	0	0	0	0	0	0	0	0	0	0	0	0	0	0	0	0	0	0	0	0	0	0	0	0	0
586.49213 Da 942.88 s	15.71	58548485	6540	8052	8760	8472	8802	14666	12618	12968	12150	13546	8580	7178	6676	6944	11782	8338	6928	6408	7044	5700	6828	5952	6098	5778	6748	5342	5620	4930	4526	4584	6038	6294	5234	5886	5440	3814	3120	2650	2468	2714	6838	6842	9702	8846	9512	11904	10980
559.45669 Da 942.91 s	15.72	55844942	21034	16986	18182	19044	17950	16232	14988	14510	14934	14560	14512	15576	14594	15450	13790	12296	11864	11248	10908	12250	11520	10274	10674	9966	10726	11384	10674	10912	12136	11234	10408	11926	10792	9624	11074	11358	11220	12310	11744	11340	16358	15516	15956	15684	16442	16308	17416
696.53273 Da 943.07 s	15.72	69552545	1934	2112	2492	3088	2930	0	748	722	914	744	1072	634	812	948	0	890	0	718	0	960	480	0	448	0	0	1242	1580	1394	1100	1418	398	528	0	452	0	998	858	0	998	1246	0	0	0	0	0	0	0
995.75275 Da 943.30 s	15.72	99474547	906	490	422	268	0	374	446	330	484	0	638	0	654	500	0	0	0	0	0	0	0	0	0	0	0	0	0	224	0	256	220	0	0	0	0	0	0	312	402	0	1562	1124	1394	1700	1482	1190	1734
628.41252 Da 943.31 s	15.72	62740525	46538	50094	51434	46124	47032	43426	42892	40666	42464	44036	47352	47358	45970	44370	46768	47772	51344	50184	52344	53466	56596	54038	55142	59894	55326	49528	49756	52486	55074	51186	60200	57374	56796	56670	54682	49110	52128	45164	47714	47964	32826	36352	38470	39744	41478	45528	46392
656.54159 Da 954.03 s	1.59	65553431	2042	2552	2294	2996	2210	1368	1614	1462	1478	1512	1836	1990	1586	1594	0	4376	4882	4418	4114	4476	2890	3550	3736	4002	1350	7270	7450	7248	7656	7198	1298	1610	1422	1506	1310	6778	8160	9012	8046	6908	0	0	0	0	0	0	0
348.22768 Da 954.25 s	1.59	34722041	7252	8090	7428	8714	8066	6538	6336	6062	5982	5864	9028	9820	8324	8794	2172	8054	8262	7170	7910	7762	6070	7538	7524	6682	5076	7900	9594	7556	8336	8928	10748	9226	8936	9728	9768	7558	6648	6434	6674	7996	3712	3770	3790	3500	4084	4582	4760
584.48144 Da 954.39 s	15.91	58347417	1598	1592	2034	1396	1634	0	0	0	0	0	1098	0	0	0	0	0	0	774	0	0	0	0	0	0	0	742	822	0	790	0	0	800	0	704	722	0	0	506	730	0	0	0	0	0	0	0	0
582.46283 Da 954.47 s	15.91	58145555	4606	5476	4944	5512	5488	1724	1730	1442	1998	1426	5604	6802	6126	5618	0	3166	3234	3654	2904	3636	1874	2558	2644	2452	1168	4074	3886	4254	4064	3852	4528	4140	5186	4314	5520	3824	4162	3604	3794	3320	1076	0	1160	1064	1028	0	894
1234.68408 Da 954.92 s	15.92	61633476	0	0	0	264	386	0	0	0	0	0	0	0	0	0	0	0	334	0	0	0	330	0	0	198	0	0	0	0	0	0	0	0	0	0	0	0	0	0	0	0	1822	2166	1552	2128	1362	2262	2732
424.26060 Da 955.16 s	15.92	42325332	0	832	0	790	0	0	0	0	0	0	0	0	0	0	472	0	0	0	0	0	0	0	0	0	0	0	0	0	0	0	0	0	0	0	0	0	0	0	0	0	0	582	852	514	0	0	652
450.27830 Da 955.18 s	15.92	44927102	0	0	0	0	0	0	0	0	0	0	0	0	0	0	0	0	0	0	0	0	0	0	0	0	0	0	0	0	0	0	0	0	0	0	0	0	0	0	0	0	0	0	0	0	0	0	0
672.53298 Da 955.29 s	15.92	67152571	7082	7742	9186	9926	8186	5676	5176	4800	4644	5214	8426	8366	7112	7232	0	6356	5566	5716	5330	6560	7722	6952	8394	6258	2452	9430	9408	9252	10184	9400	2626	2720	2676	3476	2976	6870	7682	8158	7814	7356	7562	7820	6872	7388	7682	6824	6788
452.29164 Da 955.39 s	15.92	45128437	11410	13308	10634	7970	3994	2220	2304	0	2132	0	0	0	0	0	0	0	0	0	0	0	0	0	0	0	0	0	0	0	0	0	0	0	0	0	0	0	0	0	0	0	0	0	0	0	0	0	0
326.24374 Da 955.69 s	15.93	32523646	5288	5944	5906	5754	6846	3782	3842	3816	3742	3948	5782	6310	6266	6362	0	4706	4486	4292	4256	4278	3576	3138	3956	3482	0	4860	4318	5156	5148	4684	3902	4420	4496	4892	3906	4004	4608	5242	4872	4534	0	0	0	0	0	0	0
298.16117 Da 958.76 s	15.98	2971539	4344	4712	4494	5820	5120	4612	4278	4202	4598	4810	3910	4894	4756	5212	6966	4664	4980	4340	4540	4554	3544	3900	3942	3870	3954	2856	0	3304	3550	3626	3304	4012	4070	4148	3804	3152	3432	3700	4116	3730	8006	7584	8448	9518	8046	6922	7122
775.57311 Da 961.48 s	16.02	77456583	0	0	0	0	0	0	0	0	0	0	0	0	0	0	0	0	0	0	0	0	0	0	0	0	0	0	0	0	0	496	0	0	0	0	0	0	0	0	0	0	0	0	0	0	0	0	0
538.33001 Da 972.98 s	16.22	53732273	5452	5212	5336	5376	5454	7904	8172	8524	0	9344	14538	16776	17752	17162	2988	12824	15040	14168	14456	14054	6232	6128	6336	5234	3422	11342	11300	11244	12118	10850	8464	8720	9284	9568	8032	0	18020	17364	17774	17862	360	0	0	416	0	554	606
541.33846 Da 973.96 s	16.23	54033118	700	0	0	0	0	0	0	0	0	0	2382	2160	2432	2206	504	0	0	0	0	0	0	0	0	0	444	0	0	0	0	0	0	1188	1132	0	1020	0	0	0	0	0	10182	9556	9838	9282	9820	3108	2662
994.62634 Da 975.61 s	16.26	99361907	0	0	0	0	0	0	0	0	0	0	0	0	0	0	0	0	0	0	0	0	0	0	0	0	0	0	0	0	0	0	0	0	0	0	0	0	0	0	0	0	614	722	0	0	580	0	0
978.63241 Da 978.54 s	16.31	97762514	0	0	0	0	0	0	0	0	0	0	0	0	0	0	0	0	0	0	0	0	0	0	0	0	0	0	0	0	0	0	0	0	0	0	0	0	0	0	0	0	0	132	0	0	0	0	0
483.30302 Da 979.85 s	16.33	48229575	3384	2400	2200	1964	1672	2608	2002	1842	0	2034	0	3044	2680	2988	0	878	1210	0	932	0	612	728	852	694	562	1096	924	1104	950	866	948	1048	0	0	532	550	1260	1246	0	608	3094	4168	3442	3272	3670	5012	5572
531.30970 Da 980.15 s	16.34	53030242	0	0	0	0	0	0	0	0	0	0	0	0	0	0	0	0	0	0	0	0	0	0	0	0	0	0	0	0	0	0	0	0	0	348	0	0	0	0	0	0	2634	2362	2434	2880	2598	880	902
990.42214 Da 985.03 s	16.42	4942038	0	0	0	0	0	0	0	0	0	0	0	0	0	0	0	0	0	0	0	0	0	0	0	0	0	0	0	0	0	0	0	0	0	0	0	0	0	0	0	0	2022	2252	2256	1914	2246	1922	3032
117.93386 Da 985.31 s	16.42	11692659	8546	8898	8352	9406	8834	9596	10220	10028	10676	9992	9360	10268	9646	9842	9928	10748	10894	11214	11236	10390	11414	10710	10580	11408	12152	10294	10070	10576	11016	12384	10440	10364	10146	10796	11518	11510	9868	10016	10720	10490	6558	7026	7654	7756	6572	7662	7252
111.98128 Da 985.39 s	16.42	11097401	11690	10402	12048	11228	11414	12248	11394	11302	11068	11240	12202	12948	10998	11430	11594	12476	9530	10202	10682	10660	10868	10648	10746	10418	11044	11606	10730	10938	11268	10922	10874	10908	10094	10806	10818	10220	11748	12096	13338	10664	11082	10370	12278	10942	10562	11552	11076
634.28385 Da 991.78 s	16.53	31613465	6378	6366	6588	6312	5760	6570	6080	6690	6150	6986	5784	6608	5838	5830	7138	6480	6226	6392	5504	6132	7016	6696	6524	6988	6912	8356	8948	9192	10248	10292	10094	11258	10744	13432	11910	13970	14216	12198	14520	12096	0	0	0	136	0	0	0
567.35498 Da 992.53 s	16.54	5663477	0	0	0	0	0	0	0	0	0	0	0	0	0	0	0	0	0	0	0	0	0	0	0	0	0	0	0	0	0	0	0	0	0	0	0	0	0	0	0	0	0	0	0	670	0	0	0
579.25301 Da 995.92 s	1.66	28861923	16398	16676	16708	16324	16646	14438	13600	12756	12746	12612	11060	8488	8884	8816	9528	7492	6490	7830	7434	6668	6774	5988	6194	5522	5638	5264	6166	5248	4450	3694	3928	3182	4212	4490	3498	2954	3532	2678	2492	2212	344	774	462	484	632	670	842
577.23891 Da 996.23 s	1.66	28761218	13636	14066	14652	14588	12746	13130	12008	10228	10642	8478	6176	6140	4906	6042	4650	3222	2868	2692	2650	2348	2198	1920	2096	1940	1698	1500	1448	1254	0	1830	954	930	1022	1200	940	1122	886	850	960	648	226	450	236	442	980	860	928
515.29101 Da 1002.45 s	16.71	51428374	1730	0	0	0	0	0	0	0	0	0	0	0	0	0	0	352	0	0	0	504	0	0	282	0	370	0	298	0	270	0	0	0	364	518	630	330	0	478	0	364	0	1970	0	2292	3098	1736	0
449.31444 Da 1009.86 s	16.83	44830717	326	344	226	316	256	262	0	0	272	160	0	0	0	166	0	0	0	0	0	0	0	0	0	156	0	0	0	0	338	166	0	0	0	134	0	0	254	0	0	0	0	308	252	408	292	0	846
447.29839 Da 1010.88 s	16.85	44629111	0	0	0	0	0	0	0	156	0	0	0	0	0	0	0	0	0	0	0	0	0	0	0	0	0	0	0	0	0	0	0	0	0	0	0	0	0	0	0	0	0	158	234	0	160	274	246
90.02950 Da 41.93 s	0.07	8902223	14942	14452	14302	13624	0	0	12502	12664	0	0	0	10094	0	0	0	10524	10556	10126	8908	9604	0	9438	0	9338	9238	9238	0	7830	7690	7926	9400	8280	0	6950	0	7362	0	6456	6268	7090	0	0	15706	14122	0	0	0
90.02947 Da 50.97 s	0.85	8902219	15644	13750	0	15442	14014	14296	13650	0	13042	11846	12872	12160	11808	11648	11582	11770	10810	9930	9784	9278	10318	9450	10180	9188	8352	8964	8702	8548	7976	8616	8230	8560	7774	7708	7884	7678	7156	7936	7664	6326	16544	16384	15728	16142	17130	15964	15972
227.97284 Da 64.09 s	1.07	22696557	7838	9002	7710	9952	9058	9832	8562	8896	8534	9516	20558	21414	14752	16144	0	20560	17974	18260	22488	18736	20802	21684	19540	18144	14694	12270	14810	14600	15712	17500	26594	27130	28220	24080	25520	33680	33832	31720	34124	32314	28050	28296	29714	30582	31406	26618	26162
146.10373 Da 66.16 s	0.11	14509646	1814	1796	2170	1946	1446	1106	1096	1114	1362	900	1524	1550	1360	1820	0	1674	1694	1696	2252	1818	2358	3062	2362	2780	2216	2496	2564	2524	2434	3268	2294	3138	2404	1820	2112	4396	2972	4068	3476	3456	9758	9272	9192	8458	9242	13426	11916
181.97905 Da 69.24 s	1.15	18097177	23350	23676	22494	22226	0	27004	24658	26452	27174	25754	21390	21978	22696	22240	3132	23230	22402	24018	23860	23644	20980	20038	22424	21834	20094	25168	23480	24278	20650	23286	16454	15744	14806	16158	14892	8808	8602	9492	8104	8480	4632	4278	4492	3930	4364	4114	5046
113.99094 Da 69.46 s	1.16	11298367	0	76224	79102	0	81384	87024	0	88602	86260	85466	79610	74442	81112	77048	0	75420	74976	82886	81504	82798	83770	78514	84484	81760	74442	81612	83306	80436	0	85830	63816	70168	67378	66592	66580	53732	52130	51394	55688	55818	33612	33420	30654	29990	31810	34346	36592
129.96500 Da 69.87 s	1.16	12895772	1442	1188	1274	1172	1246	818	1112	710	0	0	2664	2778	2688	1988	0	2000	2684	2382	2658	2186	3388	3838	4162	4746	3604	3626	2980	2704	2210	2236	7734	8050	7832	5732	6796	12782	12218	14002	12682	12346	3932	4066	5360	4166	4128	5714	6620
46.00592 Da 70.07 s	1.17	4499864	11634	10580	10420	10242	12492	10774	11804	9710	10762	11804	11632	10960	10412	10754	4250	10678	11946	12676	12676	11664	10404	11162	9892	11124	10876	11838	14358	11730	12652	11922	9802	10066	10612	11260	10480	9830	11036	10238	0	10070	7022	7730	7010	7164	0	0	7268
488.22184 Da 70.08 s	1.17	48721456	0	0	0	0	0	0	0	0	0	0	0	0	0	0	0	0	0	0	0	0	0	0	0	0	0	0	0	0	0	0	0	0	0	0	0	0	0	0	0	0	1110	0	0	1192	0	0	1494
226.06818 Da 71.58 s	1.19	2250609	9984	9308	10822	9218	10840	9414	10676	10628	12862	9644	19038	16566	15726	17854	0	15246	15208	16540	15406	17704	15888	15812	16872	14520	16156	18104	16188	16432	14596	16920	14536	13192	15264	13892	14854	16752	13868	14536	14872	14794	8392	10222	7940	8060	8104	9644	7736
182.07733 Da 72.40 s	1.21	18107006	2334	2466	2724	3110	2714	2094	2244	2040	1996	2424	1832	2354	2254	0	0	0	0	0	0	0	0	0	0	0	644	0	706	0	550	0	0	840	0	0	844	660	732	0	0	838	16434	19356	15344	17698	14188	22820	23892
239.93845 Da 71.14 s	1.19	23893117	11756	8520	10802	8368	10288	11638	11988	10408	11136	12910	0	3382	3036	3560	0	6828	7782	8394	8452	7482	7194	6282	8362	7046	5772	256	5068	5034	6880	5094	2664	0	4054	0	3252	1110	2120	0	1710	0	754	0	1122	0	0	0	948
307.92637 Da 70.76 s	1.18	30691909	8688	8700	9852	8578	9008	11496	10266	10710	10794	10824	3294	3280	2972	3060	374	4914	5084	6036	5146	5202	6006	4084	5400	4288	4280	4694	4404	4362	3816	4376	1796	2010	2064	2094	2444	0	230	0	784	628	0	0	0	0	0	0	0
105.04054 Da 71.16 s	1.19	10403326	3310	4006	4914	3500	4440	2674	3482	2068	2082	2714	0	2696	0	2952	0	0	0	0	0	0	0	2516	1908	0	1478	2282	2270	2878	2240	2816	1706	1778	1740	1540	0	2874	3004	3848	4194	4050	452	524	472	594	490	0	614
260.02945 Da 73.10 s	1.22	25902217	0	0	0	0	0	0	756	680	696	0	5874	6932	5772	5914	0	0	0	0	650	672	3234	3632	3372	3374	3342	2872	2916	2470	2906	3176	4318	4482	4502	4270	4318	8768	6302	9340	8506	7312	24166	19908	23134	22912	22900	8422	8074
90.02954 Da 72.70 s	1.21	8902227	15884	15786	15878	15834	14008	14968	15638	14560	15634	15784	20140	0	11784	0	12328	9978	10752	6800	11586	10430	9736	10290	10248	9462	0	10240	10300	10594	10964	10236	8662	9682	9428	8410	5176	8942	10314	10078	9232	9404	9376	9732	8280	4274	8722	6782	9494
299.12123 Da 71.36 s	1.19	29811395	3050	3170	2950	2590	2582	1348	1400	1506	1518	1774	2398	2810	0	2874	0	0	0	0	0	1762	0	1682	0	1374	0	1202	0	0	0	0	0	1602	0	0	0	2036	0	2146	2144	0	0	1212	0	0	1036	878	1510
119.05627 Da 71.59 s	1.19	118049	0	0	0	0	0	0	0	0	0	0	0	0	0	0	0	0	0	0	0	0	0	0	0	0	0	0	0	0	0	0	0	0	0	0	0	0	0	0	0	0	0	0	0	0	0	0	0
461.17479 Da 71.17 s	1.19	46016752	0	0	0	0	0	0	0	0	0	0	1194	0	850	672	0	0	0	0	0	0	0	0	0	0	0	0	0	0	0	0	0	0	0	0	0	0	0	0	0	0	0	2298	1634	2180	0	0	0
97.96911 Da 75.31 s	1.26	9696184	39198	38386	36922	35638	36702	21742	23992	23342	23004	20740	67138	71924	70802	73268	0	30018	31254	33886	34506	37994	16598	17768	18354	18486	23098	33430	32534	31738	29782	32834	51906	53330	52064	46344	55354	28168	25868	23898	29672	31124	29146	0	30968	29714	29838	29946	0
180.06203 Da 75.59 s	1.26	17905476	27588	34292	34016	35454	32910	31020	31110	31986	31888	30942	56714	57624	53030	54722	0	21266	24056	22668	24404	22860	24074	23118	26248	21820	21732	22106	25746	26420	22528	28596	16544	17824	19050	16742	18782	20556	19060	19038	19180	25858	18146	20818	18292	16582	17090	17614	20840
216.03925 Da 77.99 s	0.13	21503197	140312	156366	153754	141700	138408	168876	166446	168342	169524	158904	91596	90212	81030	81814	0	128978	134690	138082	134792	134970	132898	147268	139374	130192	97396	130836	138580	145450	134370	141658	86782	89708	93404	84950	85436	98980	99616	96852	90932	96020	145882	143556	159814	151684	156742	124790	125442
278.03982 Da 79.56 s	1.33	27703254	1106	1248	1256	1050	1194	3768	4554	3836	4046	4148	5294	4928	4290	4848	0	5966	6198	5966	6220	5248	4080	4014	3846	4018	3476	7572	8596	8122	8494	8050	4764	5486	5284	4654	5092	4200	3406	3604	3142	3748	8000	6316	6192	6378	6852	6052	5844
210.03651 Da 78.16 s	0.13	20902923	0	0	0	0	0	0	0	0	454	0	0	0	0	0	0	0	0	0	0	0	0	0	0	0	0	0	0	0	0	0	0	0	0	0	0	0	0	0	0	0	2958	3288	3766	3880	3690	4012	3616
119.05615 Da 78.40 s	1.31	11804887	7144	6766	6756	7946	6386	3966	4326	3502	5040	3610	7066	6332	5720	5894	212	5010	4244	4684	3920	2598	3438	3326	3848	3594	3164	3492	2854	2878	6240	7874	3416	4340	4362	4922	5286	5212	8252	8884	5040	4646	10634	9608	9910	10606	10014	14198	13244
240.08373 Da 78.45 s	1.31	23907645	0	0	0	0	0	0	0	0	0	0	6404	0	6534	5620	0	5866	4640	4384	4408	0	234	4534	4702	0	1756	5994	5040	6828	6474	6216	2956	0	2740	3400	0	4778	6258	3168	5388	5850	0	0	0	2740	0	382	1784
224.05212 Da 79.00 s	1.32	22304485	310	0	322	0	330	528	690	330	390	424	0	0	0	0	0	468	0	0	0	0	0	0	0	170	0	326	528	692	0	506	366	0	540	0	0	424	0	0	0	0	2826	3036	3738	4294	3496	4918	4384
472.08287 Da 79.02 s	1.32	47107559	0	0	0	0	0	0	0	0	0	0	0	0	0	0	0	0	0	0	354	0	0	606	0	0	0	674	0	0	0	0	0	0	532	0	0	0	1390	1348	2138	1908	1474	2346	2268	2000	1744	2594	0
46.00439 Da 79.19 s	1.32	4499711	4572	4692	4560	0	2928	0	0	6556	0	0	0	0	0	5002	3700	0	0	0	0	2918	5540	0	6068	0	0	0	0	0	0	6580	4564	0	0	4164	0	0	4726	5078	9146	0	2308	2390	0	0	7616	7806	0
461.17423 Da 81.88 s	1.36	46016695	0	0	0	0	0	0	0	0	0	0	0	0	0	0	0	0	0	0	0	0	0	0	0	0	0	0	0	0	0	0	0	0	0	0	0	0	0	0	0	0	3742	0	0	0	2292	3648	3930
186.02804 Da 81.81 s	1.36	18502076	18618	21730	22600	21412	24276	30244	32880	29362	32850	32630	60508	59716	55268	54418	0	33204	32486	31902	32222	33610	29182	30264	30336	28380	19502	45786	46518	52314	44284	48126	34230	35328	39148	38030	33332	50182	50070	49752	48206	48144	3212	2376	2222	2686	3066	592	742
147.05134 Da 80.88 s	1.35	14604407	48854	53574	55316	51186	52722	23506	24082	23446	23504	21652	39312	43408	37888	38702	0	35232	35060	36688	34954	34956	62932	71182	68608	67212	45970	45716	55132	49018	44406	52586	48746	47494	53958	47082	47820	71630	70288	75334	74208	72010	5356	5248	5434	5306	6592	4962	6406
218.05201 Da 82.06 s	1.37	21704473	0	0	0	0	0	0	0	0	0	0	0	0	0	0	0	0	0	0	0	0	0	0	0	0	0	0	0	0	0	0	0	0	0	0	0	0	0	0	0	0	0	0	0	0	0	16754	46146
194.04152 Da 81.39 s	1.36	19303425	19094	21460	22900	21400	22566	52246	46910	47748	46122	47526	44454	43910	42402	39214	0	78992	73822	78408	80688	79338	45212	53212	50492	50508	35464	96150	108000	106764	96172	111738	57586	57070	66550	57952	52152	77874	79422	82712	79368	81872	0	0	1424	0	0	0	0
111.99044 Da 81.70 s	1.36	11098316	3722	3292	4042	3410	3544	8930	9288	9368	8348	8686	14200	13270	14986	13762	0	15204	14194	14632	14438	15054	10794	9456	9808	8956	8170	15158	13992	14852	13102	16150	10146	10164	11278	8850	8680	8064	7582	8484	7806	7646	2650	2676	2758	2946	2986	866	1182
246.05085 Da 79.86 s	1.33	24504357	3860	4894	3948	4838	4054	3760	3780	4296	3938	3786	5688	6086	5134	5486	0	3996	4436	3826	3740	4104	8346	9372	8456	8568	5670	7562	6510	6780	5264	7738	6112	6068	6222	6494	5562	5522	5816	6928	5422	6266	1904	2496	1990	1896	0	0	1564
360.12721 Da 80.57 s	1.34	35911993	1278	1584	1174	1824	1410	588	1032	2064	1596	1358	1898	1704	1780	1752	0	2088	1200	1256	1156	2352	1006	734	2294	974	1500	2402	876	620	1128	1048	570	1248	524	984	908	0	480	354	1036	1084	626	782	712	882	890	820	854
136.03468 Da 80.03 s	1.33	1350274	904	1184	1002	1076	1128	1742	1670	1794	1872	1842	4092	3318	3716	2900	0	880	1072	1130	934	1258	1378	1212	1640	1046	968	1768	1210	1256	1210	1590	866	0	600	1016	1002	1448	1994	1426	1956	1112	8224	4398	5602	6484	5836	6512	5770
378.09303 Da 81.69 s	1.36	37708575	3046	2920	2804	3450	3112	3048	3340	2656	2840	3106	58228	56952	53118	59600	0	13898	14066	14506	12658	12858	9170	9330	10596	10188	7826	12484	12574	13268	12780	13294	16958	17864	20168	19054	18196	36850	39642	40720	37450	41646	467370	399062	457064	466464	468400	504346	524042
252.00100 Da 80.15 s	1.34	25099372	5088	5362	5622	4836	5044	10912	12950	11238	11474	11248	4304	4476	3948	4472	0	11196	11770	10522	10872	11386	7830	8262	8376	7780	6606	12180	12102	10698	10740	12020	6218	4852	6320	5638	5082	5108	5270	5598	5890	5782	0	224	0	0	0	0	342
166.04624 Da 79.89 s	1.33	16503896	1014	1554	1194	946	1018	1320	1676	1418	1608	1438	1572	2098	1632	1086	0	624	588	696	606	812	686	684	588	610	404	882	720	782	738	804	492	534	832	684	662	872	836	662	676	664	6196	5006	6270	7398	6258	7014	5942
196.05702 Da 80.59 s	1.34	19504974	5764	5874	6468	3806	5890	8808	8072	8800	9264	8012	9190	9384	7864	8184	0	8488	7916	8502	8150	7822	9154	8496	10426	8740	2198	8170	11156	10742	11202	10946	8498	6272	7942	7430	6134	10818	12422	12372	11178	12294	34706	26152	32216	34338	30888	38722	32400
796.18956 Da 79.98 s	1.33	79518228	416	0	0	0	238	0	0	0	0	0	0	0	0	0	0	0	0	0	0	0	0	0	0	0	0	0	0	0	0	0	0	0	0	0	0	0	0	0	0	0	0	0	0	0	0	0	0
764.19284 Da 79.97 s	1.33	76318556	0	0	0	0	0	0	0	0	0	0	0	766	0	0	0	0	0	0	0	0	0	0	0	0	0	0	0	0	0	0	0	0	0	0	0	0	0	0	0	0	4780	4026	4042	5024	4930	4338	4302
730.23783 Da 81.71 s	1.36	71121982	0	0	0	0	0	0	0	0	0	0	1692	2318	2116	2038	0	466	0	0	0	492	0	0	0	0	0	0	0	0	0	0	280	0	0	0	0	698	0	598	716	554	2354	1806	2034	2300	2306	2550	2448
666.22172 Da 80.39 s	1.34	66521444	0	0	0	0	0	0	0	0	0	0	0	1138	1228	0	0	0	0	0	344	0	0	0	0	0	0	0	0	0	0	0	0	0	0	0	0	832	634	0	584	552	484	540	0	608	0	0	0
864.25081 Da 81.11 s	1.35	86324353	0	0	0	0	0	0	0	0	0	0	0	0	0	0	0	0	0	0	0	0	0	0	0	0	0	0	0	0	0	0	0	0	0	0	0	0	0	0	684	0	8396	6556	6776	7574	7332	7316	6916
182.07733 Da 81.30 s	1.35	18107005	0	1620	1650	1664	0	0	0	0	1640	0	2554	2168	0	2850	0	0	0	0	0	0	1198	1468	0	1090	0	0	0	986	0	0	1350	1062	1044	1694	0	0	0	0	862	0	3700	3036	3846	4210	3680	4948	5466
684.23241 Da 83.14 s	1.39	71920188	0	0	0	0	0	0	0	0	0	0	2390	2478	2038	1910	0	0	0	0	0	0	0	0	0	0	0	0	0	0	0	0	0	0	0	0	0	560	942	0	932	1166	53280	31408	52082	52386	47978	68780	61528
702.19801 Da 82.07 s	1.37	70119073	0	0	0	598	0	0	748	508	0	0	0	1448	1746	1788	0	588	992	782	870	726	0	0	0	0	0	0	0	0	0	0	0	836	0	656	1004	1140	996	896	1010	802	21804	16988	22092	23896	20734	24608	24810
210.07304 Da 84.66 s	1.41	20906576	1654	1534	2228	1796	1992	2796	3474	2468	3570	3220	3832	4148	3472	3606	0	2834	2466	2016	2168	2710	3804	4600	4370	4012	3010	3972	3882	3702	3994	3684	2812	3122	2590	2936	2486	3386	3104	3314	4092	3148	6010	5848	6448	6182	6544	8120	5808
106.02454 Da 82.15 s	1.37	10501726	4204	6716	5500	6964	6264	5634	6862	5506	6398	5714	10444	9052	9392	7624	0	9670	9814	10178	8632	8642	4590	4766	3668	3816	1568	4464	5618	5990	4522	6294	6120	6998	8874	6098	6042	10948	12866	13870	14542	12568	3830	2724	3490	2936	3968	3046	2174
257.06624 Da 82.32 s	1.37	25605896	37070	45134	42490	40662	39036	34822	34284	34262	36148	37254	15896	16662	14698	16902	0	44366	41126	43334	45392	44366	62716	63576	62636	60994	35260	51668	53784	57962	52748	51482	37238	37092	41066	38578	40060	47584	47060	43050	46966	44872	11906	10264	9752	12258	11508	12706	12496
846.28502 Da 82.96 s	1.38	84527774	0	0	0	0	0	0	0	0	0	0	0	1312	0	926	0	0	0	0	0	0	0	0	0	0	0	0	0	0	0	0	0	0	0	0	0	0	0	0	0	0	0	474	640	578	922	674	604
498.13242 Da 83.55 s	1.39	49712514	0	0	0	0	0	252	0	0	0	0	0	0	0	0	0	0	0	0	0	0	0	0	0	0	0	0	0	0	0	0	0	0	0	0	0	868	0	0	0	0	4692	3502	3628	5612	4260	5044	4336
550.17466 Da 83.93 s	0.14	54916738	0	0	0	374	0	0	414	568	0	330	12838	13230	12544	11962	0	998	1398	1560	882	1306	976	838	642	690	718	1084	1052	1586	1090	982	1104	1384	1944	0	1336	2466	3604	2960	2920	3054	4222	2854	3632	4014	3964	5010	3784
176.03070 Da 85.39 s	1.42	17502342	7950	9432	10138	9294	8788	32536	33216	34940	35780	35702	35024	34126	32510	32548	0	54006	51644	50036	53854	53932	37700	35326	34974	32974	17844	76600	84310	84518	71282	86504	31608	32238	31726	31402	31724	43208	44198	41192	40786	44276	814	776	788	734	900	974	940
462.15937 Da 84.07 s	0.14	46115209	0	0	0	0	0	0	0	404	0	260	1644	1518	1568	1314	0	0	0	0	0	0	0	0	0	0	0	0	0	0	0	0	0	0	0	0	0	0	0	0	0	0	1612	1252	1318	1368	878	2648	2100
882.26123 Da 84.14 s	0.14	88125395	0	0	0	0	0	0	0	0	0	0	1154	756	1220	1314	0	0	0	0	0	0	0	0	0	0	0	0	0	0	0	0	0	0	0	0	0	0	0	0	0	0	10074	5582	11102	12960	9962	12060	8646
476.13817 Da 84.17 s	0.14	47513089	0	0	0	0	0	0	0	0	0	0	0	0	0	0	0	0	0	0	398	0	0	0	0	0	0	0	0	0	702	920	0	0	0	0	400	3026	0	4128	2846	3018	15862	9778	13172	15438	14704	16164	13854
150.05107 Da 84.25 s	0.14	1490438	17020	19832	20292	19356	20530	22292	22406	23968	22980	21728	23462	23840	20584	20494	0	23156	22684	22366	21302	22682	24806	26120	26166	21098	17226	32562	27924	30014	35386	27712	20018	22106	20352	18764	21554	27718	32956	29652	30220	31252	9886	10688	10774	11608	11464	10932	10328
388.12183 Da 84.30 s	0.14	38711455	1232	1514	1206	1354	1516	2460	1952	2028	2070	2132	24862	24622	22908	27950	0	5252	4800	5090	4630	4354	3084	4010	3740	3470	2874	4496	4712	4832	4474	5600	3654	3956	3744	3516	4244	9940	12674	9630	10884	10470	35418	31634	32302	39262	0	47012	42546
342.11627 Da 85.68 s	1.43	34110899	902	1020	990	574	966	828	1116	1036	666	738	23832	26182	25734	22496	0	3398	2862	3290	3906	3372	2534	2930	3704	2934	2156	2266	2840	2898	2816	3410	2896	4290	3796	3260	4190	10974	10330	10544	10044	9714	20054	19302	20250	21852	20014	27718	24064
113.99076 Da 84.68 s	1.41	11298348	0	10114	8646	8638	8984	0	0	0	0	0	11918	11286	0	0	9604	0	0	0	0	61754	0	0	0	0	0	0	0	0	0	0	0	0	4062	4104	0	0	4580	4938	4374	4402	640	0	268	0	0	0	0
146.01935 Da 86.87 s	1.45	14501207	2328	2258	2794	3454	2596	596	416	0	686	0	690	528	436	412	0	1218	1234	1322	1740	1034	3284	4028	5042	3636	1178	3830	3468	4222	4218	3306	1598	1700	2030	2374	2204	2262	1202	2006	1380	1562	2338	1714	2296	2592	2708	3458	4198
156.01485 Da 84.91 s	1.42	15500757	0	0	0	1932	0	3268	3524	3556	2922	3832	0	0	0	0	0	3284	3126	2712	3068	0	8600	10088	10224	9396	1488	10088	10276	12356	10374	10892	5014	4790	5582	6144	5558	6384	5436	6530	6208	6536	14604	11980	13734	12410	13308	13464	11946
134.01946 Da 85.99 s	1.43	13301223	9584	11710	9818	10720	10868	10036	10812	10970	10896	11786	25720	27280	25716	25758	0	29144	27626	30716	27124	32346	54056	58190	57888	57200	16502	73516	86774	85376	83820	81206	51112	48288	47776	53890	50288	219806	245244	204950	226098	207816	209270	168958	205454	214864	215884	190734	174574
76.01433 Da 85.32 s	1.42	7500706	4890	8046	7710	8510	7600	8492	9364	11632	8652	8360	16988	16944	13898	15758	544	16320	12812	12894	12010	13086	2498	3070	2816	2348	910	3192	4146	5168	4046	4520	7710	6164	8110	6534	6334	3132	3380	2278	2404	2632	792	678	750	544	622	594	538
164.03061 Da 85.53 s	1.43	16302334	0	360	272	0	0	362	0	582	0	770	0	480	0	0	0	636	530	494	550	452	612	524	498	530	0	630	934	898	774	550	518	0	354	314	474	608	580	620	538	656	1290	772	1102	1318	794	1318	1186
178.04629 Da 86.42 s	1.44	17703901	5346	8746	6918	7244	6760	5478	6494	5462	5332	5242	4372	4084	4122	3086	0	12220	12960	12544	13532	11650	8134	9686	8648	6556	3916	8070	9320	9460	8220	8532	5048	6060	6052	6190	5204	7184	7020	6034	7164	7950	1460	1162	1346	1344	1710	1876	1392
88.01404 Da 87.20 s	1.45	8700676	20084	22424	21796	19436	21472	15368	15486	16168	16370	13590	12084	12388	10030	11988	110	21916	18628	20688	18568	21510	19060	25130	24114	18848	8674	31778	37368	36326	33422	36666	14872	16160	15294	15462	16246	20268	22428	21128	21476	17830	3976	3724	4326	3976	3890	3980	2860
208.05721 Da 85.59 s	1.43	20704993	4260	4102	4692	4682	4868	16692	16378	19066	16714	15936	18874	20058	19278	20026	740	23212	22404	23180	20090	20780	12268	12914	11228	13158	3164	27106	28104	30704	28900	32662	0	10852	14194	13244	13104	15038	17306	19330	18156	19610	2268	2410	2644	2930	2256	3404	3040
180.06193 Da 86.49 s	1.44	17905465	32258	37682	41972	39322	37152	39286	41332	39840	41006	38048	0	0	0	0	0	47952	34874	51856	48442	51598	50622	49378	35278	49638	34564	52334	50996	51522	52864	50834	30110	24174	28778	29924	32792	24654	27334	27494	25820	40254	37306	33342	37938	39414	38922	48466	42624
471.15906 Da 87.59 s	1.46	47015178	0	0	0	0	0	0	0	0	0	0	824	0	692	734	0	0	0	0	0	0	526	0	0	0	0	0	0	0	382	550	334	450	0	0	0	950	788	0	1118	1020	2378	2032	2590	2120	2656	3072	3240
782.20719 Da 87.42 s	1.46	78119991	0	0	0	0	0	0	0	0	0	0	0	0	0	0	0	0	0	0	0	0	0	0	0	0	0	0	0	0	0	0	0	0	0	0	0	0	0	0	0	0	11724	7036	10838	11332	11180	13664	11232
813.27526 Da 87.61 s	1.46	81226798	0	0	0	0	0	0	0	0	0	0	0	0	0	0	0	0	0	0	0	0	0	0	0	0	0	0	0	0	0	0	0	0	0	0	0	0	0	0	0	0	0	0	318	0	304	480	0
192.02554 Da 88.97 s	1.48	19101837	676	1014	824	1138	1298	1388	1288	1366	1614	1292	958	824	884	826	0	974	996	1814	890	788	1746	1468	1852	2058	0	1796	1596	2032	1800	1448	1010	1388	1206	1144	1564	1552	1574	1502	1832	1838	358580	254396	349628	348700	352972	404148	306980
120.04009 Da 90.16 s	0.15	11903281	10306	12908	10952	11850	10634	9610	9050	10304	10888	10220	28166	30146	24494	26708	0	10806	12238	10790	11228	11484	14752	14114	14436	14662	10394	13312	15454	14980	14412	13400	14134	12648	16138	13230	15772	11522	11654	12036	11252	11366	5304	6016	5978	5322	5406	6638	8600
311.12126 Da 90.92 s	1.52	31011398	32180	34534	32644	33084	32778	22686	24410	24648	22422	23022	2460	2454	2076	2352	0	6790	5174	6196	6470	4816	6634	8944	7332	7336	3284	8710	10650	10412	8278	10070	4548	5868	5158	5594	4394	11316	11556	11242	9532	11212	2830	3036	2914	2896	2634	2998	4090
132.00401 Da 89.94 s	0.15	13099674	0	0	0	0	0	0	0	0	0	0	0	0	0	0	0	0	0	0	0	0	0	0	0	0	0	0	0	0	0	0	0	0	0	0	0	0	0	0	0	0	1688	1490	2346	2034	2352	2860	2026
112.01454 Da 89.00 s	1.48	11100726	0	0	0	0	0	0	0	0	0	0	0	0	0	0	0	0	0	0	0	0	0	0	0	0	0	0	0	0	0	0	0	0	0	0	0	0	0	0	0	0	0	0	48662	0	0	0	41266
97.96857 Da 88.78 s	1.48	9696129	0	6142	0	7164	0	2656	0	0	0	7110	0	9324	9214	0	0	0	0	0	0	0	0	0	0	0	0	0	0	0	0	0	13342	0	0	0	0	0	0	0	3840	0	23572	31220	0	28380	25916	25756	25774
162.05120 Da 89.01 s	1.48	16104392	6226	6204	6392	6252	6122	8422	6702	0	7906	7364	13276	13306	13558	13610	0	9416	7966	8680	7548	8540	8862	9216	7800	8658	5556	7880	9386	8978	0	8114	6174	5522	5870	5596	6620	7542	7552	7774	6912	6758	10244	8644	9946	10154	11006	12282	12152
221.08914 Da 89.30 s	1.49	22008187	7216	8774	10760	10272	10766	5804	5530	5990	5194	5204	6852	7294	6806	6806	0	10076	11094	10178	10460	10478	16036	15024	15598	15336	15170	12350	14848	13414	13390	13444	10332	8878	8122	9228	9042	12236	13878	14154	12728	14564	348	490	378	508	0	0	0
293.11086 Da 89.71 s	0.15	29210359	3358	2926	3372	3128	3440	2974	2404	2772	3188	2554	5490	4880	4698	5290	0	17708	15686	16388	15888	18060	16148	20174	18650	16850	0	17734	19366	20270	17268	17768	13770	13780	17254	13838	13820	25358	26334	26642	28592	25266	0	0	0	0	0	0	0
299.12158 Da 90.09 s	0.15	2981143	0	1902	2222	0	0	0	0	0	1522	0	0	0	2508	0	0	1548	1834	1352	1600	0	2034	2146	1836	1842	1246	2690	1752	1702	1784	1704	980	0	1394	1292	1298	0	1310	1772	1746	1642	1306	0	932	980	0	1354	1686
496.19024 Da 89.55 s	1.49	49518296	0	0	0	0	0	5010	5210	4486	5954	4382	3278	4270	3306	4200	0	2712	1882	2422	2724	2390	914	1134	678	854	0	15718	15502	15254	14758	17968	2162	2478	2888	2196	2774	11208	13988	12920	11876	11006	0	0	0	0	0	0	0
129.04051 Da 89.56 s	1.49	12803324	10568	12832	12296	12654	11546	9268	8662	8660	9024	8742	13206	13230	11990	12584	0	18554	20286	19380	19338	21254	50032	55340	52424	53720	14360	44660	47722	50324	46136	48574	22936	21970	21426	21976	22990	36276	35052	35020	33864	36672	14402	14186	14242	13586	13530	13486	19342
72.02003 Da 90.58 s	1.51	7101275	2914	2748	2062	2320	2208	3562	3180	3282	3692	3350	4070	4284	3998	3988	0	4166	4652	4600	4786	4938	4640	5430	4572	5424	4176	5314	5652	5690	6912	5540	4672	4428	4456	3966	4432	7810	7808	8782	8690	9284	3294	3878	3294	3878	3420	4960	3820
240.08386 Da 90.87 s	1.51	23907658	12094	11240	12684	12208	11782	11944	12274	12474	11590	13520	6178	5410	0	0	0	0	0	0	0	4188	4722	0	0	0	0	0	0	0	0	0	0	3444	3902	0	3886	0	0	5882	0	0	0	2470	0	0	0	0	0
105.04045 Da 91.91 s	1.53	10403318	2654	2552	4058	3922	3382	1762	2024	1850	1612	1898	3876	2794	3386	2960	0	2326	1826	1802	2056	1658	2630	3134	2556	2426	1724	3478	2626	3084	3070	2408	1656	1860	0	1766	1860	2622	2224	3052	2726	3336	214	302	358	0	348	338	418
226.06798 Da 91.05 s	1.52	2250607	5206	3748	3830	4114	4182	11906	14164	14006	11286	10706	15770	15110	15888	17480	0	19128	20316	20330	19188	20018	17534	18586	18478	17036	13046	17748	16596	16684	20978	16388	11702	11904	11540	11694	11640	14074	15114	15252	14950	15434	2708	2338	1788	2872	2044	1914	2176
147.98818 Da 92.06 s	1.53	1469809	16096	13564	14958	14186	15986	11530	10334	10316	11160	11610	88	0	308	0	0	1520	1034	1110	1310	1144	918	1266	0	672	0	1316	884	1564	1294	770	1256	1124	898	776	1098	0	1028	648	0	694	0	6522	2532	0	8122	3810	5222
270.09475 Da 92.32 s	1.54	26908748	70390	75326	73700	74536	75834	66720	66052	59926	63188	62384	5754	5930	4442	5578	560	14068	11226	10960	12110	10150	7922	8834	8378	8398	2316	15250	15630	16228	14164	14438	6964	6978	7214	8264	6794	11794	10920	12230	12100	11732	0	0	26406	0	0	24904	0
148.03566 Da 92.49 s	1.54	1290177	2770	3082	3760	3072	3272	1916	2048	1302	1270	1430	1552	3030	1878	2320	0	1650	1326	1532	1224	1726	1902	3128	2394	3180	1158	2018	1628	1812	1652	1814	2372	2136	2366	2630	2382	2098	1902	1808	2286	1954	7316	6658	7104	6514	7076	4692	6944
118.02429 Da 93.48 s	1.56	11701702	3708	4088	4114	4044	4264	6940	6958	6774	8444	3650	2728	2860	2444	2440	0	5072	5624	3988	3124	4214	11598	16306	12744	13190	0	8828	10566	9734	8402	8402	3092	2610	3636	2764	2092	8462	8818	8814	9124	7846	0	778	466	776	826	512	0
774.26431 Da 95.47 s	1.59	77325704	0	0	0	0	0	0	0	0	0	0	0	0	0	0	0	0	0	0	0	0	0	0	0	0	0	0	0	0	0	0	0	0	0	0	0	0	0	0	0	0	1076	1124	1104	1092	1192	2176	1630
90.02951 Da 93.45 s	1.56	8902224	216840	238460	223314	237956	232748	162928	160852	157358	151708	146192	23140	25994	24540	23140	0	42122	41612	42562	40888	40908	41448	43462	40298	39424	18468	54902	54568	54008	50118	56708	33996	34630	32468	35060	34742	53186	48714	54962	54140	52290	199950	4620	0	0	0	0	271296
158.01711 Da 95.95 s	0.16	15700983	58914	54974	61590	56116	58350	32982	34858	34872	33336	33506	3060	2908	4068	2958	3316	6148	5384	6040	5766	6014	2856	5348	4100	4762	2126	6878	6834	7752	6614	6602	4704	4698	4526	4408	4958	3856	3888	4144	4236	4256	2052	1778	1522	2092	1798	1224	1458
252.08421 Da 94.54 s	1.58	25107693	2688	2668	3138	3004	2806	4478	3880	3478	3632	2788	1116	918	1162	822	0	622	598	702	888	696	1856	1992	2516	1768	780	1428	1446	1388	1376	2250	836	590	634	732	704	796	884	808	966	1124	2278	2164	2162	1842	2072	3356	3520
338.01958 Da 94.88 s	1.58	3370123	12364	11032	10462	11286	11608	2908	3028	3168	3210	4100	0	0	0	0	0	0	0	0	0	0	0	0	0	0	0	0	0	0	0	0	0	0	0	0	0	0	0	0	0	0	0	0	0	0	0	0	0
129.96470 Da 95.61 s	1.59	12895742	1540	1598	1384	1452	1694	1662	1944	2142	1872	1366	3548	4492	4532	4728	0	3854	3438	3496	3286	3310	6134	6150	6294	6020	2790	5308	4940	4674	5414	4186	5948	6090	5030	5538	6900	11830	13026	10890	12166	11858	216	384	0	170	296	188	0
462.16308 Da 95.62 s	1.59	4611558	0	0	0	0	0	0	0	0	0	0	0	0	0	0	0	0	0	0	0	0	0	0	0	0	0	0	0	0	0	0	0	0	0	0	0	0	0	0	0	0	0	0	0	0	0	0	0
202.04402 Da 95.78 s	0.16	20103674	115958	131270	129026	124974	129168	39480	40842	40358	36666	37018	906	952	800	726	3564	1130	972	990	1150	1090	660	462	1396	0	0	980	1402	1408	1360	1120	1084	1094	1310	968	756	784	1156	990	1708	1358	16268	13588	16580	13760	14962	11886	12130
458.12623 Da 95.94 s	0.16	45711895	0	0	0	0	0	0	0	0	0	0	0	0	0	0	0	0	0	0	0	0	0	0	300	0	0	0	978	0	772	720	0	180	0	0	0	0	0	0	0	528	914	816	0	500	880	626	704
206.04158 Da 96.10 s	0.16	20503431	0	0	0	0	0	0	0	0	0	0	464	0	0	486	0	0	0	0	0	0	742	0	0	0	0	360	592	644	0	0	0	516	792	404	712	0	350	0	0	906	0	0	0	0	0	0	0
180.06182 Da 96.87 s	1.61	17905454	0	0	0	0	6266	0	0	0	0	0	5928	0	0	0	608	0	47500	0	0	0	0	0	49880	0	0	0	0	0	0	0	0	32452	0	0	0	37122	34708	35214	37888	0	11594	15670	11018	11378	0	0	14348
684.23153 Da 97.34 s	1.62	68322425	0	0	0	0	0	0	0	0	0	0	0	0	0	0	0	0	0	0	0	0	0	0	0	0	0	0	0	0	0	0	0	0	0	0	0	0	0	0	0	144	2202	0	0	0	2368	4618	3674
46.00597 Da 97.40 s	1.62	4499869	11608	10350	11678	11916	11056	14376	14990	14874	14390	13632	14802	17714	17154	15380	3672	14482	14512	13204	14468	13768	14944	15874	13900	15490	9582	18924	17130	16200	18344	16116	10852	11822	10598	11978	10092	12684	11612	13112	11296	13080	3040	2620	2674	3106	3176	2534	3376
249.96740 Da 98.45 s	1.64	24896013	28834	29132	26950	26322	27264	37358	39508	39934	37828	39438	28216	29380	30746	31324	1614	25580	25708	23466	22352	23550	20872	21176	19800	22482	9980	27634	26716	23040	27218	26850	8434	9698	8468	7966	8792	3348	3666	2672	3842	3126	0	0	0	0	0	0	0
113.99081 Da 97.85 s	1.63	11298353	59880	57006	62206	57766	57344	72004	73464	71966	74538	75210	67528	63302	71702	75510	0	59228	62492	62658	60484	24734	59586	65624	58888	67280	38330	72128	69286	63806	66606	64522	39096	40438	33152	41046	43220	28852	31392	30020	29772	29016	484	574	446	416	570	662	814
181.97894 Da 97.45 s	1.62	18097166	12258	13592	11326	11950	13166	18338	16340	17146	19272	16370	13982	13336	16740	14064	0	14196	13060	13294	13058	13906	11034	11806	11290	13024	7720	14086	14908	13832	17462	13422	6442	6224	6070	6544	6380	3314	3178	2652	3562	3168	0	0	0	0	0	0	0
471.15850 Da 97.58 s	1.63	47015123	0	0	0	0	0	0	0	0	0	0	0	0	0	0	0	0	0	0	0	0	0	0	0	0	0	0	0	0	0	0	0	0	0	0	0	0	0	0	0	0	0	0	0	0	0	0	0
432.14751 Da 98.63 s	1.64	43114023	1508	1686	1262	1390	1416	1088	0	652	338	1046	0	1922	0	1700	282	654	750	0	598	488	0	0	0	646	416	604	476	0	1140	580	958	602	0	0	714	1302	0	1454	1506	1512	98864	97348	94634	91900	97550	134818	142286
320.00555 Da 97.69 s	1.63	31899827	0	0	0	0	0	0	0	0	0	0	0	0	0	0	0	0	0	0	0	0	514	0	340	0	0	0	468	0	0	564	416	0	442	380	476	0	628	494	468	0	11270	11874	12518	12638	12950	10420	11932
119.05606 Da 98.47 s	1.64	11804879	0	0	0	2736	0	0	2482	2512	0	250	0	0	4694	4150	196	0	0	0	0	0	0	5952	0	188	1022	6868	5846	0	0	5874	4270	0	0	0	574	5546	5456	5498	0	4726	5326	4574	8562	4844	7480	11568	12476
120.04029 Da 98.65 s	1.64	11903302	3996	2872	4014	3306	7098	3004	0	0	0	0	0	0	0	2444	0	0	0	0	0	0	0	0	0	0	6672	0	7098	0	0	0	3656	4042	2920	0	0	0	0	0	0	0	2966	0	3284	3664	3516	4016	4322
311.11890 Da 100.22 s	1.67	31011162	6558	3662	0	0	3606	2160	1986	0	1924	0	0	0	0	0	0	0	0	0	0	0	0	0	0	0	1362	0	0	0	0	0	0	0	0	0	0	0	0	0	0	0	2986	0	0	0	0	0	3544
488.22084 Da 99.80 s	1.66	48721356	0	0	0	0	0	0	0	0	0	0	0	0	0	0	0	0	0	0	0	0	0	0	0	0	0	0	0	0	0	0	0	0	0	0	0	0	0	0	0	0	0	428	0	408	0	384	684
491.16683 Da 99.60 s	1.66	49015956	0	0	0	0	0	0	0	0	0	0	0	0	0	0	0	0	0	0	0	0	0	0	0	0	0	0	0	0	0	0	0	0	0	0	0	0	0	0	0	0	0	3858	0	4076	0	4928	0
118.02442 Da 100.54 s	1.68	11701714	0	0	2704	2300	0	2552	0	0	0	0	0	0	0	0	0	0	0	0	0	0	5798	2974	0	0	0	0	4764	0	0	0	0	0	1810	0	0	0	0	0	0	0	0	0	0	0	0	0	0
239.93854 Da 100.38 s	1.67	23893126	1572	1358	1440	1462	1326	3440	3550	3178	2736	3154	978	1304	1306	1136	570	1778	2390	2116	2114	3492	1988	1722	1938	1766	914	1838	1516	2184	2028	1550	1106	1070	1516	1584	1230	0	0	0	0	0	0	0	0	0	0	0	0
363.94836 Da 100.97 s	1.68	36294108	33448	35874	33014	31398	35592	39862	37928	39522	40000	37626	29962	31440	29084	29694	0	27300	29130	26372	27854	28944	20618	25616	28014	21472	9412	29492	26052	27478	26020	26264	9748	10726	10048	9580	11950	3044	3770	2854	3620	3376	0	0	0	0	0	0	0
307.92656 Da 100.69 s	1.68	30691929	1196	1558	1238	1394	1390	3248	3582	2756	3044	3100	1146	1236	920	954	0	1992	1858	2044	1934	2242	1382	1188	1728	1830	1716	1416	1398	1790	1876	1616	0	828	692	970	866	0	0	0	1012	0	0	0	0	0	0	0	0
271.99889 Da 102.64 s	1.71	27099161	11428	11822	12000	11910	11232	3816	3658	3694	3338	3096	784	634	482	400	0	1016	814	1106	1070	842	834	828	928	920	1116	898	872	892	946	1106	1048	1158	1162	1078	0	0	0	0	1106	1258	0	0	0	0	0	0	0
182.07709 Da 100.56 s	1.68	18106982	0	0	0	0	0	0	1696	2008	1696	0	2500	0	2590	0	0	0	0	0	0	0	0	0	1124	0	0	1450	0	0	1248	952	0	0	0	0	1108	724	776	0	0	0	3774	2478	1764	1708	2928	0	3042
162.05118 Da 101.82 s	0.17	16104391	0	0	0	3106	3102	0	2500	6566	2456	0	3746	4206	4140	4046	0	4730	2438	2980	0	0	2782	0	2280	2930	2952	2614	0	2424	8338	2338	2406	0	0	0	2004	0	2884	0	0	0	0	9042	5118	4430	0	7166	0
146.10332 Da 100.85 s	1.68	14509604	2184	2506	2002	2168	2808	1254	1354	1302	1490	1480	1748	1714	1720	1788	0	2306	1718	1748	1406	2062	3312	3104	3232	3188	1798	3414	3036	3690	2868	3494	2092	2178	1982	2134	2160	3084	3344	3304	3288	3234	596	680	560	542	704	1128	882
240.08353 Da 101.58 s	1.69	23907626	2878	2230	0	2516	0	0	2394	0	0	2950	0	5156	0	4678	602	2024	2130	2778	2554	2762	3726	0	2828	3924	4030	0	2348	0	0	0	0	0	0	1386	0	0	0	0	0	0	2558	2222	2640	2412	3044	1680	0
270.09442 Da 103.66 s	1.73	26908715	11774	0	0	0	0	0	0	0	0	0	0	228	0	0	0	0	0	0	0	0	0	0	0	0	1492	0	0	0	0	0	0	0	0	482	0	0	0	0	0	0	30420	37488	32108	31160	30294	26034	31312
253.98640 Da 101.69 s	1.69	25297913	0	0	318	0	0	0	0	0	0	0	0	0	0	0	0	0	0	0	0	0	472	470	0	494	388	0	0	0	222	0	0	0	0	0	0	0	0	0	0	0	11660	11650	11696	10526	12196	13318	12828
287.98161 Da 103.64 s	1.73	28697434	5838	6398	7854	5774	6510	4892	4912	6118	5604	5152	17154	17412	18612	16226	310	22682	21168	21486	16904	19998	29434	28290	26568	28074	2764	14954	17594	17036	15142	15916	28584	25388	28890	27158	27260	56478	57558	64022	66408	61000	0	0	744	0	0	0	0
149.04913 Da 104.13 s	1.74	14804185	0	3208	2218	2056	2656	2524	2446	2024	1524	1948	1642	1418	1500	0	210	1630	1784	2426	2156	3080	2230	3454	2954	1766	4586	3422	4198	3332	2994	3600	1840	1330	1440	1228	0	2712	2326	2486	2754	2350	15878	15254	14708	14802	15206	14608	14252
129.96487 Da 105.34 s	1.76	1289576	0	0	0	1486	0	0	0	0	0	0	0	1168	1298	1502	0	0	0	0	0	1054	1406	0	1936	0	1678	0	0	1182	0	0	0	0	0	1416	1432	0	0	1388	0	0	0	0	0	0	204	0	0
388.12163 Da 104.09 s	1.73	38711435	0	0	0	0	0	0	0	0	0	0	0	0	9996	0	0	0	0	2276	3642	0	0	0	0	0	0	0	0	0	0	0	0	0	0	0	0	9328	0	0	0	8992	0	0	0	0	32322	0	0
342.11620 Da 105.02 s	1.75	34110893	0	482	0	412	0	0	0	558	0	248	7496	0	9792	9548	0	0	1872	2956	2052	1832	0	0	0	1926	2726	2280	0	1608	2204	0	2650	2168	0	2894	2680	0	3104	3932	2930	4244	8434	9222	6674	0	8856	11448	9548
796.18782 Da 104.19 s	1.74	79518054	0	0	0	0	0	0	0	0	0	0	0	0	0	0	0	0	0	0	0	0	0	0	0	0	0	0	0	0	0	0	0	0	0	0	0	0	0	0	0	0	0	0	0	0	0	0	0
472.08167 Da 104.62 s	1.74	47107439	0	0	0	0	0	0	0	0	0	0	0	774	1094	0	0	0	0	510	0	0	0	0	0	568	0	0	0	566	0	544	794	652	0	0	0	0	0	0	0	2244	594	660	0	614	0	628	672
491.16682 Da 106.73 s	1.78	49015955	0	0	0	0	0	0	0	0	0	0	0	0	0	0	0	0	0	0	0	0	0	0	0	0	0	0	0	0	0	0	0	0	0	268	0	0	0	0	0	0	4166	2560	3844	3498	3812	4936	7682
202.04414 Da 105.04 s	1.75	20103686	15552	15804	13262	15684	14964	2184	2208	2588	1942	2736	0	0	0	0	0	566	0	498	0	0	0	0	0	0	0	0	746	0	0	0	0	914	0	0	0	0	0	0	0	0	0	0	0	0	0	0	0
147.98818 Da 106.85 s	1.78	1469809	8868	9370	9018	8914	8814	4854	3946	4766	4466	4162	0	0	0	0	536	0	0	0	0	0	0	0	0	772	0	0	0	0	0	0	0	0	0	0	0	0	0	0	0	0	7658	0	7252	7978	0	7654	0
90.02936 Da 107.39 s	1.79	8902208	44340	39416	38564	38484	39200	19850	17114	18340	18574	17374	8206	0	6620	6722	0	7792	6624	6002	0	9330	7584	6842	6466	7450	10436	11334	8846	8608	10112	8760	6110	6550	5276	5556	6866	5060	0	3418	0	3634	0	208810	212018	210030	210726	270578	0
417.94021 Da 107.51 s	1.79	41693293	0	956	0	0	1120	0	0	860	1210	0	3020	3370	2664	3384	0	3538	4006	4146	4266	4412	3512	3644	4308	4136	0	2052	2138	2624	2396	1932	4568	5384	4420	4310	5080	16200	18016	15258	16776	16158	618	0	0	0	0	0	0
432.14784 Da 108.99 s	1.82	43114056	0	392	322	246	262	0	0	0	0	0	0	0	0	0	312	0	0	0	0	296	140	0	0	0	0	0	0	0	0	0	0	0	0	0	0	0	0	0	0	0	24814	0	22522	0	24528	40892	0
774.26439 Da 111.11 s	1.85	77325712	0	0	0	0	0	0	0	0	0	0	0	0	0	0	0	0	0	0	0	0	0	0	0	0	0	0	0	0	0	0	0	0	0	0	0	0	0	0	0	0	0	778	386	946	684	1572	0
303.95958 Da 109.18 s	1.82	3029523	1688	1838	1692	2250	1708	3670	2942	3272	3056	3936	7512	6300	6942	8074	0	9250	9510	7924	9756	8674	5360	5936	6988	6048	752	4994	4858	5076	4054	5568	6860	6644	7902	7570	6916	27820	27734	26378	27808	24642	0	0	0	0	0	0	0
260.02946 Da 108.30 s	1.81	25902219	0	0	0	0	0	0	0	0	0	0	302	1558	1546	2996	0	0	0	0	0	0	928	526	592	796	964	1010	386	0	0	512	992	0	538	780	994	0	0	0	0	0	15300	18236	16078	16938	17096	5998	6598
119.05618 Da 109.48 s	1.82	1180489	1046	924	732	0	618	608	706	796	966	0	0	0	0	1032	0	0	0	790	966	0	812	702	810	0	0	910	0	0	792	832	0	0	0	732	0	516	0	0	0	292	5374	5304	5412	0	6572	7172	6332
113.99082 Da 110.61 s	1.84	11298354	0	0	6864	0	0	0	30162	0	0	0	19872	21526	21266	20628	5206	16454	18452	17334	16846	17646	12686	12898	12154	13470	14316	17086	16386	16774	15702	15070	8386	7730	8026	8098	8492	3586	3580	4604	4226	4734	0	0	0	210	0	0	0
134.01965 Da 110.96 s	1.85	13301237	0	0	0	0	360	460	0	0	0	0	0	0	0	0	0	510	428	390	570	0	0	0	0	972	1980	0	1230	0	0	0	0	0	0	0	0	0	1918	0	0	1756	7692	8392	8604	9772	9146	8058	9292
129.04058 Da 111.68 s	1.86	12803331	2212	2362	2014	2876	2386	1404	1392	1388	1342	0	1946	2132	2558	2154	184	2504	2342	2504	2370	2560	5372	4924	5198	5032	8350	4850	4440	4892	4626	4192	2786	2598	3136	3268	3176	1708	3144	2568	3184	3094	11158	0	10882	11202	9374	15490	0
216.03917 Da 113.50 s	1.89	21503189	15222	17226	15082	15940	14376	21866	23278	21690	23566	21946	7900	8766	8482	8150	0	17230	16152	16024	14950	14484	14144	2906	10224	9466	4218	7488	4450	6476	5676	4326	4874	4892	3550	4552	5360	4284	4608	4704	0	0	52430	52710	51276	53892	60750	48814	44286
182.07751 Da 112.41 s	1.87	21704707	0	0	0	0	0	0	0	0	0	0	0	0	0	0	0	0	0	0	0	0	0	0	0	0	0	0	0	0	0	0	0	0	0	0	0	0	0	0	0	0	0	0	0	0	0	0	12218
378.09283 Da 113.76 s	0.19	37708555	0	830	776	0	762	746	676	620	0	742	5732	3582	5750	3518	0	2058	1700	1842	1608	1792	1498	1210	0	710	1742	1428	1184	0	0	0	1674	1650	0	1506	2146	2196	2380	2740	2270	2254	186036	177862	194000	180406	194606	227172	259662
342.11603 Da 114.73 s	1.91	34110875	292	0	448	0	0	494	0	556	0	562	0	8630	0	0	284	0	0	1482	0	1656	0	0	0	0	2344	2396	0	0	0	0	2248	0	0	0	0	0	3402	2662	0	0	0	0	8028	8400	0	0	0
192.02555 Da 113.13 s	1.89	19101828	0	0	0	532	0	0	0	0	0	0	652	0	0	0	270	0	0	612	414	0	0	0	0	0	544	0	0	0	0	408	0	0	0	0	0	0	0	0	0	0	67418	74408	68782	68698	67736	85734	0
388.12103 Da 113.94 s	0.19	38711375	566	0	552	0	576	502	0	368	0	394	6946	7298	7316	9734	446	0	1932	1930	0	2334	0	0	1622	0	2762	2464	1848	0	2496	2056	2194	2264	1728	2694	2422	2672	0	2906	2792	0	12820	11892	0	0	12930	0	15206
813.27440 Da 113.71 s	0.19	81226713	0	0	0	0	0	0	0	0	0	0	0	0	0	0	0	0	0	0	0	0	0	0	0	0	0	0	0	0	0	0	0	0	0	0	0	0	0	0	0	0	0	398	0	0	0	0	760
684.23260 Da 114.51 s	1.91	68322533	0	0	0	0	0	0	0	0	0	0	0	0	498	0	0	0	0	0	0	0	0	0	0	0	0	0	0	0	0	0	0	0	0	0	0	0	0	0	0	0	0	890	0	1110	1086	0	0
112.01544 Da 113.99 s	0.19	11100816	0	0	0	0	0	0	0	0	0	0	0	0	0	0	0	0	0	0	0	0	0	0	0	0	0	0	0	0	0	0	0	0	0	0	0	0	0	0	0	0	8808	10790	9152	9344	10090	11380	11206
97.96933 Da 112.15 s	1.87	9696205	6004	5656	2798	5810	6068	4876	4216	4554	3900	4990	5916	5628	5370	6340	70008	5092	4272	4732	4462	4250	2990	3300	2426	2412	2976	4348	4146	2928	4244	0	2590	0	2232	3390	2842	0	0	0	2174	0	0	0	29400	32496	33262	34958	38090
270.09465 Da 114.17 s	0.19	26908737	0	11342	11066	11956	11372	5282	4744	4936	5730	5434	1768	0	2154	0	446	1960	1598	1576	0	1474	0	0	0	1118	0	1466	0	1488	0	0	522	914	606	0	938	0	0	536	472	938	7380	7142	7172	7394	6106	6432	7992
702.19794 Da 115.32 s	1.92	70119066	0	534	0	0	0	490	486	466	478	0	1250	1540	1418	1138	0	878	0	0	806	0	0	0	0	0	0	0	0	0	0	0	0	0	0	0	0	858	1058	1012	930	896	25046	22650	24742	23274	23226	26048	25566
764.19661 Da 115.63 s	1.93	76318934	0	0	0	0	0	0	0	0	0	0	0	468	0	0	0	0	0	0	0	0	0	0	0	0	0	0	0	0	0	0	0	0	0	0	0	0	0	0	0	0	5628	4776	5324	5286	5190	5058	5752
864.25031 Da 115.42 s	1.92	86324304	0	352	0	0	0	0	0	0	0	0	1326	1732	1470	1624	0	508	0	0	624	516	0	0	0	0	328	0	0	0	0	0	0	0	0	0	0	0	944	1136	0	0	13044	11514	11800	11884	11164	12912	12470
504.16905 Da 118.31 s	1.97	53913838	0	0	332	488	0	0	358	334	0	438	1838	2436	2098	2398	0	582	754	0	806	0	0	0	324	438	0	532	450	416	484	0	432	786	424	932	778	1210	1242	1016	1224	1050	29936	25868	28234	30756	28802	33874	30630
882.26101 Da 117.85 s	1.96	88125374	0	0	0	0	0	0	0	0	0	0	0	0	0	0	0	0	0	0	0	0	0	0	0	0	0	0	0	0	0	0	0	0	0	0	0	0	0	0	0	0	7274	6902	6054	7044	6612	8950	7964
550.17441 Da 117.72 s	1.96	54916714	344	0	426	0	0	432	0	270	340	0	6792	6112	8798	8202	492	774	754	0	754	0	484	554	250	574	932	822	1100	940	680	968	1420	1256	1228	1452	1294	2112	1808	1912	1758	1620	3586	3396	3554	3866	3430	4090	3184
712.22671 Da 116.22 s	1.94	71121943	0	0	0	278	0	0	108	0	0	0	3182	2470	2382	2456	336	922	1114	0	630	788	0	352	0	0	0	0	0	0	0	0	610	780	954	442	770	1156	1418	1178	1068	1274	2938	2172	2692	2948	2354	2608	2802
666.22097 Da 116.86 s	1.95	66521369	408	0	0	0	0	0	0	0	0	0	1932	2032	1996	2650	0	410	0	408	0	630	0	0	0	0	0	0	0	0	0	0	0	0	0	0	246	1166	972	1066	838	1246	670	0	410	652	0	0	582
147.05127 Da 118.15 s	1.97	146044	7808	7422	9244	7620	7982	3648	3400	3904	3470	3420	5590	6128	4672	5702	0	4582	4190	5050	4560	4380	5874	7488	4616	5698	4922	3492	2948	2836	4040	2960	3544	3656	3202	3416	3534	3834	0	2920	3134	3188	2242	2904	2874	2312	2544	1896	2748
522.18015 Da 119.52 s	1.99	52117287	0	0	0	0	0	0	0	0	0	0	0	0	0	0	0	0	0	0	0	0	0	0	0	0	0	0	0	0	0	0	0	0	0	0	0	0	0	0	0	0	1030	1202	940	1112	1078	2150	2084
196.05714 Da 117.81 s	1.96	19504986	1642	1568	1666	1370	1572	2608	2026	2148	2216	1908	1832	1724	2446	1806	112	2600	2216	1806	1856	3124	2462	1986	2160	2476	0	3906	2592	2714	3544	2434	2302	2088	1748	2280	2374	1590	1894	2216	1604	1776	10024	10158	9902	9712	10840	15458	13816
186.02792 Da 118.36 s	1.97	18502065	2958	2888	3268	2896	2550	5576	4798	4578	3912	4082	6126	6128	6806	6634	0	4336	4416	4184	3514	3296	3738	2858	3096	2678	2276	3320	2518	2448	3558	2818	2614	2622	1950	3266	2478	2648	2982	2678	2590	2954	0	0	1164	1484	0	370	364
150.05130 Da 118.91 s	1.98	14904403	2920	2706	3108	3584	3282	5196	4926	4866	4370	4812	3522	4334	3974	3958	0	5950	5020	5318	5062	4612	5430	4214	5520	4844	3018	9126	6748	7394	9296	4942	4982	4984	4232	0	5150	4424	5046	4536	3520	4310	0	0	0	0	0	4706	0
720.20917 Da 119.98 s	0.02	71920189	0	0	0	0	0	0	0	0	0	0	0	0	0	0	0	0	0	0	0	0	0	0	0	0	0	0	0	0	0	0	0	0	0	0	0	0	0	0	0	0	21576	18706	20056	21058	19818	33074	28546
782.20667 Da 119.59 s	1.99	78119939	0	0	0	0	0	0	0	0	0	0	0	0	0	0	0	0	0	0	0	0	0	0	0	0	0	0	0	0	0	0	0	0	0	0	0	0	0	0	0	0	3954	4352	4600	4708	4746	6308	7706
180.06201 Da 121.82 s	2.03	17905474	10078	10432	10228	9946	7146	13412	13164	13924	12412	13748	13626	14558	13972	13678	406	13622	12724	13296	14508	12256	11600	10998	10400	7258	5318	14016	10776	8802	13118	10126	4802	5360	5446	4706	5506	5618	5516	4940	4152	4610	0	11564	10864	10612	10946	15394	13242
846.28424 Da 118.93 s	1.98	84527696	0	0	0	0	0	0	0	0	0	0	0	0	0	0	0	0	0	0	0	0	0	0	0	0	0	0	0	0	0	0	0	0	0	0	0	0	0	0	0	0	0	646	0	0	442	630	434
174.01500 Da 120.54 s	2.01	17300772	0	0	0	0	0	534	0	0	0	0	0	0	0	0	0	0	0	0	0	0	0	0	0	0	0	0	0	0	0	0	0	0	0	0	0	0	0	0	0	0	4690	0	0	0	12736	8536	8884
210.03644 Da 121.99 s	2.03	20902917	0	0	0	0	0	0	0	0	0	0	0	0	0	0	0	0	0	0	0	0	0	0	0	0	0	0	0	0	0	0	0	0	0	0	0	0	0	0	0	0	1296	720	1182	1278	1282	1984	0
129.04043 Da 122.67 s	2.04	12803316	0	2276	2526	2072	2036	0	0	0	0	1588	0	1676	0	0	562	0	0	2186	2634	2186	5336	4552	0	0	12124	4998	4718	0	4704	4734	2852	0	0	2666	2864	3400	2676	0	2714	0	11842	12476	11532	0	12144	21842	16772
730.23717 Da 125.64 s	2.09	72922989	0	0	0	0	0	0	0	0	0	0	0	0	0	0	0	0	0	0	0	0	0	0	0	0	0	0	0	0	0	0	0	0	0	0	0	0	0	0	0	0	0	0	0	0	0	442	596
684.23168 Da 124.00 s	2.07	68322441	0	0	0	0	0	0	0	0	0	0	0	0	0	0	0	0	0	0	0	0	0	0	0	0	0	0	0	0	0	0	0	0	0	0	0	0	0	0	0	0	0	0	0	0	0	0	1214
244.06864 Da 124.64 s	2.08	24306137	2414	2680	0	2872	2504	0	0	0	0	0	4222	3822	0	0	0	2890	0	0	0	2570	0	9714	7154	0	11350	7612	0	0	9300	8908	4296	4238	0	0	4294	7956	0	0	7174	0	0	0	3896	3742	0	0	0
149.04893 Da 125.14 s	2.09	14804165	4026	3594	2870	3010	3116	2340	2392	0	0	2444	1910	2748	2252	2540	148	2398	2690	0	2268	2500	3582	4638	3964	4972	0	3480	5252	5074	3624	4882	2186	0	2286	2810	2606	2816	2776	2794	2920	3810	13550	13080	13128	13652	13118	17174	15234
113.99089 Da 126.93 s	2.12	11298361	8348	7708	6322	8574	7758	12620	8488	11082	0	11096	11684	0	12086	12054	3076	7606	7626	0	7508	7768	3958	0	3222	3564	5124	3782	0	3544	3548	0	5672	3504	4616	3090	0	2678	0	2606	0	2064	394	538	308	262	444	344	350
196.05698 Da 127.12 s	2.12	1950497	1494	1284	1552	0	0	2366	2598	2500	2274	2324	0	0	0	0	0	1698	0	0	0	0	0	0	0	0	0	1914	0	0	0	0	0	1388	1566	1518	0	0	0	0	0	0	4160	5410	5012	0	3414	6438	0
347.06275 Da 127.32 s	2.12	34605547	0	0	0	0	0	0	570	0	572	0	2376	2278	2436	2966	290	0	0	0	0	0	0	0	0	0	1712	0	0	0	0	7280	1140	1300	0	1194	1338	0	0	0	0	0	1428	1834	1458	0	1664	688	380
134.01958 Da 129.62 s	2.16	13301248	0	626	700	762	606	796	0	0	0	736	1266	1290	1232	1198	0	0	0	1550	1334	0	0	0	1080	0	1486	1458	0	1328	0	1446	1306	1256	936	1222	1020	2228	2054	2260	2424	2162	24604	25280	26392	28002	29174	33660	27706
150.05127 Da 129.83 s	2.16	14904399	3044	2992	3172	2548	2722	4928	4228	4438	3724	3810	3438	0	3442	2884	0	3424	3770	0	3180	3550	3148	2996	0	2964	0	3322	3526	4590	3474	2880	2838	2752	3034	2738	3400	2874	2736	2648	3070	3188	3008	2690	2910	3054	3694	4040	4092
174.01496 Da 130.21 s	2.17	17300768	538	440	426	626	0	278	402	0	496	558	0	0	0	0	0	616	546	0	0	0	1018	1422	1514	1536	1638	1082	1232	1006	1048	1412	864	794	684	670	750	786	980	1002	810	972	13118	11438	13052	12592	13438	23084	19142
156.01501 Da 128.41 s	2.14	15500773	0	0	0	0	0	0	0	0	0	0	0	0	0	0	0	0	0	0	0	0	0	0	0	0	182	0	0	0	0	382	0	0	0	0	0	0	0	0	0	0	2990	3208	2920	4086	3164	3738	4040
130.02499 Da 131.15 s	2.19	12901771	370	674	0	370	0	398	0	410	102	0	0	0	0	0	0	0	0	0	0	0	362	0	0	0	680	458	0	0	0	438	232	346	0	0	460	0	0	0	0	364	11124	9702	9164	10252	9718	19130	14206
172.01363 Da 130.49 s	2.17	17100635	1306	1038	1406	1174	1030	1204	1050	1096	1048	824	456	0	0	0	0	912	1086	972	1224	808	3100	3272	3726	4502	3938	2948	2720	3170	3016	2536	1628	1524	1680	1898	1572	1918	2106	1882	2130	2032	1390	1522	1588	1702	1700	1392	0
280.04599 Da 131.90 s	0.22	27903871	0	0	0	0	1302	0	1318	0	0	0	932	1688	0	958	0	0	0	0	0	0	0	0	0	0	0	904	0	902	0	1056	1258	1084	0	880	0	0	1814	2080	0	1766	16548	14006	15920	14184	15590	15392	16166
118.02452 Da 133.60 s	2.23	11701724	34380	39878	39492	39378	38858	28594	29418	30362	0	30016	8610	7740	6018	5920	0	22514	26598	27008	25622	25252	65700	85850	86648	74970	115974	41490	51518	52986	46398	65746	29450	29840	35560	31626	32424	19836	20934	21396	17644	20942	0	177820	183700	178154	0	227342	191250
244.06862 Da 135.19 s	2.25	24306134	0	3208	2944	3040	2978	1920	1772	2192	2458	2024	4128	6004	4240	3826	0	1578	2808	2462	3002	0	7708	2236	0	9264	1310	0	8322	9098	1836	0	2146	0	4250	4228	0	2516	6514	6996	2516	6952	3976	3884	3452	3272	3808	5288	3918
134.01999 Da 138.62 s	2.31	13301271	672	0	0	0	0	0	1014	0	0	0	0	0	0	1262	0	968	1154	0	0	1240	1308	0	1326	1610	0	0	1666	0	0	1544	0	0	0	0	0	2548	0	0	2116	0	0	0	0	7662	0	7108	11268
100.01378 Da 138.82 s	2.31	990065	1710	1354	1474	1704	1230	1120	0	0	0	1040	304	326	420	0	0	1036	0	0	1392	1126	2626	2428	3078	1426	3038	0	1830	2030	1958	1950	1002	1390	1288	0	1168	0	0	952	392	0	6018	6556	5490	5574	6420	8558	7040
136.03654 Da 139.15 s	2.32	13502926	32360	34126	32392	38662	31338	28996	30140	27868	28066	28574	25968	30360	27002	26476	0	42388	44960	43868	40664	42432	61086	68504	67036	65696	107646	67058	72820	73570	68106	73770	44788	40144	47142	46010	46946	59854	67322	58904	60670	64930	6540	7078	0	6694	6802	1472	6564
384.12970 Da 140.27 s	2.34	38312242	976	826	716	756	0	0	0	0	464	350	384	564	558	0	292	0	364	0	570	486	514	874	620	602	684	0	1034	936	1060	950	314	0	0	0	0	0	0	0	282	0	0	498	514	616	834	376	0
118.02446 Da 140.87 s	2.35	11701719	0	0	0	0	0	0	0	14652	31048	0	2712	1702	3618	3200	0	0	0	0	0	0	0	0	0	0	0	0	0	0	0	0	0	0	0	0	0	7864	0	0	5886	0	163234	0	0	0	177730	0	0
120.04050 Da 141.73 s	2.36	11903322	0	1702	0	1702	1384	0	1904	0	2144	2070	1706	1526	0	2020	212	1474	1586	1400	0	0	1592	0	1398	0	1590	1646	0	0	0	0	1368	1212	0	0	0	0	1294	0	0	1278	0	1764	2406	2130	1668	0	1852
181.07235 Da 143.72 s	0.24	18006508	0	10946	0	0	10024	6990	7698	6984	7252	8140	7952	9842	6774	7290	0	5414	7022	5628	6174	5556	9548	12940	10904	10822	16346	0	11798	11124	12250	13518	4280	3754	4852	5116	4926	5526	6694	4614	7162	6966	2150	2110	2320	2438	1948	0	2200
504.17010 Da 143.80 s	0.24	50316282	0	0	0	0	0	0	0	266	0	0	0	0	0	656	0	0	0	0	0	0	0	0	0	0	0	0	630	722	580	492	0	0	0	0	0	550	290	0	0	0	0	934	568	560	652	0	0
192.02584 Da 145.58 s	2.43	19101857	0	0	0	0	0	240	0	0	0	0	0	0	0	0	0	0	0	0	0	0	0	0	0	0	0	0	194	0	288	0	0	0	0	0	222	0	0	0	0	0	64610	75700	66492	66790	67500	100464	99650
112.01415 Da 147.50 s	2.46	11100688	0	0	0	0	0	0	0	0	0	0	0	0	0	0	0	0	0	0	0	0	0	0	0	0	0	0	0	0	0	0	0	0	0	0	0	0	0	0	0	0	8342	9540	7612	8814	9204	13204	11908
90.02942 Da 147.46 s	2.46	8902214	0	0	0	0	16606	0	14538	14856	14308	0	10392	0	10248	10928	13032	11530	0	0	12210	11418	8292	10622	0	0	15446	9026	8062	7618	9112	8116	8206	8422	7134	8620	8962	6874	5902	5942	7090	6646	0	37458	0	0	0	47834	47908
162.05135 Da 148.30 s	2.47	16104408	2184	1824	2714	2296	1860	2406	0	0	2316	2394	2874	2808	3394	3074	1166	0	0	2020	0	2172	1954	2380	2192	1708	1926	0	1846	1958	2236	0	0	1786	1650	0	1672	1874	1706	1774	1908	1576	7734	0	6622	6914	6942	11050	8552
326.04841 Da 148.51 s	2.48	32504113	4150	3932	3244	4686	2974	3086	3580	3460	2678	3274	1964	2464	1998	1708	0	7694	8206	6994	6376	7104	10280	14196	13616	13830	12718	19000	21444	20638	18688	21316	3534	4846	5258	4856	5718	5604	6018	3934	6302	5732	0	0	0	0	0	0	0
244.06904 Da 149.85 s	0.25	24306177	3580	4324	3172	3894	3336	1838	2514	2288	2004	2162	4806	7520	5726	5406	0	1676	1562	1512	1436	1578	1570	2004	1688	1930	0	0	1872	1734	1812	1628	0	1854	1572	0	1652	3538	3164	2570	2642	3894	4232	4202	4042	4338	4286	4040	4334
129.04112 Da 152.30 s	2.54	12803385	0	0	0	0	0	0	0	0	0	0	0	0	0	0	0	0	0	0	0	0	0	1878	0	2028	0	2288	1424	1688	0	0	0	0	1358	0	1432	0	0	0	0	1346	0	3790	2510	4646	0	3070	7630
104.04532 Da 150.58 s	2.51	10303805	27496	30788	28342	30468	28370	11178	13050	11354	9416	10970	2078	2746	2570	3850	0	2248	2530	2440	1834	2004	4624	4008	4574	4312	4068	5542	6404	7604	2984	7066	2222	2474	2072	2560	2192	1324	2410	2394	2918	2338	0	0	0	0	0	0	0
152.03162 Da 150.67 s	2.51	15102434	64370	64818	60512	63454	60224	43012	47630	44026	40466	44838	29006	36722	32810	29956	0	74724	73714	70346	64512	69128	119328	161656	138590	136944	0	166756	198962	191546	181966	217526	66332	71720	76758	73890	76638	115562	126282	0	122308	121834	2398	2070	2388	2554	2182	2194	1974
280.04601 Da 152.27 s	2.54	27903874	1474	1024	1332	1178	0	1016	1182	948	1082	692	0	364	1014	940	0	596	0	0	0	0	930	0	0	0	0	700	0	0	670	0	0	632	0	0	1184	2004	1954	1654	1674	1950	16424	15388	15146	16444	16704	0	16422
329.05289 Da 152.36 s	2.54	32804561	598	0	0	0	0	0	0	0	0	0	0	0	0	0	0	0	0	0	0	0	0	0	0	0	0	560	0	620	620	0	0	0	0	0	0	0	0	0	0	1738	5900	6128	5346	5144	5640	16012	17714
181.07200 Da 154.75 s	2.58	18006473	12136	0	10782	11656	10768	8256	9064	8638	8098	8820	0	2594	7704	7712	0	7084	6274	7036	6614	4946	9400	0	0	0	0	11722	15880	0	0	0	4822	4970	4672	4778	5248	6446	0	5344	0	0	2010	2226	2000	2470	2268	0	0
112.01450 Da 157.58 s	2.63	11100722	0	0	0	0	0	0	0	0	0	0	0	0	0	0	0	0	0	0	0	0	0	0	0	0	0	0	0	0	0	0	0	0	0	0	0	0	0	0	0	0	7732	8182	0	6324	0	0	0
192.02587 Da 159.10 s	2.65	19101859	0	0	0	0	0	0	0	0	0	0	0	0	0	0	0	0	0	0	0	0	0	0	0	0	0	0	0	316	0	0	0	0	0	0	0	0	0	0	0	0	0	0	0	0	0	0	0
131.09257 Da 160.32 s	2.67	13008529	18602	19220	18356	19770	18458	14638	15228	14910	0	14448	11456	14384	12346	12216	1048	12754	13984	11578	12736	12266	0	24802	22390	0	24370	0	31678	29068	29672	34758	9506	12190	13070	12566	0	15022	16444	14704	15256	15190	4998	0	3930	6578	6806	8020	6654
345.04774 Da 161.38 s	2.69	34404047	0	0	294	0	0	0	0	302	0	0	1704	0	1806	1824	0	0	0	0	0	0	0	0	0	0	0	0	0	0	0	0	380	538	474	0	0	798	794	978	836	728	14620	11758	13394	12896	12104	0	43160
162.05144 Da 162.20 s	0.27	16104416	1914	0	0	1650	1942	2236	0	2324	2178	2562	2650	2496	2486	2384	0	1734	2424	2162	0	0	1872	1824	1896	1860	0	1986	1998	2146	0	2144	0	1634	1824	1524	1586	0	2118	1906	0	1942	7794	7370	6814	0	8118	10892	10632
112.01453 Da 167.62 s	2.79	11100725	0	0	0	0	0	0	0	0	0	0	0	0	0	0	0	0	0	0	0	0	0	0	0	0	0	0	0	0	0	0	0	0	0	0	0	0	0	0	0	0	7004	5504	5870	0	6076	6000	7204
192.02575 Da 167.01 s	2.78	19101847	0	0	0	0	0	0	0	0	0	0	0	0	0	0	0	0	0	0	0	0	0	0	0	0	0	0	0	0	0	0	0	0	0	0	0	0	0	0	0	0	0	0	0	0	0	0	0
90.02949 Da 166.56 s	2.78	8902221	33944	31906	31416	30008	29658	21926	22264	20940	21670	20200	12222	12480	12022	10690	14016	12534	13332	12556	0	12762	11898	10772	12140	12116	14232	12954	12658	12212	12450	11084	11444	11700	10058	10376	10436	9532	8336	9560	8246	9454	40096	0	37718	39006	37462	0	0
308.04172 Da 166.59 s	2.78	30703444	0	0	0	0	0	0	0	0	0	0	0	0	0	0	0	0	0	0	0	0	0	0	0	0	0	0	0	0	0	0	0	0	0	0	0	0	0	0	0	0	3126	3104	3288	2952	3030	3648	3114
420.10321 Da 168.57 s	2.81	41909593	0	0	0	0	0	0	0	0	0	0	0	0	0	0	0	0	0	0	0	0	0	0	0	0	0	0	0	0	0	0	0	0	0	0	0	0	0	0	0	0	2488	2796	2540	2622	2920	3012	3310
430.13293 Da 170.05 s	2.83	42912565	0	0	0	0	0	0	0	304	0	0	0	0	0	0	0	0	0	0	0	0	0	0	0	0	0	0	0	0	0	0	0	0	0	0	0	0	0	0	0	0	1318	1216	1600	1356	0	0	1850
131.09260 Da 169.49 s	2.82	13008532	0	0	0	13708	0	0	0	0	15294	13278	11370	12826	0	0	0	11010	0	0	10806	7610	19848	0	0	21138	3260	27952	0	0	0	0	11164	0	12266	12568	12864	0	15376	0	0	0	7872	7602	8256	0	6930	0	8434
134.02013 Da 170.90 s	2.85	13301285	254	190	352	278	318	298	0	0	0	288	492	458	0	650	0	634	0	510	0	0	0	0	0	0	562	0	1340	0	0	0	0	0	704	440	0	2450	2018	2598	1694	2408	5002	4200	4470	4948	4110	4414	5646
129.04066 Da 170.17 s	2.84	12803338	1502	1376	1588	1848	1496	0	0	0	1204	0	1150	0	1056	1044	308	1494	1616	1332	1468	0	2710	2632	0	1790	0	0	0	1428	0	0	0	0	0	0	0	0	0	1290	1458	0	6082	5404	5530	5190	5564	6832	7094
104.04520 Da 172.97 s	2.88	10303792	0	0	7786	7354	7402	1940	0	2522	2612	2630	0	1586	0	0	0	0	0	0	0	0	0	0	0	0	0	2374	2072	2420	2678	3264	0	1892	1944	1372	0	0	0	1368	0	0	9390	8614	10108	9314	9134	2964	3976
130.02678 Da 175.61 s	2.93	1290195	622	412	378	0	536	0	326	274	0	566	0	0	406	0	0	0	0	0	0	0	0	426	0	0	0	366	0	260	182	172	234	0	248	272	166	286	0	0	0	398	4194	3616	3494	3760	2632	4402	5652
420.10372 Da 177.56 s	2.96	41909645	0	0	0	0	0	0	0	0	0	0	0	0	0	0	0	0	0	0	0	0	0	0	0	0	0	0	0	0	0	0	0	0	0	0	0	0	0	0	0	0	1938	0	2266	0	0	0	2014
228.07403 Da 179.45 s	2.99	26304349	5192	5304	5532	5664	5378	4776	5170	4744	5076	5044	940	0	0	816	0	4746	4986	4432	4098	3884	12078	12708	13798	13680	0	10298	11542	11292	11838	9174	6416	7156	7402	6844	6852	9868	10700	8098	9554	10326	0	0	0	0	0	0	0
430.13249 Da 181.82 s	3.03	42912522	0	0	0	0	0	0	0	0	0	0	0	0	0	0	0	0	0	0	0	0	0	0	0	0	0	0	0	0	0	0	0	0	0	0	0	0	0	0	376	0	0	0	0	0	1150	0	0
174.01509 Da 179.45 s	2.99	17300781	0	0	0	0	0	0	0	0	0	0	0	0	0	0	0	0	0	0	0	0	0	0	0	0	0	0	0	0	0	0	0	0	0	0	0	0	0	0	0	0	4086	4702	4500	3592	3556	4778	5792
118.02466 Da 181.04 s	3.02	11701739	0	0	0	0	2248	0	2052	0	0	0	0	668	0	0	0	0	0	0	0	0	0	4472	2516	0	1560	0	3002	0	0	0	1822	0	2330	0	0	0	0	0	0	0	0	0	0	0	0	0	0
129.04094 Da 179.28 s	2.99	12803367	0	0	0	1410	0	0	0	1288	0	968	0	0	0	0	0	1478	0	0	0	1472	0	0	0	0	0	0	0	0	0	0	0	0	0	0	0	0	0	0	0	0	4168	4392	5574	4052	0	6126	6516
384.12662 Da 181.63 s	3.03	38311935	0	0	0	0	0	330	0	0	218	290	0	0	0	0	332	0	0	0	0	0	0	0	602	0	0	0	428	0	446	528	0	0	0	422	0	0	0	0	0	0	834	822	0	884	954	668	1196
136.03652 Da 187.43 s	3.12	13502924	0	3544	5114	4972	3054	0	3356	2928	2456	2518	2952	2542	2872	2782	0	4864	4500	0	4722	3182	5818	7420	4528	4882	2482	5810	8296	4922	4840	0	3202	3148	2670	3034	3482	3326	3886	4800	3752	3942	2986	3046	3180	3352	3424	3260	2730
363.05860 Da 187.76 s	3.13	36205132	0	0	0	0	0	0	0	0	0	0	0	506	0	606	0	0	0	0	0	0	0	0	0	0	0	1050	960	1104	0	0	0	0	0	0	0	572	654	410	500	596	19528	19822	18146	18978	18408	17334	19866
134.01979 Da 186.90 s	3.11	13301251	0	234	0	0	248	420	0	226	310	0	558	370	520	414	0	534	558	714	440	354	0	900	0	0	0	0	0	608	0	0	0	0	428	334	0	0	0	1806	0	0	5462	5098	3470	4260	4588	3372	3588
227.04211 Da 187.43 s	3.12	22603483	0	0	0	0	0	0	0	0	0	0	0	0	0	0	0	0	0	0	0	0	0	0	0	0	0	0	0	0	0	0	0	0	0	0	0	0	0	0	0	298	0	194	176	320	0	0	0
377.07388 Da 187.52 s	3.13	37606661	1170	0	1260	1194	1394	1120	1034	1212	1562	1188	438	332	458	398	0	828	764	1002	0	930	848	552	816	1028	1170	0	0	0	460	626	0	0	0	0	0	0	0	554	910	0	1770	1982	2236	1406	1514	0	808
112.01416 Da 192.01 s	0.32	11100689	0	0	0	0	0	0	0	0	0	0	0	0	0	0	0	0	0	0	0	0	0	0	0	0	0	0	0	0	0	0	0	0	0	0	0	0	0	0	0	0	5126	5274	5160	4336	4720	5470	4916
118.02471 Da 192.53 s	3.21	11701743	0	0	1916	1940	2166	0	0	1810	1724	4064	0	0	2104	0	0	0	0	0	0	3316	3482	0	0	4160	2662	2132	0	0	0	1826	0	0	0	0	0	0	0	0	0	0	51954	0	47172	45982	47820	55418	58536
267.09710 Da 192.33 s	3.21	26608983	3158	2732	3222	2502	2584	3300	3150	3178	4156	3804	6636	5748	7040	6520	0	0	0	0	0	1306	1332	0	1400	1318	3492	1912	1848	1610	1554	1676	1166	1462	0	0	0	1666	1626	2014	0	1662	858	0	0	0	0	0	188
303.07343 Da 192.98 s	3.22	30206615	0	0	0	0	0	0	772	652	0	0	2660	3640	2648	2766	0	496	342	350	0	0	0	0	0	0	0	0	0	0	606	884	1448	878	966	974	1138	822	1086	1196	1230	1624	0	482	0	0	0	848	1002
192.02568 Da 193.67 s	3.23	1910184	0	0	236	0	0	0	0	0	0	0	0	0	0	0	0	0	0	0	0	0	0	0	0	0	0	0	110	0	0	0	0	0	0	0	0	0	0	0	0	0	0	0	0	0	0	0	0
361.07835 Da 192.03 s	0.32	36007107	3286	4166	3828	3768	4272	3298	3006	2660	4056	3494	1798	0	1852	2278	0	2784	0	2866	2502	2878	0	0	1162	0	0	0	1436	1336	1364	988	1226	1412	1062	1686	0	1056	908	0	856	994	31440	30718	32366	30000	29880	5090	6340
357.12839 Da 192.69 s	3.21	35612111	0	0	0	0	0	1372	1658	0	2520	1762	10068	4904	9530	11676	144	0	386	0	724	0	0	0	0	0	314	698	0	0	618	730	860	0	472	0	602	1050	532	0	0	0	0	0	456	0	0	1216	1440
706.16199 Da 201.77 s	3.36	70515472	0	0	0	0	0	0	0	0	0	0	0	0	0	0	0	0	0	0	0	0	0	0	0	0	0	0	0	0	0	0	0	0	0	0	0	0	0	0	0	0	0	0	0	0	0	0	0
227.04235 Da 202.42 s	3.37	22603507	528	340	304	0	0	0	0	0	0	0	0	0	0	0	0	0	0	0	654	0	924	516	1080	1000	324	428	478	444	498	264	0	0	0	616	0	400	540	808	424	558	304	0	308	344	502	622	0
361.07892 Da 204.88 s	3.41	36007164	0	0	686	0	0	0	0	0	2398	714	3718	4034	3702	4068	0	2906	2006	0	0	1186	1088	1134	968	818	632	1596	1396	1490	1532	1624	636	712	688	806	874	1916	1558	0	1844	1778	3304	3586	3792	3748	3522	2870	3952
132.04031 Da 207.67 s	3.46	13103303	5772	7392	5684	7168	6218	6484	7054	6888	6336	7324	25228	25606	24352	24886	0	10940	11388	9772	11214	9682	20996	25378	23582	18688	11792	13964	12382	14112	12154	10720	50242	52108	49194	47938	53002	26426	26784	28632	26532	27024	1130	1204	1438	1298	1054	1256	1328
118.02465 Da 209.75 s	0.35	11701737	11710	11546	10538	10664	11092	8604	8248	9100	8624	8082	2584	2344	1962	2420	0	6424	6628	6948	7132	6904	14812	13460	12432	10494	2998	6880	4530	3460	0	4618	3430	0	4174	4190	3332	2558	0	2504	2134	1986	0	48008	0	0	0	0	0
303.14280 Da 208.66 s	3.48	30213552	440	0	424	348	380	576	618	608	634	0	652	504	0	602	0	0	342	0	362	430	414	0	0	0	466	516	598	304	0	760	0	370	572	572	498	0	906	506	386	914	3516	3730	0	2914	2834	5266	0
504.17247 Da 209.76 s	0.35	50316519	6686	7140	5442	6438	6488	5700	5270	5730	5468	5366	2044	1936	2246	2014	0	3902	3532	3738	3482	3720	14778	14998	15200	17114	0	18182	15902	14804	16832	14902	7266	6794	5698	6332	6828	8770	7970	9900	9488	9238	0	0	0	0	0	0	384
267.09679 Da 210.72 s	3.51	26608951	17264	18728	15650	15042	17280	21172	19874	20798	23590	21368	29492	25238	28058	30114	0	6704	6788	6446	6728	5802	4186	4272	4656	4318	662	9950	10342	9944	10390	3650	7276	8796	9142	8078	7728	14966	16670	14386	15038	15744	4726	5290	5142	4708	4700	4302	4202
484.13336 Da 211.40 s	3.52	48312608	296	204	0	0	0	0	506	476	470	508	0	0	0	0	0	0	0	0	0	0	0	0	0	0	0	0	0	0	0	0	0	0	0	0	0	0	422	0	0	0	3930	4220	3766	3870	3636	5718	5094
377.07379 Da 213.72 s	3.56	37606652	454	470	394	666	0	536	694	374	540	0	3608	0	3920	3168	0	0	0	0	328	0	2048	2388	2162	2308	562	2332	1584	2058	2556	0	344	520	0	442	410	0	0	1222	1022	1298	1546	1500	1928	1546	1568	7782	6828
152.03176 Da 213.00 s	3.55	15102449	11624	11610	10034	10040	11722	7648	7556	8364	7268	7056	4430	5152	4542	4530	0	10928	11068	10398	11846	11144	17452	17340	15660	14858	9012	19822	0	16408	16772	15962	7258	6434	6394	6558	7174	8728	10004	10840	9476	9100	704	862	0	0	0	0	0
332.07599 Da 213.02 s	3.55	33106871	0	0	0	0	0	0	0	0	0	294	0	0	334	462	0	0	0	0	0	0	0	0	0	0	0	0	318	0	0	0	0	0	0	0	0	0	0	0	0	0	1932	1850	1864	1736	1690	1652	1340
278.09346 Da 219.49 s	3.66	27708618	0	0	0	382	386	466	0	0	0	458	0	0	472	862	0	0	0	0	0	0	0	0	0	0	0	0	0	0	0	0	764	750	808	0	508	1038	0	1180	1126	0	9842	9348	9974	10176	9750	16674	16420
682.11511 Da 222.06 s	0.37	68110785	0	0	0	0	0	0	0	0	0	0	772	0	410	1128	0	176	0	0	0	0	0	0	0	0	0	0	0	0	0	0	0	0	0	0	0	0	0	0	0	0	0	0	282	0	0	0	0
132.04023 Da 223.34 s	3.72	13103296	4990	5360	4622	5406	3876	3482	3688	5770	4052	2866	0	0	0	9612	528	10994	13002	10654	10824	10932	21478	0	0	21344	0	13236	14348	14502	15556	14264	0	0	0	0	0	33790	33530	33928	37024	36912	0	0	0	0	0	0	0
670.18562 Da 223.74 s	3.73	66917835	0	0	0	0	0	0	0	0	0	0	0	0	0	0	0	0	0	0	0	0	0	0	0	0	0	0	0	0	0	0	0	0	0	0	0	0	0	0	0	0	0	0	0	0	0	0	0
390.08112 Da 224.56 s	3.74	38907385	0	0	0	0	0	252	418	0	0	0	0	0	0	0	0	0	0	0	0	0	0	0	0	0	0	0	0	0	0	0	0	0	0	0	0	0	0	0	0	0	2406	0	1470	0	0	3200	3736
536.16224 Da 226.00 s	3.77	53515497	3676	3432	2984	3498	3492	2810	2506	2728	3380	2394	0	0	0	0	0	2656	2442	2904	3112	2904	15448	14644	13236	15666	506	22866	20660	19912	20578	18268	6470	6028	5750	5680	5616	3832	4724	4624	4892	5078	252	0	0	0	0	0	0
280.10416 Da 227.88 s	0.38	31507267	0	0	432	524	574	276	422	0	0	486	0	426	618	602	0	232	0	520	0	470	0	0	0	0	0	0	0	0	234	0	0	232	456	0	0	0	0	0	0	0	18096	17442	16160	16668	17294	10844	11370
626.20516 Da 229.66 s	3.83	66117598	0	0	0	216	0	0	0	0	0	0	0	0	0	0	0	0	0	0	0	0	0	0	0	0	0	0	314	0	0	0	0	0	0	0	0	0	0	0	0	0	2706	2530	2830	2944	2558	2190	2532
652.23294 Da 227.85 s	0.38	65122566	0	0	0	0	0	0	0	0	0	0	0	0	0	0	0	0	0	0	0	0	0	0	0	0	0	0	0	0	0	0	0	0	0	0	0	0	0	0	0	0	0	0	0	0	0	0	0
484.13324 Da 230.69 s	3.84	48312597	690	0	0	502	582	642	812	606	808	566	0	0	0	0	0	0	0	0	228	0	412	0	0	0	0	0	0	0	0	288	0	0	0	0	0	0	0	0	0	0	0	0	0	0	3598	0	0
218.12558 Da 233.56 s	3.89	2171183	400	0	0	352	0	0	374	304	350	0	196	0	402	420	0	0	350	432	0	0	0	0	0	0	0	472	0	358	0	0	0	0	0	0	0	0	0	0	0	0	0	1486	0	174	0	0	0
670.18600 Da 236.00 s	3.93	66917872	0	0	0	0	0	0	0	0	0	0	0	0	0	0	0	0	0	0	0	0	0	0	0	0	0	0	0	0	0	0	0	0	0	0	0	0	0	0	0	0	0	0	0	0	0	0	0
262.01563 Da 236.58 s	3.94	26100836	524	518	398	0	922	884	462	1056	962	180	390	1610	1096	1052	0	1120	992	888	1474	800	466	0	0	0	0	178	0	0	422	298	512	0	732	560	0	984	552	0	0	0	0	0	0	0	0	0	0
540.14851 Da 237.71 s	3.96	53914123	0	0	0	0	0	602	0	0	0	596	1294	1216	1058	1152	0	0	0	0	0	0	0	0	0	0	0	1354	1644	1356	1974	972	554	590	754	712	0	1912	2342	1836	2104	1938	0	0	514	650	646	1566	1504
572.13826 Da 238.12 s	3.97	57113098	566	388	0	364	0	1478	1426	1434	1354	1724	8150	9066	8966	9046	0	640	672	542	496	806	646	742	484	578	344	1514	1360	1426	1842	1388	928	1196	1126	1160	1188	2412	2058	1922	1662	1864	1106	1482	1346	1226	1070	1372	1344
390.07996 Da 240.65 s	4.01	38907269	0	0	810	0	892	1874	1920	0	2062	2176	0	422	0	0	0	0	0	0	0	0	0	0	0	0	0	0	0	0	0	0	0	0	0	0	0	0	0	0	0	0	0	0	1212	2548	0	0	2962
484.13382 Da 242.73 s	4.05	48312654	0	284	0	0	558	520	686	870	0	650	0	0	0	0	0	0	0	0	0	0	0	0	0	0	0	0	0	0	0	0	0	0	0	0	0	0	0	0	0	0	3936	3990	4438	3758	0	5530	6128
278.06733 Da 241.20 s	4.02	27706005	8518	7714	7786	8152	7790	8920	9014	8286	7950	8720	4402	4170	4140	3820	124	4828	4766	5118	5168	5398	7780	8500	7660	7728	7522	10016	9754	10038	10228	9772	4470	3288	4760	5412	5096	6208	6152	6322	6740	6218	0	0	0	0	0	0	0
242.08982 Da 243.99 s	4.07	24108254	16814	16076	16070	16922	16850	23910	23858	25528	24168	24844	25880	27078	28918	30176	0	21500	19812	21452	21976	20850	29766	32810	30218	30896	0	31018	32156	31610	33778	33498	20660	22572	20954	22380	20396	35146	35804	36526	34718	33468	2346	2704	2804	3050	2916	2968	2774
132.04047 Da 243.44 s	4.06	13103319	12018	10108	10428	11688	10798	10834	10696	10934	10412	10978	9568	11422	10198	12050	0	24426	24862	23956	23762	23712	41450	36806	37744	40542	31240	27328	27370	25572	29974	26486	24424	26070	28074	26712	27948	43084	43468	46750	46344	45772	296	2826	2944	3108	2908	4638	3944
262.01497 Da 247.34 s	4.12	26100769	0	0	0	616	0	0	906	0	0	1472	2094	0	0	0	0	0	0	0	0	0	0	0	0	0	0	0	0	486	0	0	0	0	0	0	482	0	0	724	776	810	0	0	0	0	0	0	1448
356.07501 Da 249.25 s	4.15	35506773	0	0	0	0	0	0	0	266	0	0	0	0	0	0	0	0	0	0	0	0	0	0	0	0	0	0	316	0	0	0	0	0	0	0	282	0	0	0	554	0	2520	2134	2148	2402	2420	2646	2796
294.12179 Da 252.95 s	4.22	29311451	2384	2512	2288	2462	2058	0	468	504	0	538	0	0	0	0	0	406	0	504	466	484	922	758	886	998	0	0	490	544	0	692	0	318	438	552	346	990	684	772	0	742	2394	2454	2164	1918	2238	1910	2446
267.07416 Da 254.08 s	4.23	26606688	0	0	0	0	0	0	0	0	0	0	0	0	0	0	0	0	0	0	0	0	0	0	0	0	0	0	0	0	0	0	0	0	0	0	0	0	0	0	0	0	0	0	0	0	0	0	0
652.23392 Da 254.09 s	4.23	65122665	0	0	0	0	0	0	0	0	0	0	0	0	0	0	0	0	0	0	0	0	0	0	0	0	0	0	0	0	0	0	0	0	0	212	0	0	0	0	0	0	1074	640	1200	844	992	1470	1806
332.07638 Da 259.08 s	4.32	3310691	0	0	0	0	0	0	0	0	0	0	0	0	0	0	0	0	0	0	0	0	0	0	0	0	0	0	0	0	0	0	0	0	0	0	0	0	0	0	0	0	1814	0	1700	0	0	0	0
246.12125 Da 261.57 s	4.36	24511397	618	426	0	0	644	826	520	992	634	868	0	0	0	516	0	0	0	0	556	550	712	570	0	0	240	694	418	0	0	470	502	546	598	0	426	0	658	636	0	340	1770	1370	1718	1278	1360	0	0
218.12570 Da 263.17 s	4.39	21711842	1026	904	806	0	818	878	682	414	0	1184	0	634	0	0	0	330	0	568	0	236	0	0	0	0	0	0	0	0	0	0	458	572	704	480	360	0	404	0	0	0	16296	17456	15460	15670	15630	6446	7374
330.09510 Da 264.68 s	4.41	32908782	0	0	0	0	0	0	0	0	0	0	342	0	0	0	0	0	304	206	0	302	0	0	0	0	0	0	0	0	0	0	0	0	0	0	0	0	0	0	0	442	0	0	6550	0	0	6498	400
267.07443 Da 271.41 s	4.52	26606715	0	0	0	0	0	0	0	0	0	0	0	0	0	0	0	0	0	0	0	0	0	0	0	0	0	0	0	0	0	0	0	0	0	0	0	0	0	0	0	0	5820	6364	6350	6826	6676	9304	9596
390.08053 Da 270.76 s	4.51	38907326	0	0	448	0	0	0	0	1630	1434	1710	0	250	0	0	0	0	0	264	0	0	0	0	0	0	0	0	0	0	0	0	0	0	0	0	0	294	0	0	0	0	7490	9890	9204	8990	8418	12140	11448
228.14549 Da 274.63 s	4.58	22713821	0	0	0	0	0	0	0	0	0	0	0	0	0	0	0	0	0	0	0	0	0	0	0	0	0	0	0	0	0	0	0	0	0	0	0	0	0	0	0	0	0	0	0	0	0	0	284
330.09565 Da 276.59 s	4.61	32908837	392	0	528	0	350	328	0	0	272	0	0	0	340	0	0	272	0	0	0	0	0	0	0	0	0	0	0	0	0	0	0	0	348	302	0	0	0	0	464	0	8812	9286	0	8034	8258	0	6636
356.07456 Da 277.57 s	4.63	35506729	0	0	0	0	0	0	0	0	0	0	0	0	0	0	0	0	0	0	0	0	0	0	0	0	0	0	0	0	0	0	0	0	0	0	0	0	0	0	0	0	0	0	0	0	0	0	0
246.12137 Da 282.21 s	0.47	24511409	936	872	0	1070	674	1110	816	884	1104	0	0	820	618	922	0	618	482	630	660	548	582	670	482	790	180	592	0	0	376	434	594	912	850	990	548	0	0	0	0	0	4410	4510	4844	4680	4710	1786	1684
228.11053 Da 282.85 s	4.71	22710325	408	744	0	0	0	300	0	504	574	610	432	576	534	0	0	0	0	0	0	0	0	0	0	0	0	0	0	0	0	0	0	0	0	0	428	0	426	0	642	0	1698	1742	1978	1502	2268	838	780
314.06414 Da 285.33 s	4.76	31305687	0	404	338	0	552	0	620	0	962	374	532	0	0	480	0	0	0	0	0	0	0	0	0	0	0	0	0	0	0	0	0	0	0	0	0	0	0	0	0	0	1554	1614	1130	1276	966	1200	1784
209.07143 Da 285.83 s	4.76	20806415	27074	30916	29926	31596	30182	10426	10440	11616	9144	9858	29282	29210	27420	26446	0	4774	5292	5990	5300	6112	27056	27316	27172	25080	7074	4378	4756	4026	3472	4556	4378	4114	4758	3900	4526	1432	1438	1310	1774	1266	208	0	0	114	178	0	326
390.08019 Da 290.79 s	4.85	38907291	436	402	0	0	0	0	0	0	0	0	0	0	0	0	0	0	0	0	0	0	252	0	0	0	0	0	0	0	0	0	0	0	0	0	0	0	0	0	0	0	0	3982	0	0	0	0	3948
448.12243 Da 291.21 s	4.85	44711515	0	0	0	0	0	0	0	0	0	0	0	0	0	0	0	0	0	0	0	0	0	0	0	0	0	0	0	0	0	0	0	0	0	0	0	0	0	0	328	0	0	0	0	0	0	408	0
546.20730 Da 296.40 s	4.94	54520003	0	0	0	0	0	0	0	0	0	0	0	0	0	0	0	0	0	0	0	0	0	0	0	0	0	0	0	0	0	0	0	0	0	0	0	0	0	0	0	0	0	0	0	0	0	0	0
118.06099 Da 297.05 s	4.95	11705371	91922	89402	85628	83398	86270	0	44248	42240	40508	45314	20134	20516	19840	19740	970	14060	12086	14400	12956	13476	18358	14390	15474	15662	11884	28124	33086	27636	31300	30468	7206	6264	6630	5368	5972	4090	4930	4662	4004	4542	0	0	0	0	0	18876	0
165.07740 Da 296.53 s	4.94	16407012	0	1862	0	0	0	0	0	0	1518	0	0	0	0	1210	0	0	0	0	1210	0	2098	0	0	1746	0	2158	2134	0	0	0	0	0	0	0	0	1374	0	0	0	0	4066	4828	5898	4892	0	0	0
228.14614 Da 300.56 s	5.01	22713887	0	0	0	1706	0	0	1962	2560	2102	2406	2116	0	1814	0	0	1142	0	0	0	468	0	726	0	508	468	858	1472	0	0	0	0	0	1504	1320	0	0	0	0	0	0	2206	2256	0	0	2732	2368	0
146.05616 Da 301.23 s	5.02	14504889	7270	6900	7780	7492	7694	4516	5288	4562	4602	4906	6488	6182	6004	5878	0	8042	8108	7814	6272	6628	40518	41078	41318	40722	13964	20946	20374	24902	20070	25398	11268	10554	13134	10138	10532	21946	21842	21776	23640	22926	1600	1648	1826	1848	1826	1606	2022
448.12418 Da 301.87 s	5.03	4471169	0	0	0	0	0	0	0	0	0	0	0	0	0	0	0	0	0	0	0	0	0	0	0	0	0	0	0	0	0	0	0	0	0	0	0	0	0	0	0	0	1866	2282	1880	2442	2140	2272	2228
360.10437 Da 303.66 s	5.06	3590971	0	0	0	0	0	0	0	0	0	0	0	0	0	0	0	0	0	0	0	0	0	0	0	0	0	0	0	0	0	0	0	0	0	0	0	0	0	0	0	0	3552	3238	2970	0	0	3434	3944
204.08857 Da 304.19 s	5.07	20308129	0	0	0	0	0	0	0	0	0	0	0	0	0	0	0	0	0	0	0	0	0	0	0	0	0	0	0	0	0	0	0	0	0	0	0	0	0	0	0	0	0	0	0	0	0	0	0
404.09589 Da 307.04 s	5.12	40308861	0	0	0	0	0	0	0	0	0	0	0	0	0	0	0	0	0	0	0	0	0	0	0	0	0	0	0	0	0	0	0	0	0	0	0	0	0	348	0	0	696	0	910	766	0	952	678
209.06829 Da 307.28 s	5.12	20806101	4206	7362	0	0	3322	0	2724	0	1486	0	0	0	3858	0	0	0	0	608	0	0	2628	0	0	0	0	0	1572	0	1470	0	1882	1634	0	0	0	0	0	0	0	656	580	698	204	560	282	764	560
118.06096 Da 306.46 s	5.11	11705369	0	0	0	53604	0	0	6094	0	0	7514	4556	14284	4762	5088	0	3840	0	3136	0	0	0	0	3696	4118	5340	0	5060	0	5708	0	0	2010	0	0	2764	2198	0	4464	0	0	31694	30342	29888	28150	28330	0	19616
165.07723 Da 309.66 s	5.16	16406995	1652	0	0	2304	0	0	0	0	0	0	1414	0	0	1718	0	0	1176	1986	0	0	1666	0	1424	0	0	0	0	1548	1798	0	0	0	0	0	0	0	1134	0	0	0	5720	4832	2310	5038	5298	7934	6358
132.07675 Da 311.51 s	5.19	13106947	1184	1460	1154	1920	1530	1476	1406	1238	1248	1112	1244	1562	1224	1238	0	1650	2174	1720	1956	1850	6126	6956	7324	6438	5044	3184	3270	2686	3066	3134	2618	2512	2770	2876	2004	4906	4716	4802	5258	5288	614	1124	1312	940	0	0	1220
390.08060 Da 311.71 s	0.52	38907332	644	0	708	572	0	1008	0	946	0	1016	0	0	0	0	0	0	0	0	0	0	0	0	0	0	0	0	0	0	0	0	0	0	0	0	0	0	0	0	0	0	8846	8256	7828	7498	7528	10512	9502
430.16200 Da 313.62 s	5.23	42915473	2030	1338	1604	1752	1684	1358	1700	1800	1496	1382	768	818	0	1176	0	730	758	810	684	702	0	0	696	0	0	1404	1472	1702	1664	1328	0	0	0	0	0	0	0	578	524	626	21970	22900	21014	21364	20056	18860	19300
360.10515 Da 314.29 s	5.24	35909787	198	0	0	0	0	0	0	0	0	0	0	0	358	0	0	0	0	0	0	0	0	0	0	0	0	0	0	0	0	0	0	0	0	0	0	0	0	0	0	0	0	0	0	3070	3760	0	0
146.05617 Da 316.94 s	5.28	14504889	0	2582	2700	2222	2868	1814	1596	0	1354	1090	2422	1930	1970	2128	0	3612	2882	3394	2822	3010	16730	17428	19630	18592	6764	6288	6270	5980	6836	6534	5560	4728	4936	4120	4550	9668	8130	9112	8502	8766	0	0	0	0	1278	0	0
204.08940 Da 315.76 s	5.26	20308212	46198	53308	51170	50796	50876	41064	39916	41386	41742	41356	31856	29374	34600	32212	0	30270	31100	29498	30116	28298	25830	23390	25362	26748	16250	51326	49900	49024	48572	51746	14234	13682	14082	15156	15448	30954	30558	32372	28578	32554	548528	548534	553092	555200	572930	539528	543858
356.07493 Da 314.49 s	5.24	35506766	0	0	0	0	0	0	0	0	0	0	0	0	0	0	0	0	0	0	0	0	0	0	0	0	0	0	0	0	0	0	0	0	0	0	0	0	0	0	0	0	0	6536	0	7644	0	0	0
222.09985 Da 314.55 s	5.24	22109258	1192	1244	788	1210	968	1104	920	1034	880	1142	338	0	0	604	0	486	430	0	514	556	640	680	838	740	574	736	580	720	790	832	550	648	428	694	628	792	658	450	562	0	4820	4002	4696	4848	4180	4244	4678
191.06036 Da 316.64 s	5.28	19005309	15976	18404	17440	16502	17178	15958	17512	15554	16252	15746	4614	4958	4364	4828	0	5398	4456	4034	4536	3766	10954	11890	12032	10912	3226	12772	14066	14774	12486	16028	4152	5080	4340	3918	4276	3228	4660	5142	4768	4876	15236	14870	14772	14574	16244	17900	17066
192.02605 Da 316.71 s	5.28	19101877	0	0	302	0	0	0	0	0	0	0	0	0	0	0	0	0	0	0	0	0	0	0	0	0	0	0	0	0	0	0	0	0	0	0	0	0	0	0	0	0	4542	3710	4454	3980	3736	5050	4454
546.20689 Da 316.74 s	5.28	54519961	0	0	0	0	0	0	0	0	0	0	0	0	0	0	0	0	0	0	0	0	0	0	0	0	0	0	0	0	0	0	0	0	0	0	0	0	0	0	0	0	4040	5440	6242	5694	6288	7812	8296
168.04948 Da 321.24 s	5.35	1670422	418	558	410	928	338	300	0	298	0	312	384	0	542	0	0	334	364	0	0	0	1238	0	0	982	0	0	822	270	0	598	392	0	380	0	470	0	326	0	1364	0	1254	1284	1016	1250	1392	1430	1048
386.08539 Da 319.44 s	5.32	38507811	0	0	0	0	0	0	0	0	0	0	0	0	0	0	0	0	0	0	0	0	0	0	0	0	0	0	0	0	0	0	0	0	0	0	0	0	932	0	740	0	0	500	456	860	0	0	0
314.06455 Da 322.14 s	5.37	31305728	0	0	0	462	296	330	0	0	0	0	0	0	0	0	1176	0	0	464	626	432	0	0	0	0	364	0	0	0	0	0	0	584	0	0	0	1026	0	536	542	0	3960	3822	3742	2986	4188	5844	4806
430.16254 Da 323.58 s	5.39	42915527	0	0	0	0	0	0	0	0	0	0	0	0	0	0	0	0	0	0	0	0	0	0	0	0	0	0	0	0	0	0	0	0	0	0	0	0	0	0	0	0	0	0	6706	0	0	0	0
210.03680 Da 324.62 s	5.41	20902952	0	0	0	0	0	0	0	0	0	0	0	0	0	0	0	0	0	0	0	0	0	0	0	0	0	0	0	0	0	0	0	0	0	0	0	0	0	0	0	0	344	408	284	0	398	568	0
356.07485 Da 326.21 s	5.44	35506757	0	0	0	0	0	0	0	0	0	0	0	0	0	0	0	0	0	0	0	0	0	0	0	0	0	0	0	0	0	0	0	0	0	0	0	0	0	0	0	0	6868	3592	7440	3336	7128	10026	8598
304.06980 Da 328.22 s	5.47	30306252	1070	1066	964	952	912	3254	2664	2984	2338	2268	830	0	798	778	0	0	0	540	0	320	0	0	0	0	0	0	0	0	444	0	258	0	0	0	202	366	0	0	452	0	0	0	0	0	0	0	0
138.03048 Da 327.17 s	5.45	1370232	1684	1818	1242	1652	0	1344	1340	0	1432	1218	0	0	0	1496	500	1168	0	0	0	1602	1410	1328	1358	0	656	0	1350	1280	976	1276	1304	1264	1768	1484	1300	1020	1242	0	0	1284	4370	4084	4926	3600	4126	3338	3290
260.13537 Da 335.86 s	0.56	2591281	3382	2870	3154	3122	3660	2760	2812	2940	2734	3014	1972	2296	1670	1676	0	3578	3520	3336	3246	3112	5970	5740	6976	5762	2922	9734	10192	12058	9556	11444	3456	2212	3590	2662	2584	3814	4802	5566	4422	4370	3970	3910	4766	698	4688	1788	2334
130.06104 Da 333.88 s	5.56	12905376	37992	39470	41894	44408	38594	9838	6812	10134	10538	9256	3138	2694	2910	2442	0	7412	8192	6726	7386	6972	58918	61862	59880	58356	13912	62606	71094	69212	63994	66272	13362	12932	13928	11932	11608	7558	7522	8326	7538	8206	0	484	0	0	0	0	542
304.06985 Da 340.45 s	5.67	30306258	0	0	0	0	0	0	0	0	0	0	0	0	342	0	0	0	0	0	0	328	478	0	0	0	0	0	0	0	0	0	0	0	0	0	0	502	0	0	684	0	18832	16274	17060	15274	17256	21028	20328
138.03025 Da 341.15 s	5.69	13702297	2660	3644	2860	3620	3268	4194	4192	3654	3570	4050	2468	2368	2064	1930	0	2922	2406	2338	2124	2572	1890	2776	2048	1802	1190	2668	1830	2434	2566	2180	1350	1140	1126	1922	1498	0	0	1404	1426	0	6818	0	0	0	0	0	6090
314.06421 Da 343.37 s	5.72	31305694	282	0	304	0	378	406	408	408	304	590	0	0	0	0	0	0	0	0	0	0	308	0	0	0	0	0	0	0	0	0	0	0	0	0	0	0	0	0	0	446	0	3866	0	2260	0	1712	1938
255.07395 Da 345.85 s	5.76	25406667	1484	1442	1192	1670	1188	832	1256	1382	1340	1120	416	464	846	820	0	590	588	646	606	518	0	0	0	322	0	398	462	586	512	660	0	0	270	606	266	422	650	472	0	752	328	0	300	440	524	312	0
356.07489 Da 348.32 s	5.81	35506761	0	0	0	0	0	0	0	0	0	0	0	0	0	0	0	0	0	0	0	0	0	0	0	0	0	0	0	0	0	0	0	0	0	0	0	0	0	0	0	0	10310	9824	10738	9548	10382	11768	11900
192.02620 Da 346.42 s	5.77	19101892	0	0	0	0	0	0	0	0	0	0	0	0	0	0	0	0	0	0	0	0	0	0	0	0	0	0	0	0	0	0	0	0	0	0	0	0	0	0	0	0	5014	3604	3592	3426	3302	3450	3874
370.09041 Da 349.38 s	5.82	36908313	0	0	0	0	0	0	0	0	188	0	0	0	0	0	0	0	0	0	0	0	0	0	0	0	0	0	0	0	0	0	0	0	0	0	0	0	0	0	0	0	0	0	0	0	0	0	0
176.06721 Da 350.57 s	5.84	17505994	0	0	3386	0	3594	4318	0	0	292	4050	0	278	328	262	0	208	198	0	354	0	0	350	264	0	0	0	0	478	452	0	0	0	0	160	512	0	0	450	462	310	116	306	326	258	0	412	286
138.03013 Da 349.76 s	5.83	13702286	0	2642	0	3076	2760	0	3430	2268	0	0	0	2208	1820	0	0	2414	0	0	0	0	0	0	0	0	0	0	1698	0	0	0	0	0	0	0	0	0	0	0	0	0	0	7194	7758	7538	7856	6516	0
260.13436 Da 355.93 s	5.93	25912708	4504	4470	3896	4514	3116	3874	4456	4030	4954	4370	3186	2856	4118	3820	0	5310	5390	5476	5310	5570	10704	11532	11964	11628	4692	15526	17174	16006	14806	17104	4080	3890	4016	3664	3982	7862	7436	8644	8382	8074	3252	3192	3150	3108	3298	2624	2232
418.11302 Da 356.94 s	5.95	41710574	0	518	0	0	0	0	0	0	0	0	0	0	0	0	0	0	0	0	0	0	0	0	0	0	0	0	0	352	0	0	0	0	0	0	0	0	0	0	0	0	0	0	0	0	490	1514	1256
203.06101 Da 357.04 s	5.95	20205374	1862	1982	2132	1654	2312	1356	1408	1458	1526	980	4260	3834	3176	4136	0	1396	1452	1382	1154	1234	3480	3870	3452	3594	1550	1958	1874	2386	2054	3060	2058	2052	2420	1432	1972	1934	1414	1878	2252	1902	7630	8404	7902	8806	8020	6130	5784
221.07119 Da 354.11 s	0.59	22006392	0	538	0	880	900	0	0	0	0	0	0	0	0	0	0	702	0	0	688	818	0	0	0	0	0	0	0	0	0	0	0	400	0	0	0	0	0	0	804	0	6278	6458	7268	8132	6964	8602	8898
130.06104 Da 359.66 s	5.99	12905376	56734	58600	58014	58980	58246	13084	14790	14188	14286	14100	3704	4068	4044	3050	0	10516	10872	9996	10138	9354	75866	85352	80580	74354	17318	81030	92760	94034	82706	94608	19702	19048	21442	17476	18092	12398	10918	10578	10366	11278	2408	1758	2304	2070	1938	0	1088
237.06306 Da 362.50 s	6.04	23605579	0	172	0	0	0	0	0	0	0	0	0	0	0	430	0	0	0	0	228	260	0	286	0	0	0	0	0	0	0	0	0	0	0	0	0	0	254	0	0	0	0	0	0	0	0	624	460
396.16439 Da 362.23 s	6.04	39515711	0	0	0	0	0	0	0	0	0	0	0	0	0	0	0	0	0	0	0	0	0	0	0	0	0	0	0	0	0	0	0	0	0	0	0	0	0	0	0	0	6330	5392	5716	5410	5920	6522	6324
370.09077 Da 363.30 s	6.05	36908349	0	0	0	0	0	0	0	0	0	0	0	0	0	0	0	0	0	0	0	0	0	0	0	0	0	0	0	0	0	0	0	0	0	0	0	0	0	0	0	0	1096	1098	1620	1294	1028	1396	1442
152.04560 Da 365.96 s	0.61	15103833	47448	48096	45232	48324	46412	18434	17008	19726	18476	17478	18378	18576	18338	19700	0	16498	13702	15686	16316	17272	8962	9318	9000	8444	7096	5356	5274	5988	5698	7176	10418	9962	8764	8458	8374	4018	3936	3388	3902	4298	876	930	846	772	902	958	624
122.03477 Da 366.81 s	6.11	12102749	7882	7932	7248	7776	7826	5594	6624	6330	5366	5958	6094	7380	6168	7652	0	8484	8160	7286	7962	7730	8530	8770	8930	9414	2548	6016	6374	6930	6076	6122	6290	6154	6298	6754	5770	9900	9726	10816	8756	8508	1622	0	1324	1566	1780	1724	0
166.02531 Da 367.20 s	6.12	16501804	14506	16106	14722	16418	15002	11638	11954	11684	10896	13014	19210	18564	20868	20010	1456	25376	26368	27442	24432	26086	21388	24606	22600	21550	6150	13734	14966	14744	16740	14216	19500	20624	19500	20650	19028	30724	33994	34940	35162	32100	3034	2900	2374	2910	2892	2986	0
294.12175 Da 368.09 s	6.13	29311447	4472	3116	3866	3742	3862	2728	3146	3202	2774	2876	2300	2354	2322	2954	0	3532	3220	2694	2908	3320	5590	5698	5874	5760	2458	0	9852	9826	9896	9870	2116	2126	2708	2504	2362	4640	5128	5332	3882	5104	0	0	0	0	0	0	0
276.11179 Da 368.45 s	6.14	27510451	0	506	850	386	626	456	426	496	618	372	0	620	0	624	0	830	506	576	520	442	0	940	796	848	516	0	696	560	680	694	0	0	612	826	774	0	1332	0	1278	0	2290	0	1836	2526	694	2762	2212
129.04102 Da 368.46 s	6.14	12803374	0	0	0	0	0	0	0	0	394	0	0	0	260	350	0	0	0	0	0	434	0	0	0	0	0	0	0	0	0	0	0	0	288	0	0	452	0	0	0	0	0	0	0	0	362	0	0
130.06085 Da 369.86 s	6.16	12905358	0	0	6330	0	0	0	1918	0	4268	5034	2520	0	0	1636	0	3100	0	3012	3254	0	0	0	0	0	0	0	0	0	0	0	0	5392	0	0	0	3446	3948	4862	6414	2850	4878	4236	4064	0	3554	0	1604
176.06732 Da 367.76 s	6.13	17506004	3558	3880	0	3162	3282	0	3140	3630	3866	0	1974	1862	2274	1928	0	3138	1556	2394	3370	2696	5762	6442	7068	6900	1596	2720	3834	3256	2764	3332	2160	2240	2456	2080	2182	3556	3372	4090	3386	3574	5532	4928	5068	4964	4516	6676	7484
374.08910 Da 370.70 s	6.18	37308182	0	0	0	0	0	0	0	0	0	250	446	0	0	0	0	0	416	0	0	0	0	0	0	0	0	0	0	0	0	0	0	0	0	0	0	762	0	0	0	0	494	0	0	448	0	642	0
237.06348 Da 371.24 s	6.19	2360562	0	0	0	0	0	0	328	0	0	0	260	428	184	0	0	0	0	0	0	0	0	0	0	0	0	0	0	0	0	0	0	294	0	282	0	252	0	0	286	0	4310	456	4108	4334	4148	4890	4370
314.06446 Da 371.16 s	6.19	31305719	0	0	0	0	0	464	0	678	754	236	0	0	0	0	0	0	0	0	0	0	0	0	0	0	288	0	0	0	0	0	0	0	0	0	0	0	0	0	0	0	3664	0	0	2828	4048	3592	0
129.04101 Da 375.39 s	6.26	12803373	452	420	0	0	0	434	344	394	0	794	292	0	248	524	242	0	0	0	0	458	0	964	0	0	0	0	1168	0	0	0	524	0	276	0	442	0	0	0	0	552	3994	4040	3558	3616	3816	5898	6034
204.08907 Da 376.11 s	6.27	20308179	1314	0	0	0	0	0	0	0	0	0	0	0	1972	0	0	0	0	0	0	1226	1586	1690	0	0	0	1820	0	1540	0	1670	0	0	0	0	0	0	0	0	0	2070	48182	0	49904	52732	53006	57348	56158
166.02596 Da 376.12 s	6.27	16501868	0	2634	4570	0	0	0	0	0	0	0	0	2428	2476	0	1606	3536	3354	0	0	0	0	0	3918	4512	4912	2766	0	0	3174	0	0	0	0	4520	3804	0	0	0	0	0	4956	4924	4714	2574	3620	4822	4090
306.07765 Da 376.96 s	6.28	30507037	0	0	0	0	0	0	6756	0	0	7492	0	0	0	0	0	0	918	0	0	0	590	424	0	0	0	0	1986	828	0	0	590	0	344	0	0	0	0	0	514	0	0	0	0	0	0	0	1790
396.16347 Da 379.82 s	6.33	3951562	0	0	0	0	0	0	0	0	0	0	0	0	0	0	0	0	0	0	0	0	0	0	0	0	0	0	0	0	0	0	0	0	0	0	0	0	0	0	0	0	4610	4174	4422	4090	4136	3402	4564
418.11200 Da 378.77 s	6.31	41710472	0	0	0	0	434	0	0	0	0	0	0	0	0	0	0	0	0	0	0	0	0	0	0	0	244	0	0	0	0	0	0	168	0	0	0	0	582	0	0	0	2952	3100	3012	2812	3472	2058	2302
294.12254 Da 377.40 s	6.29	29311526	0	0	0	0	0	0	0	2510	0	0	0	0	0	0	0	0	0	0	0	0	0	1988	0	0	0	0	0	0	2716	0	0	0	0	0	0	0	0	0	0	0	74584	76188	74858	72856	76778	95088	91406
306.07842 Da 388.03 s	6.47	30507114	9730	13072	12074	11692	12570	8038	0	7936	8158	0	26874	25762	28542	28508	0	2556	2308	2126	2054	0	0	978	750	0	0	0	0	2052	1478	1960	0	0	0	0	0	0	564	0	0	586	0	0	0	0	0	0	0
204.08896 Da 389.07 s	6.48	20308169	0	0	1746	0	0	0	0	0	0	0	0	2188	0	0	0	0	0	0	0	0	0	0	0	0	0	0	0	0	552	0	0	0	0	0	0	0	0	0	0	0	0	47822	0	0	0	0	0
251.07895 Da 390.58 s	6.51	25007168	658	0	532	340	0	1508	0	0	0	0	0	0	0	0	0	0	0	0	0	0	0	0	0	0	0	0	0	0	0	0	0	0	0	0	224	0	0	0	0	0	0	204	0	0	0	0	0
122.03503 Da 393.33 s	6.56	12102776	4296	5046	5000	4444	4432	3050	2210	2444	2440	2550	2248	1942	2116	2044	1076	2546	2246	2208	2554	2194	8940	7496	7710	10632	6244	10648	10328	10390	9952	9592	3208	2884	3704	3246	3320	4008	4130	3948	3900	4114	3240	2716	3198	3556	2882	2460	2258
864.25398 Da 393.53 s	6.56	8632467	0	0	0	0	0	0	0	0	0	0	0	0	0	0	0	0	0	0	0	0	0	0	0	0	0	0	0	0	0	0	0	0	0	0	0	0	0	0	0	0	0	0	0	0	0	0	0
152.04518 Da 393.66 s	6.56	1510379	9762	0	9060	11096	10190	0	3580	3834	3580	2384	3410	5188	4936	3704	180	4234	0	3482	0	3564	11456	10264	9940	13114	7072	12156	12038	13010	12814	12108	2160	1266	1856	2990	2272	1598	1538	1916	0	1688	0	252	430	0	420	520	0
108.05545 Da 394.05 s	6.57	10704818	6770	5410	6218	6466	6504	2240	2170	2256	1858	2032	1516	0	0	0	0	1228	0	0	0	1386	14036	15090	14348	15128	9478	17284	17238	16106	16920	17916	1482	1392	1306	1344	1834	1418	1756	1240	2170	2088	100	114	148	0	0	170	0
596.13874 Da 397.54 s	6.63	59513146	0	264	502	452	0	938	0	0	928	1084	0	0	0	0	0	0	0	0	0	0	0	0	0	0	0	0	0	0	0	0	0	0	0	0	0	0	0	0	0	0	0	0	0	0	0	0	0
566.12779 Da 401.14 s	6.69	56512052	0	0	0	0	0	0	616	0	0	0	0	0	0	0	0	0	0	0	0	0	0	0	0	0	0	0	0	0	0	0	0	0	0	0	0	0	0	0	0	0	0	0	0	0	0	0	0
174.09945 Da 401.19 s	6.69	17309217	1310	0	1382	1558	1468	0	0	554	0	0	716	840	0	0	0	0	304	178	0	0	0	0	0	564	166	0	340	0	0	0	448	0	0	0	0	0	0	0	0	0	1746	1708	1552	1928	0	2096	1622
251.07920 Da 401.62 s	6.69	25007193	0	942	382	0	740	0	1258	1402	1168	1224	0	0	552	572	0	494	352	450	426	368	512	636	284	0	0	0	382	550	428	314	280	296	0	0	0	682	490	956	750	0	34592	35272	36662	37002	34548	45962	48894
131.09301 Da 402.67 s	6.71	13008573	4080	2438	0	3240	3696	0	2124	1900	0	0	0	0	1726	1676	0	0	0	0	0	0	1512	0	1514	0	0	1732	0	0	1350	1428	1300	0	1288	0	0	0	0	0	0	0	3260	3204	3162	3282	2904	4220	3904
306.07790 Da 404.04 s	6.73	30507063	0	3898	2212	4754	0	2646	4854	5050	2494	0	0	14474	0	0	0	0	2150	2356	0	2104	780	430	0	898	0	0	1430	0	1444	0	1038	1076	1146	1314	1138	660	908	772	0	0	0	7088	0	0	0	0	0
158.05650 Da 406.16 s	6.77	15704923	0	0	0	0	0	0	0	432	314	0	0	0	0	0	0	0	168	332	0	0	642	0	548	0	0	0	0	568	288	446	302	286	346	202	510	452	470	480	652	430	0	0	0	0	0	0	0
900.23411 Da 405.29 s	6.75	89922684	0	0	0	0	0	0	0	0	0	0	0	0	0	0	0	0	0	0	0	0	0	0	0	0	0	0	0	0	0	0	0	0	0	0	0	0	0	0	0	0	0	0	0	0	0	0	0
838.28908 Da 407.25 s	6.79	83728181	0	0	0	0	0	0	0	0	0	0	0	0	0	0	0	0	0	0	0	0	0	0	0	0	0	0	0	0	0	0	0	0	0	0	0	0	0	0	0	0	0	0	0	0	0	0	0
388.17305 Da 408.78 s	6.81	38716577	0	0	0	0	0	0	410	0	0	0	0	0	0	0	0	0	0	0	0	0	0	0	0	0	0	0	0	0	0	0	0	0	0	0	0	0	0	0	0	0	5590	6368	5824	5750	5774	4952	5424
244.17804 Da 410.10 s	6.84	24317076	3422	2508	2618	2778	2662	1958	1748	2628	2164	2368	1048	972	990	1130	0	746	0	966	828	646	0	0	0	0	0	0	0	0	0	0	0	0	0	0	0	0	0	0	0	0	24654	26448	22812	24040	25638	12444	12530
251.07895 Da 416.31 s	6.94	25007167	442	0	0	0	0	1710	1750	2060	1548	1778	328	372	610	432	0	0	394	0	336	0	394	234	412	350	0	0	222	0	0	0	0	0	196	0	200	400	464	0	410	276	2268	0	4802	0	0	0	0
596.13805 Da 416.09 s	6.93	59513077	880	944	1086	898	1114	2764	2730	2616	2858	2748	0	0	0	0	0	0	0	0	0	0	0	0	0	0	0	0	0	0	0	0	246	0	0	0	0	0	0	0	0	0	3694	3074	2738	2800	3190	4576	5110
566.12747 Da 414.45 s	6.91	56512019	292	0	0	0	0	1516	1388	1482	1680	1926	0	0	0	0	0	0	0	0	0	0	0	0	0	0	0	0	0	0	0	0	0	0	0	0	0	0	0	0	0	0	3548	0	3350	3576	0	4466	0
131.09298 Da 416.32 s	6.94	1300857	4298	4056	3920	3662	2144	2288	1750	1992	2010	2484	2086	1678	1648	1678	1220	1220	0	1144	0	1426	1866	1788	1658	2092	1380	0	1548	1618	1484	1740	1394	1188	0	0	1308	0	0	0	0	0	4448	4174	3774	4326	4362	4556	5254
306.07807 Da 415.19 s	6.92	30507079	3556	0	0	0	2868	0	2270	2590	0	0	0	10072	0	0	0	0	0	0	0	0	0	0	674	0	0	0	0	0	0	0	0	0	0	0	0	612	0	0	1076	968	26410	28858	29138	27244	27330	32602	31126
174.09960 Da 415.61 s	6.93	17309232	1880	1808	2258	1426	1536	718	770	582	990	846	0	0	826	866	0	364	258	306	0	274	882	720	796	900	724	598	312	834	554	644	426	294	312	310	270	0	0	236	224	0	2046	1796	2650	1416	1872	2266	2298
158.05653 Da 418.20 s	6.97	15704925	0	0	0	0	0	0	0	0	0	0	0	410	0	0	0	0	0	0	314	0	0	0	0	0	0	0	0	0	0	0	386	0	0	268	0	0	0	0	0	406	2104	1846	1680	1786	2006	2726	2574
536.11693 Da 418.93 s	6.98	53510965	0	0	0	0	0	594	692	704	550	594	0	0	0	0	0	0	0	0	0	0	0	0	0	0	0	0	0	0	0	0	0	0	0	0	0	0	0	0	0	0	222	0	0	0	0	0	0
108.05575 Da 417.71 s	6.96	10704847	2206	2032	1838	1904	1668	0	0	0	1420	0	2366	1898	1436	1656	0	1556	1322	1518	1558	1282	5656	5878	5642	5264	3664	4670	5132	3246	4030	4806	2352	2570	2078	2030	2562	3936	4192	2950	3038	3398	1122	784	792	1188	766	1024	942
159.08805 Da 421.52 s	7.03	15808078	1048	0	0	0	0	0	340	546	610	462	584	446	514	0	0	320	264	470	302	188	1136	0	870	546	0	0	448	508	0	494	460	480	340	0	528	0	526	528	560	726	952	0	1038	1328	0	0	1402
147.06659 Da 423.11 s	7.05	14605932	1286	1516	1712	0	1656	0	0	0	0	0	0	0	0	0	0	1856	1832	2514	1914	2288	32852	31888	32868	36296	21510	17706	17348	17080	16210	15956	2364	2408	2016	2172	2122	20862	22154	24178	23078	20776	0	0	132	0	0	0	0
191.05754 Da 423.32 s	7.06	19005027	0	0	0	0	0	0	0	0	274	0	388	0	0	338	0	0	0	0	0	0	14204	10904	12544	12880	7686	5712	6850	5078	6050	5244	0	0	0	0	0	5874	6146	6878	6792	5702	0	0	0	0	262	0	0
388.17351 Da 425.18 s	7.09	38716624	0	0	0	0	0	0	276	0	0	0	0	0	0	0	0	0	0	0	0	0	0	0	0	0	0	0	0	0	0	0	0	0	0	0	0	0	0	0	0	0	24580	25576	23486	22014	22270	15348	13286
838.28922 Da 424.64 s	7.08	83728194	0	0	0	0	0	0	0	0	0	0	0	0	0	0	0	0	0	0	0	0	0	0	0	0	0	0	0	0	0	0	0	0	0	0	0	0	0	0	0	0	0	0	0	0	0	0	0
596.13870 Da 429.01 s	7.15	59513143	0	0	0	0	0	0	0	0	0	0	0	0	362	0	0	0	0	0	0	0	0	0	0	0	0	0	0	0	0	0	0	0	264	0	0	0	0	0	0	0	10676	11444	11520	10640	11160	17838	17110
566.12817 Da 429.79 s	7.16	5651209	0	0	0	0	0	0	0	0	698	0	0	0	0	0	0	0	0	0	0	0	0	0	0	0	0	0	0	0	0	0	0	0	0	0	0	0	0	0	0	0	11934	13502	12984	12180	12554	14918	16246
536.11743 Da 432.95 s	7.22	53511015	0	0	0	0	0	432	0	362	0	0	0	0	0	0	0	0	0	0	0	0	0	0	0	0	0	0	0	0	0	0	0	0	0	0	0	0	0	0	0	0	0	0	0	8156	8210	10670	10606
253.05831 Da 433.78 s	7.23	25205104	700	878	786	854	686	1632	1844	1594	1880	1628	0	0	0	0	0	0	0	0	152	0	0	0	0	0	0	0	618	0	0	270	0	0	0	0	0	0	0	0	0	0	0	0	0	0	0	0	0
147.06660 Da 437.56 s	7.29	14605932	13576	12330	14012	13062	13510	7932	8218	7932	8348	4586	17350	19338	16884	19946	0	14038	14724	15544	15582	13894	24620	24320	26188	25184	13666	15960	16966	14480	14086	15162	22406	22830	21626	22716	23336	24854	23866	24276	24434	24232	0	0	0	174	202	0	0
191.05725 Da 437.64 s	7.29	19004998	98604	103430	106480	106070	95078	69592	63616	66536	64002	71114	146916	134384	133438	137208	0	111914	112044	106918	105144	109014	151248	150292	147710	143560	85212	97522	96144	102048	95792	90720	173028	169622	169656	162308	164566	155580	165928	149898	148800	157636	1204	0	1050	676	890	776	0
384.10069 Da 438.49 s	7.31	38309341	2622	0	2554	0	2116	674	508	842	0	688	1966	1634	2052	1650	0	1966	1756	2004	2212	1596	7340	7208	7060	7822	0	0	3132	3396	3708	3548	2638	3448	2872	3456	3174	4392	4724	4538	4806	4938	0	0	0	0	0	0	0
132.07681 Da 439.44 s	7.32	13106953	0	74422	74028	71830	0	0	36164	34856	0	34820	0	11464	14450	0	0	13774	6552	13764	13734	14674	21188	19472	20502	21372	9948	44080	41486	42374	39744	0	0	0	0	0	9412	7148	7154	7338	6724	7750	596	0	0	532	0	0	0
244.17797 Da 438.50 s	7.31	2431707	1314	1388	2004	2044	1656	1552	1452	1694	1414	1918	1396	1218	1830	1900	0	864	0	740	630	0	0	0	0	0	0	0	676	808	0	0	0	0	0	0	0	0	0	0	0	0	21548	19306	20062	20356	20508	10302	12782
159.08844 Da 441.17 s	7.35	15808116	0	1258	1122	0	966	460	590	658	616	470	600	392	558	716	260	354	472	392	510	352	0	910	696	864	0	760	866	718	750	1154	544	684	556	724	582	654	396	0	600	892	1190	1462	1194	1442	1238	1668	1770
165.07777 Da 444.88 s	7.41	16407049	0	0	0	0	0	0	0	0	0	616	0	0	352	0	0	0	0	0	342	0	0	0	0	0	0	0	0	0	0	1136	798	0	0	0	0	0	0	690	0	0	1074	1162	1092	946	1144	1186	1022
596.13839 Da 444.50 s	7.41	59513111	0	362	446	0	0	0	1544	0	0	0	434	0	0	0	0	0	0	0	0	0	0	0	0	0	0	0	0	0	0	0	0	0	0	0	0	0	0	0	0	0	5346	0	4082	5462	5288	6930	6910
432.19956 Da 445.45 s	7.42	43119228	394	0	546	798	0	1386	1440	1792	1452	1174	772	886	808	692	0	1398	1090	992	976	1150	0	0	0	0	0	0	0	0	0	0	752	1078	972	768	914	2062	2364	2050	1746	1900	4218	4426	4456	4584	4696	5414	5544
253.05874 Da 445.63 s	7.43	25205146	0	0	0	0	0	0	0	0	0	0	0	0	0	0	0	0	0	0	0	0	0	0	0	0	0	0	0	330	0	0	0	0	0	0	0	184	0	0	0	0	3162	2756	2806	2898	2706	2850	2456
566.12781 Da 448.22 s	7.47	56512053	0	0	0	0	0	618	0	516	0	0	0	0	0	0	0	0	0	0	0	0	0	0	0	0	0	0	0	0	0	0	0	0	0	0	0	0	0	0	0	0	0	0	0	0	0	3132	0
286.17812 Da 450.75 s	7.51	285171	61248	56556	61404	61210	65756	49954	49900	52148	47242	49870	107218	110580	113556	109972	0	94504	89874	88700	86822	92342	12578	12230	11886	12826	7214	30478	30408	29620	28670	31050	145698	138000	142688	138124	147972	158674	160222	155496	157826	154450	1584	1710	1440	1676	1836	0	0
536.11735 Da 451.61 s	7.53	53511007	0	0	0	0	0	0	452	0	0	382	0	0	0	0	0	0	0	0	0	0	0	0	0	0	0	0	0	0	0	0	0	0	0	0	0	0	0	0	0	0	7396	8594	7734	0	2118	2360	0
207.08845 Da 451.39 s	7.52	20608117	198	1124	1126	960	1408	1082	1460	1590	1286	1320	0	0	0	0	0	0	0	0	0	0	522	288	688	688	106	182	902	736	590	584	0	0	0	0	0	0	0	0	0	0	0	206	0	0	132	0	0
282.14681 Da 451.01 s	7.52	28113954	4330	4364	4596	4210	4270	6314	4972	4818	5788	5872	562	842	896	996	0	1340	1238	1712	1414	1208	0	384	786	862	0	2088	2290	1772	2154	2098	616	642	456	444	396	0	0	0	0	0	7576	7994	7108	6980	8112	6196	6180
486.18752 Da 455.13 s	7.59	48518024	0	0	0	0	0	0	0	0	0	0	0	0	0	300	0	0	0	0	0	0	0	0	0	0	0	0	0	0	0	0	0	0	0	0	0	0	0	0	0	0	0	0	568	0	0	0	0
183.08849 Da 456.42 s	7.61	18208121	330	308	282	458	0	426	472	0	376	434	0	452	474	716	0	312	0	0	0	0	0	0	276	280	0	0	0	330	218	0	212	0	274	0	0	0	0	0	0	0	2474	2536	2530	2920	2132	2432	2528
376.13913 Da 457.25 s	7.62	37513185	4966	5484	5178	5798	5746	3984	4302	3938	3564	4124	4558	3194	4512	4538	0	6476	5470	6466	5730	6000	6654	7676	7832	6620	2884	0	8442	6650	7046	7036	4728	4712	5266	6032	5482	7902	8406	7710	9034	8956	7392	6468	6478	7386	7226	4418	4788
372.10650 Da 458.61 s	7.64	37109922	0	0	0	0	0	0	0	0	0	0	0	0	0	0	0	0	0	0	0	0	0	0	0	0	0	0	0	0	0	0	0	0	0	0	0	0	0	0	0	0	5178	4918	5798	5014	5658	3668	3324
132.07681 Da 457.96 s	7.63	13106953	115952	126612	125756	121024	118560	58408	54430	57580	55468	58222	24258	24924	20900	22010	0	18464	19510	18264	18956	19142	27904	28118	28320	28238	14604	57550	60850	63080	59602	58780	12352	14318	12782	13006	12670	9694	9966	10180	10932	9364	185778	182130	181818	187380	182836	181984	178468
330.11163 Da 461.10 s	7.68	32910436	994	1236	1132	992	1266	1398	1640	1310	1564	1262	6032	5362	5790	5402	0	15802	18156	18834	17890	19824	2268	2680	2320	2430	1228	5100	5870	5930	6198	6372	12852	12056	12146	12664	10754	13804	15924	16366	17012	15216	0	0	0	0	0	0	0
160.07191 Da 462.40 s	7.71	15906463	1258	0	1046	710	1302	0	0	0	0	1358	1454	1166	1628	1448	0	1424	1304	1390	1222	1360	4548	4644	5466	4176	0	2578	3290	3802	2970	2792	0	0	1510	1880	1608	2958	3694	3946	3688	3144	0	0	0	0	0	0	0
228.13547 Da 462.93 s	7.72	2271282	2126	1930	1620	1652	1630	2140	1822	1800	1992	1708	4718	4270	6052	4602	0	1906	2296	2338	2362	2344	0	1446	1896	0	888	1660	1676	1530	0	0	2732	1324	1430	0	0	1798	3550	0	4218	3236	2048	2182	2180	1942	2028	2320	2076
448.10114 Da 466.92 s	7.78	44709386	0	0	0	0	0	0	0	0	0	0	0	0	0	0	0	0	0	0	0	0	0	0	0	0	0	0	0	0	0	0	0	0	0	0	0	0	0	0	0	0	6046	6528	6700	6332	5888	3036	2680
430.09029 Da 467.58 s	7.79	42908301	0	0	0	0	0	0	0	0	0	0	0	0	0	0	0	0	0	0	0	0	0	0	0	276	0	0	0	0	0	0	0	0	0	0	0	0	0	0	0	0	982	654	824	698	1164	614	744
207.08894 Da 468.97 s	7.82	20608167	364	0	384	0	0	0	1484	0	0	0	0	0	0	0	0	0	0	0	0	0	294	250	0	116	180	888	394	0	0	0	0	0	0	0	0	0	0	0	0	0	2832	0	3408	3502	0	2908	3690
372.10669 Da 473.71 s	0.79	37109941	0	0	0	0	0	0	0	0	0	0	0	0	0	0	0	0	0	0	0	0	0	0	0	0	0	0	0	0	0	0	0	0	0	0	0	0	0	0	0	0	2358	2086	0	0	1964	1796	0
416.11028 Da 476.02 s	7.93	415103	0	0	0	0	0	0	0	0	0	0	0	0	0	0	0	0	0	0	0	0	0	0	0	0	0	0	0	0	0	0	0	0	0	0	0	0	0	0	0	0	2164	1986	2022	1980	1798	0	0
336.13237 Da 476.18 s	7.94	33512509	0	0	0	0	0	0	0	0	0	0	0	0	0	0	0	0	0	0	0	0	0	418	514	0	362	0	0	0	0	0	0	0	0	0	0	0	764	602	0	0	0	0	0	0	0	0	0
452.08846 Da 477.47 s	7.96	45108118	0	0	0	0	0	0	0	0	0	0	0	0	0	0	0	0	0	0	0	0	0	0	0	0	0	0	0	0	0	0	0	0	0	0	0	0	0	0	0	0	6262	5632	5556	6098	5702	1846	2454
388.17152 Da 478.73 s	7.98	38716425	0	0	0	0	0	0	0	464	0	0	0	0	0	0	0	0	0	0	0	0	0	0	0	0	0	0	0	0	0	0	0	0	0	0	0	0	0	0	0	0	3906	3878	3030	4228	3174	3558	3824
290.08998 Da 481.08 s	8.02	2890827	0	0	0	0	0	0	0	0	0	0	0	0	0	0	0	0	0	0	0	0	0	0	0	0	0	0	0	196	0	0	0	0	0	0	0	0	0	0	0	0	0	0	0	0	0	0	0
246.09989 Da 481.20 s	8.02	24509261	560	920	634	640	982	1428	1282	1432	1628	1586	0	0	0	0	0	0	0	0	992	0	0	0	0	0	0	0	0	0	0	0	0	0	0	0	0	0	0	0	0	0	0	0	0	0	0	0	0
228.13555 Da 481.96 s	8.03	22712827	2074	2222	2198	2102	2490	1856	2568	2110	2160	2150	4382	4634	14122	13166	0	5200	5666	5174	4666	5220	8508	9352	8880	9168	4602	4562	3586	4138	4032	3692	5756	4748	4134	5064	4664	12822	13972	12524	13814	13198	0	0	0	610	0	0	0
203.11480 Da 481.04 s	8.02	20210752	2838	3060	2480	2904	2968	1680	3086	4054	3854	1728	0	280	300	422	0	186	148	260	346	290	392	600	486	702	256	884	750	988	818	880	226	322	198	254	0	0	320	372	432	294	4616	5446	4610	5570	4456	9884	10688
160.07206 Da 486.83 s	8.11	15906478	6234	6250	5584	6824	6090	11808	10718	10774	10420	11518	11582	11960	13466	11764	0	19966	19642	21266	19848	20240	16920	15594	14968	17154	6400	18638	16582	16398	18270	16060	17548	18246	19750	16926	16536	48588	46990	51238	50222	49864	364	392	512	334	532	666	0
166.06142 Da 489.68 s	8.16	16505415	234242	225914	234372	226608	220208	246938	249900	240844	234938	244968	187172	191928	193708	196598	0	249918	248364	259342	257410	257352	55944	56686	54762	61012	28592	112196	96544	99108	100960	97256	83428	82572	92688	87044	89984	117892	120804	125608	119714	117952	143020	146260	149924	143660	146252	189288	198106
406.18402 Da 490.93 s	8.18	40517674	0	0	0	352	0	722	814	722	788	918	0	0	278	0	0	0	0	0	286	0	0	0	0	0	0	418	0	0	0	0	0	0	0	0	0	0	528	0	0	0	4382	4730	4028	4786	5246	5158	6194
185.10401 Da 493.02 s	8.22	18409673	1830	2014	1716	1794	2126	2234	2578	2752	2648	2664	202	586	0	590	0	0	112	336	264	306	0	0	0	0	112	546	508	608	592	656	0	0	0	164	98	0	228	0	0	0	20394	18238	19914	20494	20764	20586	19788
290.08937 Da 493.31 s	8.22	2890821	0	274	0	0	0	714	682	776	836	826	0	0	0	0	0	0	0	0	0	288	324	0	0	0	0	0	0	0	0	424	0	0	0	0	0	0	368	0	0	0	2464	3002	0	0	3074	3158	0
246.10052 Da 493.37 s	8.22	24509324	0	0	0	0	0	0	0	0	0	0	0	0	0	0	0	0	850	0	0	392	0	0	0	0	0	0	0	0	0	0	0	0	0	0	0	0	0	0	0	0	7004	7572	7042	7872	6232	7760	7116
566.12801 Da 493.03 s	8.22	56512073	0	0	0	0	0	0	0	0	0	0	0	0	0	0	0	0	0	0	0	0	0	0	0	0	0	0	0	0	0	0	0	0	0	0	0	0	0	0	0	0	0	0	0	0	0	0	1756
148.05063 Da 493.09 s	8.22	14704336	6176	2340	7108	4374	2450	4284	5202	1616	4718	3132	1356	1356	0	1536	0	1624	2198	1802	1672	1752	2002	1978	1892	1904	1448	2956	1956	5168	4268	2762	1754	1640	1644	1398	1430	1564	1624	1084	1320	1444	12800	14370	14600	14610	14364	18424	18572
608.13808 Da 496.76 s	8.28	6071308	0	0	0	0	0	0	0	0	138	0	0	0	0	0	0	0	0	0	0	0	0	0	0	0	0	0	0	0	0	0	0	0	0	0	0	0	0	0	0	0	0	0	0	0	0	0	0
254.11493 Da 500.23 s	8.34	25310766	1056	760	592	898	562	1448	1548	1290	1704	1412	980	842	770	810	0	604	636	618	904	0	754	530	472	0	0	428	522	612	556	0	0	0	0	484	0	1258	736	960	782	776	2052	2388	2292	2074	2638	3228	2798
596.13828 Da 513.77 s	8.56	59513101	0	0	0	284	0	0	252	362	0	582	0	0	0	0	0	0	0	0	0	0	0	0	0	0	0	0	0	0	0	0	0	0	0	0	0	0	0	0	0	0	2206	2006	2336	2204	2572	3022	2250
608.13814 Da 516.63 s	8.61	60713086	0	0	0	0	0	244	0	0	0	402	0	0	0	0	0	0	0	0	0	0	0	0	0	0	0	0	0	0	0	0	0	0	0	0	0	0	0	0	0	0	0	0	0	0	0	0	0
122.03508 Da 517.81 s	8.63	1210278	0	0	558	0	0	0	1150	0	0	1084	800	0	0	0	0	638	0	0	0	0	0	0	0	0	0	1220	0	0	0	0	766	0	0	0	0	0	1102	0	0	0	0	0	0	0	0	0	0
248.12567 Da 515.56 s	8.59	2471184	872	894	800	950	724	704	1134	1260	748	930	2166	2332	2970	2698	0	796	802	860	866	832	722	0	0	0	584	656	792	634	802	0	550	758	558	666	486	858	638	730	578	736	1574	1908	1478	1788	1390	1350	1200
238.04719 Da 517.71 s	8.63	23703991	0	0	0	0	0	0	0	0	0	0	0	0	0	0	0	0	0	0	0	0	0	0	0	0	0	0	0	0	0	0	0	0	0	0	0	0	0	0	0	0	0	0	0	0	0	0	0
578.12759 Da 522.08 s	0.87	57712031	0	0	0	0	0	0	0	0	204	0	0	0	0	0	0	0	0	0	0	0	0	0	0	0	0	222	0	0	0	0	0	0	0	0	0	0	0	0	0	0	0	0	0	366	0	0	0
638.14860 Da 520.44 s	8.67	63714133	0	0	0	0	0	0	0	574	0	664	0	0	172	0	0	0	0	0	0	0	0	0	0	0	0	0	0	0	0	0	0	0	0	0	0	0	0	0	0	0	0	0	0	0	726	2132	1578
566.12774 Da 522.62 s	8.71	56512046	0	0	0	0	0	0	0	0	0	0	0	0	0	0	0	0	0	0	0	0	0	0	0	0	0	0	0	0	0	0	0	0	0	0	0	0	0	0	0	0	0	0	0	0	0	0	0
185.10451 Da 521.96 s	0.87	18409724	1492	1408	1742	1516	1410	1198	1174	0	1312	1258	3410	3854	3072	3796	0	1958	1558	1724	1260	1590	2162	1960	2530	1678	1064	2176	1608	1718	1954	1834	2306	2270	2242	2378	2116	4324	3468	3472	3998	4778	2038	1826	1632	1730	1902	0	0
596.13888 Da 527.59 s	8.79	5951316	274	0	0	0	0	784	0	640	664	0	0	0	0	0	0	0	0	0	0	0	0	0	0	0	0	0	0	0	0	0	0	0	0	0	0	0	0	0	0	0	4372	4356	4608	4540	5140	6172	5926
244.13087 Da 527.25 s	8.79	24312359	39382	38004	35168	40722	37238	21786	21134	22668	23666	21708	4190	3706	4002	3658	0	38490	40560	39552	39694	39444	186038	180838	178990	175568	80574	88080	81778	82696	90984	83502	54370	58116	48940	52680	50870	117258	110022	115572	112868	109562	0	322	738	548	474	698	754
536.11721 Da 530.71 s	8.85	53510993	0	0	0	0	0	0	0	0	0	0	0	0	0	0	0	0	0	0	0	0	0	0	0	0	0	0	0	0	0	0	0	0	0	0	0	0	0	0	0	0	0	1230	1604	0	0	1486	0
308.14752 Da 532.56 s	8.88	30714024	0	0	0	0	0	296	0	0	466	0	0	0	0	0	0	0	0	0	408	0	0	0	0	0	0	0	0	0	0	0	0	0	0	0	0	0	480	0	0	0	4042	5020	5140	4380	0	0	5802
566.12861 Da 536.37 s	8.94	56512133	0	0	0	0	0	0	0	0	0	0	0	0	0	0	0	0	0	0	0	0	0	0	0	0	0	0	0	0	0	0	0	0	0	0	0	0	0	0	0	0	5430	4050	4080	4224	4478	4794	3652
238.04745 Da 538.20 s	8.97	23704018	0	0	0	0	0	0	0	0	0	0	0	0	0	0	0	0	0	0	0	0	0	0	0	0	0	0	0	0	0	272	0	0	0	0	0	0	0	0	0	0	0	0	0	0	0	110	0
226.12029 Da 537.44 s	8.96	22511301	2440	2038	2102	1982	2560	1466	1576	1334	1832	1992	3648	3556	3488	2920	0	3836	3518	3244	3220	3144	5588	5820	6122	5562	3420	3582	2900	3584	3960	3532	4256	5446	4344	4088	3962	7312	8054	7942	8092	7648	1140	0	836	466	0	1054	1354
308.14737 Da 539.60 s	8.99	30714009	0	0	0	0	0	0	0	0	0	186	0	0	0	0	0	0	0	0	0	0	0	0	0	0	0	0	0	0	0	0	0	0	0	0	0	0	0	0	0	0	0	0	0	0	4250	5410	0
122.03502 Da 538.03 s	8.97	12102774	0	0	592	0	0	0	0	952	0	0	0	0	0	0	0	658	0	0	0	0	0	0	0	1154	0	0	0	1090	0	0	0	0	0	0	0	0	0	0	0	0	5972	0	0	0	0	0	0
203.11500 Da 543.20 s	9.05	20210773	1412	2074	1564	1372	1580	1174	1108	1506	1006	1130	356	636	502	464	0	438	0	302	0	350	0	410	460	706	0	396	0	358	332	318	156	292	420	248	0	0	622	534	354	502	5660	8176	6780	6472	6394	8148	8928
638.14916 Da 543.72 s	9.06	63714188	0	240	436	370	0	640	614	722	620	642	0	0	0	0	0	0	0	0	0	126	0	0	0	0	0	0	0	0	0	0	208	0	0	0	0	0	0	0	0	0	3548	3888	3900	3174	4078	4890	4942
248.12581 Da 545.32 s	9.09	24711853	3366	3212	2926	3174	3258	3684	4724	4064	4292	3808	15002	15622	17160	16018	0	16452	16644	15566	15052	17636	1682	1662	1648	1816	688	2384	2592	2920	2690	3072	18060	16452	15366	16904	16690	15618	16790	17332	15512	16868	1562	1380	936	1564	998	1332	1326
608.13934 Da 546.20 s	0.91	60713206	0	0	0	0	0	462	350	468	0	598	0	0	0	0	0	0	0	0	0	0	0	0	0	0	0	0	0	0	0	0	0	0	0	0	0	172	0	0	0	0	0	0	0	0	0	0	0
536.11812 Da 549.87 s	9.16	53511084	0	0	0	0	0	0	0	0	0	0	0	0	0	0	0	0	0	0	0	0	0	0	0	0	0	0	0	0	0	0	0	0	0	0	0	0	0	0	0	0	2936	2934	3278	0	3384	3888	4294
230.15150 Da 554.87 s	9.25	22914422	9656	10148	9842	9150	10106	5288	5210	5196	4772	5196	2400	1664	2244	2374	0	18236	19050	20236	19504	20434	59952	62506	61228	60882	28596	30332	31170	32640	30024	29762	23944	24964	25532	25702	24034	49812	51594	49056	49044	49968	336	444	0	0	420	348	348
302.11507 Da 560.59 s	9.34	30110779	0	0	0	0	0	0	0	0	0	0	0	0	0	0	0	0	0	0	0	0	2878	2050	3578	2358	996	2356	1792	1888	1828	1874	0	0	0	0	0	2554	2096	2080	1884	2018	0	0	0	0	0	0	0
90.02971 Da 561.25 s	9.35	8902243	21654	0	21430	19490	19930	17172	16530	15428	16238	0	15774	16144	16568	13558	14300	14262	13046	14562	12976	0	14060	13148	12680	13226	12994	9852	11754	11076	10746	11428	12394	10908	11070	12118	11358	8256	7150	7960	8542	7962	0	12398	0	12608	0	11102	10824
187.11985 Da 564.53 s	9.41	18611258	2908	2064	2356	2926	2150	1338	2006	1688	1532	1620	2772	2270	2234	2450	86	1916	1978	1606	1914	1824	8788	8640	7992	9416	3864	7788	8336	7650	7998	7872	3076	3442	2802	2776	2966	3544	3466	4036	4148	3628	0	466	414	586	508	230	0
432.10634 Da 567.73 s	9.46	43109907	0	0	0	0	0	0	0	0	0	0	0	0	0	0	0	0	0	0	0	0	0	0	0	0	0	0	0	0	0	0	0	0	0	0	0	0	0	0	0	0	17076	18456	15636	16074	16344	4754	5576
522.13793 Da 567.04 s	9.45	52113066	0	0	0	0	0	0	0	0	0	0	0	0	0	0	0	0	0	0	0	0	0	0	0	0	0	0	0	0	0	0	0	0	0	0	0	0	0	0	0	0	38838	37796	40286	37764	38614	12706	11682
244.13106 Da 571.28 s	9.52	24312378	27936	27446	26744	25626	27960	14720	18820	15640	16238	15332	3658	3458	3028	3432	0	27990	27156	27876	27700	27196	112710	114396	105510	105576	46904	54342	56066	56332	56446	50558	46050	43542	41476	42366	40558	89956	97626	87056	90528	84496	0	388	0	330	0	0	400
230.15115 Da 579.09 s	9.65	22914388	6468	6180	6300	6438	7198	3688	2652	4406	3626	3908	1888	1900	1762	1974	0	8522	6954	7092	6896	7324	23792	24736	22614	22460	11488	14300	15058	12966	14092	13138	13370	13300	11886	13100	12514	18946	19586	21682	19910	19486	0	260	0	276	0	316	212
90.02937 Da 581.35 s	9.69	8902209	21572	21400	0	20378	19728	16718	17010	15212	15546	15660	13298	0	0	13016	0	12850	14370	12012	0	11678	13520	12354	11484	10726	12352	10746	11454	0	11004	12284	10114	11760	10966	10390	11202	8624	0	7260	7010	8036	0	12344	13140	13434	12754	10770	11274
596.13883 Da 584.37 s	9.74	59513155	0	0	0	0	0	0	0	0	0	0	0	0	0	0	0	0	0	0	0	0	0	0	192	0	0	0	0	0	0	0	0	0	0	0	0	0	0	0	0	0	2686	2482	2670	2210	2626	2940	3474
450.11727 Da 587.45 s	9.79	44910999	0	274	0	0	0	1810	1890	2090	1842	1250	0	0	0	0	0	0	0	0	0	0	0	0	0	0	0	0	0	396	0	348	0	0	0	0	0	0	0	0	0	0	3956	4248	3398	3852	3988	2038	2440
187.11999 Da 589.46 s	9.82	18611271	1954	1680	2054	1762	1534	1668	1204	1534	1328	1728	1386	1202	1586	1736	0	1660	1802	1684	2156	1566	7612	7468	8304	7106	4398	8470	7382	9212	9618	8534	2868	2316	3116	2902	2936	3600	3460	3352	3702	3954	1740	1576	1966	1706	1504	454	648
504.12687 Da 592.61 s	9.88	5031196	0	0	0	0	0	0	0	0	0	0	0	0	0	0	0	0	0	0	0	0	0	0	0	0	0	0	0	0	0	0	0	0	0	0	0	0	0	0	0	0	1058	1080	1022	1148	1036	622	730
566.12795 Da 593.91 s	0.99	56512068	0	0	0	194	0	180	0	0	0	0	0	0	0	0	0	0	0	0	0	0	0	0	0	0	0	0	0	0	0	0	0	0	0	0	0	0	0	0	0	0	0	2322	0	0	0	0	2236
262.14163 Da 591.97 s	9.87	26113435	1226	1322	1238	1762	1524	1214	1188	1402	1234	1378	8384	8706	8376	7522	0	8478	8872	10040	8314	9756	3636	3534	3670	3356	1630	2344	2610	2612	2730	1780	6898	7978	6956	5738	6034	18344	18460	19518	17964	18692	872	972	970	686	1116	414	484
434.12111 Da 605.79 s	1.01	43311383	0	0	0	0	0	0	0	0	0	0	0	0	0	0	0	0	0	0	0	0	0	0	0	0	0	0	0	0	0	0	0	0	0	0	0	0	0	0	0	0	2176	2534	2118	2336	2168	0	962
608.13830 Da 608.51 s	10.14	60713102	0	134	0	0	0	0	266	0	346	314	0	0	0	0	0	0	0	0	0	0	0	0	0	0	0	0	0	0	0	0	0	0	0	0	0	0	0	0	0	0	0	3204	3940	0	2898	0	0
566.12919 Da 606.77 s	10.11	56512191	0	0	0	0	0	0	0	0	0	0	0	0	0	0	0	0	0	0	0	0	0	0	0	0	0	0	0	0	0	0	0	0	0	0	0	0	0	0	0	0	2660	0	2952	2934	2534	2424	0
578.12779 Da 611.13 s	10.19	57712052	0	0	0	0	0	0	0	0	0	0	0	0	0	0	0	0	0	0	0	0	0	0	0	0	0	0	0	0	0	0	0	0	0	0	0	0	0	0	0	0	0	0	0	0	0	0	2244
343.24737 Da 612.17 s	1.02	34224009	480	408	368	516	312	0	1146	872	0	792	0	0	0	0	0	924	742	672	736	782	798	764	506	348	0	0	1004	584	678	764	0	308	0	626	0	510	692	0	616	714	10412	10000	10354	9980	11052	18110	18728
262.14182 Da 620.61 s	10.34	26113454	2544	3056	2378	2722	2678	2718	3806	4012	3898	3324	12132	13380	13134	12266	0	14776	14568	16382	14420	15428	5148	4544	5610	6040	2412	3734	3840	3604	3730	4048	12234	12312	10542	11680	12544	35594	35574	35308	35830	35128	45442	43176	41854	43224	45466	5894	6050
314.11636 Da 623.12 s	10.39	31310908	4558	4602	4314	4236	3812	3902	3550	2378	2708	2688	5328	3448	3348	3442	0	15402	16302	15186	14384	14496	23458	22640	23808	22884	14706	39480	37312	39488	35360	37830	15928	15670	16112	15284	15576	59752	59802	57926	60468	62500	0	0	0	0	0	0	0
636.28204 Da 623.43 s	10.39	63527477	2314	2478	2952	2382	2182	622	506	0	768	840	934	828	0	998	0	9820	9996	8660	7872	10464	24554	25248	27390	25876	12534	0	13406	12274	12544	12918	11586	12584	10888	10652	11670	23482	24652	22892	20710	23756	0	0	0	0	0	0	0
608.13803 Da 623.26 s	10.39	60713075	0	0	0	0	0	0	0	0	402	0	0	0	0	0	0	0	0	0	0	0	0	0	0	0	0	0	0	0	0	0	172	0	0	0	0	0	0	0	0	0	4610	4304	5322	5344	4690	5014	5118
260.16133 Da 626.76 s	10.45	25915405	6496	6392	6032	4820	5358	2458	2394	2606	2860	3022	12458	12210	11786	12694	0	9574	8734	9198	9068	10364	8392	9276	9358	8464	4056	5192	5272	4430	4022	5854	12188	11358	12914	11332	14168	19566	16936	19148	19566	18346	3378	2580	2248	2906	3012	2046	2684
464.09713 Da 628.75 s	10.48	46308985	0	0	0	0	0	0	0	0	0	0	0	0	0	0	0	0	0	0	0	0	0	0	0	0	0	0	0	0	0	0	0	0	0	0	0	0	0	0	0	0	2660	2730	3138	2904	3026	1488	1110
204.13543 Da 629.74 s	1.05	20312816	2184	2062	1696	2074	1830	1840	1918	1954	1864	1602	3500	3742	2786	3734	0	5414	5146	5934	5578	4736	8838	8182	8104	8526	3430	4696	4696	5396	3680	4116	3958	3916	3742	3346	4336	11736	12148	11642	10752	11036	1844	2004	1906	1446	1780	1002	1946
434.12098 Da 627.37 s	10.46	43311371	0	0	0	0	0	0	0	0	0	0	0	0	0	0	0	0	0	0	0	0	0	0	0	0	0	0	0	0	0	0	0	0	0	0	0	0	0	0	0	0	2842	3216	3098	2878	2546	1394	1046
578.12806 Da 628.94 s	10.48	57712078	0	0	0	0	0	274	0	0	0	0	0	0	0	0	0	0	0	0	0	0	0	0	0	0	0	0	0	0	0	0	0	0	0	0	0	0	0	0	0	0	3734	4154	3960	3846	3732	3840	3780
260.12644 Da 629.99 s	1.05	25911917	2210	1966	2002	2210	2096	2626	2622	2682	2694	2446	10038	9902	10414	10580	0	12264	12548	11524	12986	12592	3204	2632	2634	2284	1236	2766	2500	3228	2238	2764	8382	8508	9124	10390	9608	30784	28898	29028	29106	28896	888	1834	1410	1286	1926	1018	0
638.14885 Da 630.17 s	1.05	63714158	0	0	0	0	184	634	640	604	638	516	218	204	0	0	0	0	0	0	0	0	0	0	0	0	0	0	0	0	0	0	0	0	0	0	0	0	0	0	0	0	0	0	0	0	0	0	1918
318.16865 Da 630.99 s	10.52	31716138	0	0	0	0	1124	0	758	0	0	0	2348	2546	2384	2646	0	4132	3644	3692	4000	3838	3872	3874	3622	3958	1974	0	2482	2290	2880	2358	4236	4116	4066	3828	3162	10330	10666	11444	9126	8944	0	420	0	0	430	0	218
276.15765 Da 632.59 s	10.54	27515038	788	846	694	774	982	244	0	0	0	0	0	884	842	720	0	5906	6132	5760	5006	5306	6952	7034	6914	6210	2942	3270	3276	3216	2954	2980	3330	2898	3440	3654	3190	0	16584	17746	17752	17806	0	0	0	0	0	0	0
316.13210 Da 633.68 s	10.56	31512483	7060	7208	6456	8774	7348	5042	5936	5900	5594	5468	15256	15872	13658	15100	0	17914	18260	19848	18100	16982	40868	42674	36932	38718	18524	25256	27856	27040	27030	26908	23400	19736	20118	20772	21504	44010	45286	45190	45778	43724	0	0	0	0	0	0	0
260.16170 Da 637.82 s	10.63	25915442	6762	6244	5990	7412	7200	3148	3804	3738	3418	3562	12710	12792	13824	12960	0	10410	11438	11112	11366	9964	6368	7760	7128	7630	3820	4806	5642	4518	5500	4216	13072	14098	13486	13612	11052	17130	18550	18872	18632	17506	4230	2836	3592	2908	3346	0	1572
636.28189 Da 639.38 s	10.66	63527461	2526	2546	2020	2714	2098	950	1774	1676	1020	1018	1650	1586	1630	1670	0	2954	3144	3050	3018	3380	3792	4724	0	3318	0	0	9174	9410	9648	9172	11970	12154	12038	11886	11634	0	0	2634	0	0	0	0	0	0	0	0	0
666.29013 Da 640.46 s	10.67	66528285	1686	1782	1894	1774	1676	2138	1798	2226	2366	1986	0	804	1078	928	0	906	1244	780	780	810	1600	1496	1882	2014	766	0	1356	1454	1336	1494	1120	996	0	1106	1190	1574	1450	1566	2028	1486	2576	2154	2020	2374	2210	2010	1934
343.24698 Da 639.45 s	10.66	34223971	0	0	266	0	0	1054	0	960	1278	566	674	580	516	0	0	350	0	0	412	242	550	0	0	276	0	0	562	396	574	616	262	0	0	0	0	0	0	0	0	434	13240	13732	13744	13808	12602	26678	27472
204.13526 Da 642.86 s	10.71	20312798	2668	2248	2134	2054	2134	1446	1380	1712	1310	1414	2880	2152	2500	2228	0	2890	2436	3422	2818	3204	4728	4470	4634	4830	2088	2624	2410	2230	2048	2226	3418	2918	2900	3306	3568	7360	6420	5674	6576	6276	330	266	826	0	0	0	352
318.16736 Da 643.62 s	10.73	31716009	1388	1218	1228	1424	0	1296	996	954	1212	1386	2002	2516	3090	2520	0	3352	4108	4652	4652	3814	3816	3740	3958	4000	0	2618	2778	2560	2184	0	2988	3656	3722	3964	3200	10554	8856	10098	8652	10726	3258	2808	3102	3002	3410	1558	1124
638.14953 Da 644.92 s	10.75	63714226	0	0	0	0	0	732	442	468	636	288	0	0	0	0	0	0	0	0	0	264	0	0	0	0	0	0	0	0	0	0	0	0	0	0	0	0	0	0	0	0	2782	2836	3008	2826	2512	2860	2784
446.08591 Da 648.00 s	1.08	44507863	0	0	0	0	0	0	0	0	0	0	0	0	0	0	0	0	0	0	0	0	0	0	0	0	0	0	0	0	0	0	0	0	0	0	0	0	0	0	0	0	688	366	744	614	392	350	508
313.15346 Da 647.87 s	1.08	31214618	0	828	0	764	922	1758	1562	2000	1654	2284	8330	8478	9622	7182	0	6254	5746	5900	5296	8082	4408	4802	5426	4624	1520	0	5168	6338	4714	5864	11762	11976	11414	0	10852	14674	14522	14764	13260	14154	0	0	0	0	0	0	0
578.12752 Da 647.16 s	10.79	57712025	0	0	0	0	0	0	0	0	0	0	0	0	0	0	0	0	0	0	0	0	0	0	0	0	0	0	0	0	0	0	0	0	0	0	0	0	0	0	0	0	0	2528	0	0	0	0	0
608.13848 Da 651.09 s	10.85	60713121	0	0	0	0	204	0	282	482	434	0	0	0	0	0	0	0	0	0	0	0	0	0	0	0	222	0	0	0	0	0	0	0	0	0	0	0	0	0	0	0	3466	3424	3392	3878	2844	3112	2874
276.15728 Da 654.06 s	1.09	27515	696	314	586	860	0	0	330	400	0	200	674	0	582	0	0	3866	4432	4418	3968	4620	3806	4594	4246	4018	1642	2154	2150	2352	2454	2082	2094	2060	1826	2194	1970	11828	13302	13960	11310	12930	0	0	0	0	0	0	0
262.14138 Da 654.26 s	1.09	2611341	3824	3854	4352	4206	4696	5882	5620	5600	5818	5160	16622	14874	15346	15796	390	5752	5518	5008	6608	5024	2302	2534	3092	2298	1584	4190	3282	4786	3878	3284	3336	3168	3102	3662	3294	6238	4808	4894	4636	4600	14688	14400	16934	15476	15314	4856	6250
330.11161 Da 652.40 s	10.87	32910433	2562	2054	2302	2194	1912	0	1388	0	0	0	0	5842	5446	5040	0	6852	7458	8664	6052	7354	42924	42892	43294	39386	18794	0	30596	31574	26150	27944	7640	6254	7426	8156	6380	43634	44138	42936	44176	43102	0	0	0	0	0	0	0
578.12877 Da 656.98 s	10.95	57712149	0	0	0	0	0	310	0	0	0	364	0	0	0	0	0	0	0	0	0	0	0	0	716	0	0	0	0	1556	0	0	0	0	0	0	0	0	0	0	1016	1176	2900	2706	3012	3146	2520	2918	2780
313.15338 Da 657.96 s	10.97	31214611	1082	690	1064	0	0	1758	1788	1620	1430	1688	9300	9564	10800	8898	0	7280	5524	7232	6474	7546	5058	5206	5814	4528	2664	5130	7556	6762	6914	6442	13498	13530	12762	11364	12376	13880	14632	13596	14164	13026	0	0	0	0	0	0	0
666.29069 Da 657.92 s	10.97	66528341	1740	1616	1230	1942	1444	1900	2340	2132	1610	1878	792	964	842	0	0	626	602	722	658	0	1106	0	1002	0	0	0	1104	0	0	0	786	0	0	818	0	0	0	0	0	0	2602	2500	1828	2198	2832	1856	2034
330.11122 Da 661.71 s	11.03	32910394	19532	18032	17980	19716	17920	13416	16090	14680	15134	14654	17946	20382	23102	19260	0	52390	54372	56596	58732	49776	116650	123620	123442	117448	61570	86520	84194	81168	82024	82130	36602	35176	38462	34722	36232	114974	118118	116640	121470	114866	522	0	0	738	290	268	294
286.12151 Da 662.31 s	11.04	28511423	5156	4632	4838	5642	4918	5446	4764	4578	4088	5290	6174	5914	6484	6032	0	16764	18604	18274	17654	19260	28892	29352	28592	32292	20438	23718	23110	25198	21534	24404	11396	10202	10318	11672	10952	33998	35190	32960	32074	33592	0	0	0	0	0	0	0
188.10411 Da 665.06 s	11.08	18709683	0	0	0	298	0	0	266	0	0	0	0	582	0	0	0	1168	1018	0	0	0	2234	0	2478	0	0	0	1176	1210	0	1506	0	0	182	0	0	0	0	0	1786	1510	0	450	0	0	0	0	772
318.16818 Da 668.74 s	11.15	3171609	842	742	0	1066	1012	1434	1644	1660	1472	1202	3332	2736	2914	3432	0	2294	2518	0	2692	2354	2300	2636	2390	2288	1426	0	0	0	0	0	2032	1778	1830	1940	0	4656	2752	4768	4666	5036	1690	1466	2058	2240	1790	1638	1594
242.11469 Da 672.39 s	11.21	24110742	9530	8632	10500	8044	9094	11850	11124	10526	10892	10942	11858	10652	11462	10328	0	4038	5070	4254	4348	4442	3502	3576	2596	2844	2252	4782	4268	4464	4084	4278	3222	2942	2680	3882	2550	3194	2956	2616	3136	2776	11220	11464	11902	12578	12580	5722	6112
270.05281 Da 673.27 s	11.22	26904553	0	982	1206	1072	1044	1658	1766	1692	2122	1706	1698	1724	2084	1984	0	3114	3730	3186	2762	3162	824	678	740	704	0	1304	1316	1156	1400	1320	1324	1824	1440	1510	1542	1398	2082	1458	1706	1540	19188	20820	20296	19414	20672	45114	41724
188.10363 Da 678.01 s	1.13	18709636	108094	104628	102594	104004	102556	103040	103560	102112	101628	98946	186568	167594	183854	172794	1696	288786	282432	285200	285844	273716	383800	384862	367304	348472	187186	206018	210842	209820	198466	197050	187778	185196	181126	184758	175828	498634	499654	466720	485310	503790	132228	129490	125612	125468	131144	32176	32612
232.13066 Da 676.54 s	11.28	23112338	6288	6802	6310	6590	6690	6328	7404	7720	7916	7174	23156	23304	22528	23144	0	26066	29652	26998	29342	29072	4338	4046	4082	4532	2196	7454	6966	7040	7442	7934	20972	20550	19862	23154	19944	31992	27610	26544	27592	28068	2110	2266	2044	2424	2262	1178	1416
268.10600 Da 681.79 s	11.36	26709872	6996	7948	6870	7750	8002	6456	6928	6014	5736	6410	11756	10500	12012	10284	0	8800	9590	9594	9260	9870	24308	23508	25298	26022	10004	16954	13458	13128	13586	13106	14262	13502	12920	12866	12186	24832	25306	24474	24500	23326	3614	3604	3902	3692	4600	5744	5270
244.13073 Da 686.67 s	11.44	24312345	15710	15434	16594	17106	19242	22010	23190	21668	20830	20440	53172	68642	67740	72248	234	69264	66520	70322	69790	64684	63714	69770	68050	66690	31980	42516	44572	42012	43148	41190	50672	50040	48728	45838	47960	125728	129214	127130	128358	129028	13560	11870	12348	12528	10970	7020	8052
318.16426 Da 691.03 s	11.52	31715698	2786	2482	2688	0	2190	2370	2388	2472	2544	2786	5958	5872	5140	5054	0	3062	2678	3140	3798	4278	3742	4632	4192	4074	3518	0	4448	3568	3468	4126	4274	3880	3704	3174	3144	6826	7320	6274	6612	6200	0	0	690	0	438	328	0
993.42314 Da 692.28 s	11.54	99241586	1480	1344	1360	1584	1408	1638	1840	0	2300	2012	3138	3288	3440	2556	0	0	0	0	0	0	0	0	0	0	0	0	818	0	0	468	0	638	0	0	0	0	0	0	0	0	1210	1770	1266	1292	1256	1032	1012
254.05761 Da 694.67 s	11.58	25305033	24234	21424	21318	18392	21752	69078	62782	65604	60324	67056	15476	13992	15142	14928	0	22676	20856	20842	19588	20018	6570	5772	7122	5414	4652	16440	16238	18434	18776	16736	7412	6908	6424	6356	5750	1970	3004	2566	2672	3174	255340	259288	249994	240432	240976	152034	152796
246.14628 Da 693.76 s	11.56	245139	32130	30584	29642	33034	29654	25962	24308	25122	22446	23766	70920	71024	67890	65934	0	115294	113648	122106	107338	114704	30450	32426	30506	31618	16098	39586	37558	44768	41078	44602	76122	82492	77062	80632	81422	191590	188550	179282	186368	191022	1604	1652	1178	1694	1442	1466	962
260.12574 Da 696.44 s	11.61	25911846	1032	0	788	1012	924	0	1192	884	770	1028	3252	3052	3432	3964	0	4858	5628	5544	5076	5020	2630	3086	3098	2924	1018	1540	1714	1344	1810	1430	4006	3330	3980	3922	3590	12228	10922	9512	11824	9720	0	0	0	0	0	0	380
270.05285 Da 701.16 s	11.69	26904557	3368	2740	2830	2602	3092	43062	42608	42342	44100	41448	12832	13944	14232	13934	2000	28318	27324	24780	25020	25300	11020	10530	9598	9612	6772	21310	22734	21920	23288	20564	23404	25646	21512	21252	21414	18852	20220	18440	21356	18094	41872	39706	44504	42638	45496	35364	40246
424.17830 Da 704.80 s	11.75	40516066	2196	2672	1990	2554	2432	2986	2774	2806	2702	2462	3654	3492	4428	3924	0	5944	7546	5686	6220	5706	4872	5014	4364	4294	2564	0	3130	3204	3824	3184	4028	4928	3750	3450	3654	11508	11266	12224	11842	11946	0	0	0	0	0	0	0
334.09916 Da 704.95 s	11.75	33309189	1862	1246	1766	1670	1624	1644	1748	1860	1924	1694	5066	4540	5632	4906	0	7678	8876	6228	7640	7580	11082	10684	10322	10126	8906	0	8906	8414	8414	9820	6668	8064	8220	8060	8726	8918	8172	7904	7404	8724	0	0	0	0	0	0	0
298.12134 Da 705.12 s	11.75	29711406	4254	4072	4380	4834	4594	4034	3462	3556	3352	3416	16914	17088	15192	16990	0	19156	19674	19512	17442	18650	26372	29704	28620	27200	21442	26230	22818	22506	23602	24594	18444	19926	18838	17770	19962	30680	30894	28364	28830	31124	0	0	0	710	0	0	0
242.11541 Da 706.44 s	11.77	24110814	5396	4268	5070	5928	4724	2578	1832	2794	0	2112	7974	7084	7790	8532	0	4760	3788	5784	5440	4750	0	2996	3440	3124	1942	2148	0	2670	2430	2146	3608	3678	3022	3998	2642	5670	6194	6312	5416	5100	1732	1574	1476	1874	1746	0	960
344.21985 Da 709.45 s	11.82	34321258	26726	26540	28200	28696	26876	27324	25436	25294	24838	26926	38990	38068	37552	39562	250	45572	45110	45240	42788	43978	41166	37982	39856	40188	22400	37074	37610	39380	40520	36886	39420	40034	38440	41534	38598	61522	59708	54450	60176	57050	12850	13048	14708	12522	13346	9040	8150
416.20476 Da 710.34 s	11.84	41519749	0	0	0	0	0	0	626	0	0	0	1112	922	1420	1136	0	1502	1098	1090	1348	1448	1030	0	1242	1380	0	0	0	0	0	0	0	1196	1054	1052	1256	2170	2244	0	1772	2446	662	1034	1008	782	1156	1432	1162
374.19435 Da 711.38 s	11.86	37318707	4004	3850	3748	3820	4080	3558	3878	4312	3562	3426	10574	12520	10320	12054	0	14988	14894	14154	14190	13662	12696	11706	12938	12358	5376	0	5744	5174	5830	2894	11852	11876	11320	11240	10714	0	25764	27612	0	24126	4762	4934	4422	4878	4988	4658	3920
272.06819 Da 711.66 s	11.86	27106091	0	0	0	0	446	16176	16180	18432	15970	15882	2832	2934	2398	2126	540	22924	21682	23474	22732	22100	4968	4880	5480	4332	4158	14422	15898	14026	15196	14126	11194	10774	10154	11276	10638	5158	5010	4788	5308	3938	11228	9130	9510	9064	10256	6112	7062
228.13566 Da 711.38 s	11.86	22712838	3134	2810	2994	3352	2182	2118	2580	1974	2656	2890	10726	9986	10710	8836	0	10968	10922	10836	11044	11670	8848	7864	9140	9390	4778	8058	8806	8188	9666	8104	11108	11372	11558	12128	11996	23378	23820	23210	25658	24024	2014	2146	3700	2672	2828	1454	1376
360.21441 Da 711.69 s	11.86	35920714	3782	3910	4154	3918	4170	3298	3304	3146	3008	3038	6202	6112	5852	6194	0	7010	7816	7170	6922	7768	10292	10698	11106	10788	6994	6584	6164	5940	5908	6088	7226	6060	6878	6326	7170	13916	12976	13062	13420	12262	1528	1532	0	0	0	0	878
422.21541 Da 717.53 s	11.96	42120791	0	0	0	0	0	0	0	0	0	0	0	0	0	0	0	0	0	0	0	0	0	0	0	0	0	0	0	0	0	0	0	0	0	0	0	0	0	0	0	0	0	946	292	766	0	366	538
463.29415 Da 715.76 s	11.93	46228688	1490	1188	1430	0	0	2002	2082	0	1828	0	0	0	0	784	0	0	0	0	0	0	832	0	0	0	0	0	842	1002	608	0	0	594	0	728	0	0	0	0	0	0	946	828	824	1172	970	0	0
270.05255 Da 717.06 s	11.95	26904527	7460	7730	8026	7284	6348	34092	35720	33018	34396	35036	19308	18056	20836	20956	0	20458	24872	20352	21840	22148	6100	6124	5762	6182	4676	9816	8128	9544	7564	7710	12664	9734	9410	10536	10160	5944	4778	4968	5572	5276	332252	328986	326590	337394	326462	239228	250820
286.12144 Da 716.59 s	11.94	28511417	3086	2720	2644	2920	2646	1722	1828	1916	1994	1784	0	1544	1600	1434	0	4864	6200	5630	7086	6292	13146	14734	14460	16608	9378	15536	15334	14110	13414	15270	4192	3254	3588	3788	4006	12314	11718	11674	13044	11732	0	0	0	0	0	0	0
465.30875 Da 716.95 s	11.95	46430147	882	590	0	1166	4328	0	0	0	2186	5414	2330	0	0	2500	0	0	0	0	0	0	0	0	0	0	0	0	1496	1220	1364	0	0	0	0	0	0	0	0	0	0	0	1368	1124	0	1294	1150	862	844
344.21964 Da 721.32 s	12.02	34321237	0	0	0	0	10104	0	0	0	19720	0	0	0	0	0	0	0	0	0	0	0	34164	32382	0	36036	20888	0	0	29564	0	0	0	0	0	0	0	0	0	0	0	0	0	0	0	0	0	8866	8616
374.19430 Da 720.53 s	12.01	37318702	3918	4038	5348	4328	3858	4088	3748	3882	3874	0	9918	10192	0	0	0	0	0	0	0	0	0	0	0	0	6096	0	6272	6596	6710	6128	0	11466	11274	11452	11706	24564	0	0	27602	0	0	2182	2156	0	0	0	0
346.23540 Da 724.09 s	12.07	34522812	14902	13802	14438	14304	14470	12732	14684	13260	12616	13424	22622	20452	22000	19486	536	27904	25534	26254	27722	30398	28900	0	29512	28200	15530	20816	20132	20596	19554	19342	21898	22304	22484	23690	23998	37164	37186	36804	36332	30654	8108	5000	6928	6562	7654	6600	7786
246.14617 Da 726.26 s	1.21	2451389	3976	3924	2758	2854	3388	3050	2716	2386	2784	2574	4964	5534	4740	5360	0	6712	5258	5640	5442	6104	5750	6708	5942	5564	3066	4702	4086	4678	4816	3850	5042	5438	4962	4956	4504	11166	12212	10250	10440	11478	786	1064	838	1194	0	1446	986
434.21558 Da 726.68 s	12.11	43320831	0	0	0	0	0	0	0	0	0	0	1644	0	0	0	0	0	0	1284	1658	0	0	0	0	0	0	0	0	0	0	0	1182	0	1022	0	0	0	2258	1894	1810	2070	616	0	850	0	684	734	850
328.22431 Da 728.42 s	12.14	32721703	5432	6038	6348	6012	5864	5296	6886	4928	5002	4956	6048	5702	5420	5230	0	6194	8160	5918	8442	6502	9766	12002	12126	12028	6322	9932	8378	7738	7398	8144	5898	5420	6978	6074	6822	8708	8484	8866	8602	10706	3456	3644	3572	0	0	2288	0
212.14048 Da 730.60 s	12.18	2111332	2064	3120	2484	2082	2588	3134	3020	2850	3264	2722	13750	18090	13608	16912	0	22876	22376	23334	20248	21904	4290	3592	3778	3518	2006	3442	3196	3362	3214	2924	12330	14040	12656	13708	13870	22328	22756	22030	23366	22714	2996	2396	3258	2856	2556	4358	3714
342.20507 Da 733.27 s	12.22	3411978	3856	4272	3868	4628	4754	3638	3624	3332	4144	3184	4924	5066	5504	4720	0	6550	6558	6142	6394	6014	10236	9326	9942	9876	6080	4684	5606	6182	6248	6378	5692	5404	5142	5682	5568	10376	9824	10592	9752	9902	4790	4096	4558	4634	3514	1966	2044
268.10676 Da 735.53 s	12.26	26709948	0	0	0	0	0	0	0	0	0	0	0	0	0	0	0	0	0	0	0	0	0	0	0	0	0	0	0	0	0	0	0	0	0	0	0	0	0	0	0	0	0	0	0	0	0	0	0
286.08313 Da 733.95 s	12.23	28507586	0	0	0	0	0	0	0	382	0	0	0	0	0	0	0	0	0	0	0	0	0	0	0	0	0	0	0	0	0	0	0	0	0	0	0	0	0	0	0	0	0	0	0	0	0	0	0
170.09322 Da 735.20 s	12.25	16908595	1344	1528	1292	1356	1582	628	768	560	454	640	1178	1392	1102	1088	292	804	782	996	806	976	932	808	838	992	440	432	488	612	556	854	666	858	814	1046	932	948	1198	1300	1038	1388	1172	1282	960	1036	898	848	744
188.10407 Da 733.72 s	12.23	18709679	0	0	0	0	0	1086	0	0	0	0	1566	0	0	0	524	2362	2756	2222	0	2186	0	2910	2306	3184	1916	1240	0	0	2008	1364	0	0	0	1834	0	3424	2424	3584	3418	3520	5618	5560	4522	5288	4978	2102	2348
483.30066 Da 734.65 s	12.24	48229338	0	0	0	1284	0	0	1718	0	0	0	0	0	0	0	0	0	0	0	0	0	0	0	728	0	0	0	0	0	1044	0	0	0	0	0	0	0	1026	0	0	0	0	0	0	0	0	0	0
461.27761 Da 738.34 s	12.31	46026999	0	760	900	750	1184	1082	1416	1076	0	1172	792	0	0	0	248	0	0	0	0	0	0	0	0	732	758	0	0	0	0	0	0	0	0	0	0	0	0	0	0	0	0	906	0	420	404	568	0
493.24937 Da 739.12 s	12.32	49224209	0	0	0	0	0	0	0	0	0	0	0	0	0	0	0	0	0	0	0	0	0	0	0	0	0	0	0	0	0	0	0	0	0	0	0	0	0	0	0	0	0	0	0	0	0	0	0
485.28266 Da 736.42 s	12.27	48427538	0	0	1774	2126	1786	0	0	0	0	0	0	0	882	0	0	0	0	0	0	0	0	0	0	0	0	792	0	0	0	0	0	0	0	0	0	0	0	0	0	0	0	0	654	496	0	0	0
495.26515 Da 738.08 s	1.23	49425788	0	0	0	0	0	0	0	0	0	0	0	0	0	0	0	0	0	0	0	0	0	0	0	0	0	0	0	0	0	0	0	0	0	0	0	0	0	0	0	0	0	0	0	0	0	0	0
515.29081 Da 740.70 s	12.34	51428353	14960	14282	13258	13794	14764	9174	9168	8800	8564	7580	7082	8334	7356	7790	0	2238	3050	0	2706	2584	794	846	0	0	798	0	1486	0	1334	1864	1130	1214	0	912	0	1456	0	1670	1102	0	0	1696	0	0	0	0	0
228.13567 Da 743.58 s	12.39	2271284	13266	12642	10958	11850	12484	10168	9982	9044	11676	9530	25726	24564	25108	27308	278	14446	14078	17922	16734	17638	15020	15860	15516	16708	8342	12760	14136	13194	14740	13442	60098	57322	58142	60514	58516	15118	15344	13426	15110	14924	4786	4994	4602	4758	4450	1666	1790
980.59318 Da 744.52 s	12.41	9795859	0	0	0	0	0	0	0	0	0	0	0	0	0	0	0	0	0	0	0	0	0	0	0	0	0	0	0	0	0	0	0	0	0	0	0	0	0	0	0	0	0	0	0	0	0	0	0
930.61177 Da 744.70 s	12.41	9296045	0	0	500	0	0	0	0	0	0	0	0	0	0	518	0	0	0	0	0	0	0	0	0	0	0	0	0	0	0	0	0	0	0	0	0	0	0	0	0	0	0	0	0	0	0	0	0
465.30832 Da 744.41 s	12.41	46430105	8010	7952	7264	7598	7428	11560	11868	11738	12838	11912	4532	4584	4800	4236	0	1916	2540	2664	1774	2524	954	1016	1034	1334	0	0	3222	2776	3504	3220	1728	1536	1854	0	1514	1318	0	1982	1246	978	7538	6806	6222	6128	5942	13064	13752
463.29231 Da 744.71 s	12.41	46228503	4302	3890	4638	3900	4374	4422	4472	4868	4456	4358	1682	1912	1894	1708	0	0	0	1032	840	1182	798	0	1068	1012	0	0	1238	1306	1242	1328	906	0	0	0	0	0	0	0	0	1018	3964	3590	3140	3306	3534	5160	5006
326.20772 Da 743.55 s	12.39	32520045	5420	4240	3926	3952	4642	3800	4286	4104	4076	4110	6150	4678	6178	5544	0	4784	4224	3816	4234	4274	6710	0	5834	0	4366	6540	5362	6460	5928	5624	4070	4920	5036	4136	4370	7182	6994	6992	6692	6424	13088	0	12664	13264	14030	6622	6322
964.59952 Da 746.03 s	12.43	96359224	0	0	0	0	0	0	0	0	0	0	0	0	0	0	0	0	0	0	0	0	0	0	0	0	0	0	0	0	0	0	0	0	0	0	0	0	0	0	0	0	0	0	0	0	0	0	0
324.19388 Da 747.59 s	12.46	3231866	2432	2622	2528	2494	2336	2818	2556	2700	2144	2218	3766	2622	2800	2970	0	3016	3234	2540	3176	2710	3460	3200	3050	3606	0	3358	2848	3462	2780	3038	2454	2510	2298	2490	3238	4134	4518	4754	4192	3856	6362	6822	6440	6296	7140	1662	1724
914.61684 Da 747.88 s	12.46	91360956	0	0	0	0	0	0	0	0	0	0	0	0	0	0	0	0	0	0	0	0	0	0	0	0	0	0	0	0	0	0	0	0	0	0	0	0	0	0	0	0	0	0	0	0	0	924	0
360.21202 Da 750.03 s	1.25	35920474	2748	3100	2846	3730	2890	2670	3048	3132	3384	2732	5596	4498	4390	4584	0	5566	5256	5822	6800	5278	8814	9106	9306	10938	4642	4972	6100	5290	5262	5206	4662	5104	5032	5016	5486	12310	11142	11002	11764	10866	2038	1988	1934	2018	2858	1544	1872
898.62320 Da 749.09 s	12.48	89761592	0	0	0	0	0	0	0	0	0	0	0	0	0	0	0	0	0	0	0	0	0	0	0	0	0	0	0	0	0	0	0	0	0	0	0	0	0	0	0	0	2754	2884	2792	2518	2500	2910	3038
779.55118 Da 751.01 s	12.52	77854391	0	0	0	0	0	0	0	0	0	0	0	0	0	0	0	0	0	0	0	0	0	0	0	0	0	0	0	0	0	0	0	0	0	0	0	0	0	0	0	0	21112	18390	18880	18468	16752	14226	13920
948.60503 Da 750.31 s	12.51	94759775	0	0	444	0	0	0	0	0	0	0	0	0	0	0	0	0	0	0	0	0	0	0	0	0	0	0	0	0	0	0	0	0	0	0	0	0	0	0	0	0	1380	0	0	0	0	0	0
449.31374 Da 749.07 s	12.48	44830646	4194	4110	3564	3966	4526	5882	6016	4940	5076	4536	7036	5784	6588	5904	464	3148	3392	3450	3172	3700	1292	1204	1598	0	0	0	2542	3080	2884	2914	1632	0	1560	1530	1638	1980	2318	2120	1684	1854	47324	44704	45736	40158	45690	46512	45824
328.22489 Da 749.27 s	12.49	32721761	25876	29128	27588	28610	30496	35344	33914	34110	31650	36640	29356	30720	30370	29288	0	26186	26732	26684	25646	23860	38562	38900	38600	36818	23690	42106	40748	45474	42224	41708	27692	24044	24886	26146	26702	37436	38520	37598	39672	39542	94288	86740	92624	84950	85546	56290	57644
511.26000 Da 750.21 s	1.25	51025272	1082	1166	944	1066	0	704	680	900	906	692	1222	992	0	1130	390	0	0	0	0	0	0	0	0	0	0	0	0	0	0	0	0	532	0	0	0	0	0	0	0	0	576	384	0	0	0	0	326
[truncated: 312 more rows]
[truncated: 93 more columns]

## Sheet: HEAT MAP
		n	NAME	CAECUM	COLON	G.CONTENT	DUODENUM	E-Vitis FEED	FAECES	ILEUM	URINE	JEJUNUM
[truncated: 112 more rows]

## Sheet: E-VITIS 
	Polyphenol	e-Vitis (Replicate 1)	e-Vitis (Replicate 2)	e-Vitis (Replicate 3)	Average ppm (mg/L)	std
[truncated: 12 more rows]
